# Supplementary material for: Determination of the Modulatory Effects of Selenium-Enriched Egg Powder on the Physiological Immune Response and Cecal Microbiota of Kunming Mice
Source: Foods. 2026 Mar 18;15(6):1069. doi: 10.3390/foods15061069 (PMC13024860; doi:10.3390/foods15061069)
Supplement: Supplementary file 1 [file foods-15-01069-s001.zip]

Archive with 1 entries (1 files):
- foods-4142153-Supplementary Table S1.xlsx
