# Supplementary material for: Determination of the Modulatory Effects of Selenium-Enriched Egg Powder on the Physiological Immune Response and Cecal Microbiota of Kunming Mice
Source: Foods. 2026 Mar 18;15(6):1069. doi: 10.3390/foods15061069 (PMC13024860; doi:10.3390/foods15061069)
Supplement: Supplementary file 1 [file foods-15-01069-s001.zip › foods-4142153-Supplementary Table S1.xlsx]

## Sheet: OTU_Taxon_Depth_otu.full
domain	kingdom	phylum	class	order	family	genus	species	otu	CON1	CON2	CON3	CON4	CON5	CON6	EP1	EP2	EP3	EP4	EP5	EP6	EPS1	EPS2	EPS3	EPS4	EPS5	EPS6	Total	Prevalence	Percent
d__Bacteria	k__norank_d__Bacteria	p__unclassified_k__norank_d__Bacteria	c__unclassified_k__norank_d__Bacteria	o__unclassified_k__norank_d__Bacteria	f__unclassified_k__norank_d__Bacteria	g__unclassified_k__norank_d__Bacteria	s__unclassified_k__norank_d__Bacteria	OTU7043	0	0	0	0	0	0	0	0	0	0	0	0	0	0	0	0	0	0	2	0.0104167	6.39177e-07
d__Bacteria	k__norank_d__Bacteria	p__Firmicutes	c__Clostridia	o__Lachnospirales	f__Lachnospiraceae	g__Blautia	s__unclassified_g__Blautia	OTU13277	0	0	0	0	0	0	0	0	0	0	0	0	0	2	0	0	0	0	12	0.0729167	3.83506e-06
d__Bacteria	k__norank_d__Bacteria	p__unclassified_k__norank_d__Bacteria	c__unclassified_k__norank_d__Bacteria	o__unclassified_k__norank_d__Bacteria	f__unclassified_k__norank_d__Bacteria	g__unclassified_k__norank_d__Bacteria	s__unclassified_k__norank_d__Bacteria	OTU7041	0	0	0	0	0	0	0	0	0	0	0	0	0	0	0	0	0	0	2	0.0104167	6.39177e-07
d__Bacteria	k__norank_d__Bacteria	p__Firmicutes	c__Clostridia	o__Oscillospirales	f__Ruminococcaceae	g__norank_f__Ruminococcaceae	s__unclassified_g__norank_f__Ruminococcaceae	OTU9048	0	0	0	0	0	0	0	0	0	0	0	0	1	0	0	0	0	0	2	0.0208333	6.39177e-07
d__Bacteria	k__norank_d__Bacteria	p__Firmicutes	c__Bacilli	o__unclassified_c__Bacilli	f__unclassified_c__Bacilli	g__unclassified_c__Bacilli	s__unclassified_c__Bacilli	OTU2925	0	0	0	0	0	0	0	0	0	0	0	0	0	0	0	0	0	0	2	0.0104167	6.39177e-07
d__Bacteria	k__norank_d__Bacteria	p__unclassified_k__norank_d__Bacteria	c__unclassified_k__norank_d__Bacteria	o__unclassified_k__norank_d__Bacteria	f__unclassified_k__norank_d__Bacteria	g__unclassified_k__norank_d__Bacteria	s__unclassified_k__norank_d__Bacteria	OTU7596	0	0	0	0	0	0	0	0	0	0	0	0	0	0	0	0	0	0	2	0.0104167	6.39177e-07
d__Bacteria	k__norank_d__Bacteria	p__Firmicutes	c__Clostridia	o__unclassified_c__Clostridia	f__unclassified_c__Clostridia	g__unclassified_c__Clostridia	s__unclassified_c__Clostridia	OTU3840	0	0	0	0	0	0	0	0	0	0	0	0	0	0	0	0	0	0	3	0.0104167	9.58765e-07
d__Bacteria	k__norank_d__Bacteria	p__Actinobacteriota	c__Actinobacteria	o__Actinomycetales	f__Actinomycetaceae	g__Actinomyces	s__unclassified_g__Actinomyces	OTU5497	0	0	0	0	0	0	0	0	0	0	0	0	0	0	1	0	0	1	13	0.114583	4.15465e-06
d__Bacteria	k__norank_d__Bacteria	p__unclassified_k__norank_d__Bacteria	c__unclassified_k__norank_d__Bacteria	o__unclassified_k__norank_d__Bacteria	f__unclassified_k__norank_d__Bacteria	g__unclassified_k__norank_d__Bacteria	s__unclassified_k__norank_d__Bacteria	OTU7048	0	0	0	0	0	0	0	0	0	0	0	0	0	0	0	0	0	0	3	0.0104167	9.58765e-07
d__Bacteria	k__norank_d__Bacteria	p__Firmicutes	c__Clostridia	o__unclassified_c__Clostridia	f__unclassified_c__Clostridia	g__unclassified_c__Clostridia	s__unclassified_c__Clostridia	OTU9435	0	0	1	0	0	1	0	0	0	0	0	0	4	1	0	2	1	0	21	0.145833	6.71136e-06
d__Bacteria	k__norank_d__Bacteria	p__Firmicutes	c__Clostridia	o__unclassified_c__Clostridia	f__unclassified_c__Clostridia	g__unclassified_c__Clostridia	s__unclassified_c__Clostridia	OTU8810	0	0	0	0	0	0	0	0	0	0	0	0	0	0	0	1	3	0	8	0.0416667	2.55671e-06
d__Bacteria	k__norank_d__Bacteria	p__Firmicutes	c__Clostridia	o__Clostridiales	f__Clostridiaceae	g__Hathewaya	s__Clostridiaceae_bacterium_14S0207	OTU5529	0	0	0	0	0	0	0	0	0	0	0	0	0	0	0	0	0	0	2	0.0104167	6.39177e-07
d__Bacteria	k__norank_d__Bacteria	p__Bacteroidota	c__Bacteroidia	o__Bacteroidales	f__Bacteroidaceae	g__Bacteroides	s__unclassified_g__Bacteroides	OTU2776	0	0	0	0	0	0	0	0	0	0	0	0	0	0	0	0	0	0	3	0.0208333	9.58765e-07
d__Bacteria	k__norank_d__Bacteria	p__Firmicutes	c__Clostridia	o__Clostridia_UCG-014	f__norank_o__Clostridia_UCG-014	g__norank_f__norank_o__Clostridia_UCG-014	s__unclassified_g__norank_f__norank_o__Clostridia_UCG-014	OTU12526	0	0	0	0	0	0	0	0	0	0	0	0	0	0	0	0	0	0	2	0.0104167	6.39177e-07
d__Bacteria	k__norank_d__Bacteria	p__Firmicutes	c__Clostridia	o__Oscillospirales	f__Ruminococcaceae	g__unclassified_f__Ruminococcaceae	s__unclassified_f__Ruminococcaceae	OTU8925	0	0	0	0	1	0	0	0	0	2	0	0	3	0	0	1	5	0	59	0.260417	1.88557e-05
d__Bacteria	k__norank_d__Bacteria	p__Firmicutes	c__Clostridia	o__unclassified_c__Clostridia	f__unclassified_c__Clostridia	g__unclassified_c__Clostridia	s__unclassified_c__Clostridia	OTU1993	0	0	0	0	0	1	0	0	0	2	0	0	0	0	0	0	0	0	7	0.0520833	2.23712e-06
d__Bacteria	k__norank_d__Bacteria	p__Firmicutes	c__Clostridia	o__Lachnospirales	f__Lachnospiraceae	g__unclassified_f__Lachnospiraceae	s__unclassified_f__Lachnospiraceae	OTU12215	0	0	0	0	0	0	0	0	0	0	0	0	0	0	0	0	0	0	1	0.0104167	3.19588e-07
d__Bacteria	k__norank_d__Bacteria	p__Bacteroidota	c__Bacteroidia	o__Bacteroidales	f__Rikenellaceae	g__unclassified_f__Rikenellaceae	s__unclassified_f__Rikenellaceae	OTU14490	0	0	0	0	0	0	0	0	0	0	0	0	0	0	0	0	0	0	1	0.0104167	3.19588e-07
d__Bacteria	k__norank_d__Bacteria	p__Firmicutes	c__Clostridia	o__Oscillospirales	f__Ruminococcaceae	g__norank_f__Ruminococcaceae	s__uncultured_organism_g__norank_f__Ruminococcaceae	OTU10873	3	0	0	0	0	1	0	3	14	0	6	0	0	0	0	0	0	0	156	0.395833	4.98558e-05
d__Bacteria	k__norank_d__Bacteria	p__Bacteroidota	c__Bacteroidia	o__Bacteroidales	f__Bacteroidaceae	g__Bacteroides	s__unclassified_g__Bacteroides	OTU2779	0	0	0	0	0	0	0	0	0	0	0	0	0	0	0	0	0	0	3	0.0104167	9.58765e-07
d__Bacteria	k__norank_d__Bacteria	p__Firmicutes	c__Clostridia	o__Peptostreptococcales-Tissierellales	f__Peptostreptococcaceae	g__unclassified_f__Peptostreptococcaceae	s__unclassified_f__Peptostreptococcaceae	OTU8847	0	0	0	0	1	0	0	0	0	0	0	0	0	0	0	0	2	0	3	0.0208333	9.58765e-07
d__Bacteria	k__norank_d__Bacteria	p__Bacteroidota	c__Bacteroidia	o__Bacteroidales	f__unclassified_o__Bacteroidales	g__unclassified_o__Bacteroidales	s__unclassified_o__Bacteroidales	OTU990	0	0	0	0	0	0	0	0	0	0	0	0	0	0	0	0	0	0	1	0.0104167	3.19588e-07
d__Bacteria	k__norank_d__Bacteria	p__Firmicutes	c__Clostridia	o__Oscillospirales	f__Ruminococcaceae	g__Faecalibacterium	s__unclassified_g__Faecalibacterium	OTU13261	0	0	0	0	0	0	0	0	0	0	0	0	0	0	0	0	0	0	7	0.0416667	2.23712e-06
d__Bacteria	k__norank_d__Bacteria	p__Bacteroidota	c__Bacteroidia	o__Bacteroidales	f__unclassified_o__Bacteroidales	g__unclassified_o__Bacteroidales	s__unclassified_o__Bacteroidales	OTU995	0	0	0	0	1	0	0	0	0	0	0	0	0	0	0	0	0	0	9	0.0520833	2.8763e-06
d__Bacteria	k__norank_d__Bacteria	p__Firmicutes	c__Clostridia	o__Oscillospirales	f__Oscillospiraceae	g__Oscillospira	s__uncultured_organism_g__Oscillospira	OTU9570	0	0	0	0	0	0	0	0	0	0	0	0	1	0	0	0	2	0	12	0.0833333	3.83506e-06
d__Bacteria	k__norank_d__Bacteria	p__Bacteroidota	c__Bacteroidia	o__Bacteroidales	f__unclassified_o__Bacteroidales	g__unclassified_o__Bacteroidales	s__unclassified_o__Bacteroidales	OTU997	0	0	0	0	0	0	0	0	0	0	0	0	0	2	0	0	0	0	10	0.0625	3.19588e-06
d__Bacteria	k__norank_d__Bacteria	p__unclassified_k__norank_d__Bacteria	c__unclassified_k__norank_d__Bacteria	o__unclassified_k__norank_d__Bacteria	f__unclassified_k__norank_d__Bacteria	g__unclassified_k__norank_d__Bacteria	s__unclassified_k__norank_d__Bacteria	OTU795	0	3	0	0	0	0	0	0	0	0	0	0	0	0	0	0	0	0	4	0.0208333	1.27835e-06
d__Bacteria	k__norank_d__Bacteria	p__unclassified_k__norank_d__Bacteria	c__unclassified_k__norank_d__Bacteria	o__unclassified_k__norank_d__Bacteria	f__unclassified_k__norank_d__Bacteria	g__unclassified_k__norank_d__Bacteria	s__unclassified_k__norank_d__Bacteria	OTU794	0	2	0	0	0	0	0	0	0	0	0	0	0	0	0	0	0	0	2	0.0104167	6.39177e-07
d__Bacteria	k__norank_d__Bacteria	p__Bacteroidota	c__Bacteroidia	o__Bacteroidales	f__Rikenellaceae	g__Rikenellaceae_RC9_gut_group	s__unclassified_g__Rikenellaceae_RC9_gut_group	OTU9144	0	0	0	0	0	0	0	0	0	0	0	0	0	0	0	0	0	0	1	0.0104167	3.19588e-07
d__Bacteria	k__norank_d__Bacteria	p__Bacteroidota	c__Bacteroidia	o__Bacteroidales	f__Bacteroidaceae	g__Bacteroides	s__Bacteroides_salanitronis	OTU4532	0	0	0	0	0	0	0	0	0	0	5	0	0	0	0	0	0	0	24	0.125	7.67012e-06
d__Bacteria	k__norank_d__Bacteria	p__Cyanobacteria	c__Vampirivibrionia	o__Gastranaerophilales	f__norank_o__Gastranaerophilales	g__norank_f__norank_o__Gastranaerophilales	s__uncultured_bacterium_g__norank_f__norank_o__Gastranaerophilales	OTU1874	0	0	0	0	2	0	2	0	3	0	0	0	0	0	2	0	0	0	63	0.208333	2.01341e-05
d__Bacteria	k__norank_d__Bacteria	p__unclassified_k__norank_d__Bacteria	c__unclassified_k__norank_d__Bacteria	o__unclassified_k__norank_d__Bacteria	f__unclassified_k__norank_d__Bacteria	g__unclassified_k__norank_d__Bacteria	s__unclassified_k__norank_d__Bacteria	OTU7598	0	0	0	0	0	0	0	0	0	0	0	0	0	0	0	1	0	0	3	0.0208333	9.58765e-07
d__Bacteria	k__norank_d__Bacteria	p__Firmicutes	c__Clostridia	o__Oscillospirales	f__Ruminococcaceae	g__Subdoligranulum	s__unclassified_g__Subdoligranulum	OTU3698	0	0	0	0	0	0	0	0	0	0	0	0	0	0	0	0	0	0	2	0.0104167	6.39177e-07
d__Bacteria	k__norank_d__Bacteria	p__Bacteroidota	c__Bacteroidia	o__Bacteroidales	f__Bacteroidaceae	g__Bacteroides	s__uncultured_Bacteroidales_bacterium_g__Bacteroides	OTU1137	0	0	0	0	0	0	0	0	1	0	0	0	0	2	0	0	0	0	18	0.135417	5.75259e-06
d__Bacteria	k__norank_d__Bacteria	p__Firmicutes	c__Clostridia	o__Peptostreptococcales-Tissierellales	f__Anaerovoracaceae	g__Eubacterium_nodatum_group	s__unclassified_g__Eubacterium_nodatum_group	OTU8454	0	0	0	0	0	0	0	0	0	0	0	0	0	0	0	0	0	0	6	0.03125	1.91753e-06
d__Bacteria	k__norank_d__Bacteria	p__Firmicutes	c__Clostridia	o__Oscillospirales	f__Ruminococcaceae	g__Subdoligranulum	s__bacterium_ic1395	OTU5374	0	0	0	0	0	0	0	0	1	0	0	0	0	0	0	0	0	0	7	0.0520833	2.23712e-06
d__Bacteria	k__norank_d__Bacteria	p__Bacteroidota	c__Bacteroidia	o__Bacteroidales	f__Bacteroidaceae	g__Bacteroides	s__Bacteroides_caecicola	OTU133	0	0	0	0	0	0	0	0	0	0	0	0	0	0	0	0	0	0	1	0.0104167	3.19588e-07
d__Bacteria	k__norank_d__Bacteria	p__unclassified_k__norank_d__Bacteria	c__unclassified_k__norank_d__Bacteria	o__unclassified_k__norank_d__Bacteria	f__unclassified_k__norank_d__Bacteria	g__unclassified_k__norank_d__Bacteria	s__unclassified_k__norank_d__Bacteria	OTU13889	0	0	0	0	0	0	0	0	0	0	0	0	0	1	0	0	0	0	1	0.0104167	3.19588e-07
d__Bacteria	k__norank_d__Bacteria	p__Firmicutes	c__Clostridia	o__Clostridia_UCG-014	f__norank_o__Clostridia_UCG-014	g__norank_f__norank_o__Clostridia_UCG-014	s__unclassified_g__norank_f__norank_o__Clostridia_UCG-014	OTU310	0	0	0	0	2	0	0	0	0	0	0	0	0	0	0	0	0	0	2	0.0104167	6.39177e-07
d__Bacteria	k__norank_d__Bacteria	p__Bacteroidota	c__Bacteroidia	o__Bacteroidales	f__Bacteroidaceae	g__Bacteroides	s__unclassified_g__Bacteroides	OTU730	0	2	0	0	0	0	0	0	0	0	0	0	0	0	0	0	0	0	2	0.0104167	6.39177e-07
d__Bacteria	k__norank_d__Bacteria	p__Bacteroidota	c__Bacteroidia	o__Bacteroidales	f__unclassified_o__Bacteroidales	g__unclassified_o__Bacteroidales	s__unclassified_o__Bacteroidales	OTU9089	0	0	0	0	0	0	0	1	0	0	0	0	0	0	0	0	0	0	5	0.0416667	1.59794e-06
d__Bacteria	k__norank_d__Bacteria	p__Bacteroidota	c__Bacteroidia	o__Bacteroidales	f__unclassified_o__Bacteroidales	g__unclassified_o__Bacteroidales	s__unclassified_o__Bacteroidales	OTU9086	0	0	0	0	0	0	0	0	0	0	0	0	0	0	0	0	0	0	3	0.0104167	9.58765e-07
d__Bacteria	k__norank_d__Bacteria	p__Firmicutes	c__Bacilli	o__Erysipelotrichales	f__Erysipelatoclostridiaceae	g__Erysipelatoclostridium	s__bacterium_ic1391	OTU11717	0	0	0	0	0	0	0	0	0	0	0	0	0	0	0	0	0	0	2	0.0104167	6.39177e-07
d__Bacteria	k__norank_d__Bacteria	p__Firmicutes	c__Clostridia	o__Lachnospirales	f__Lachnospiraceae	g__unclassified_f__Lachnospiraceae	s__unclassified_f__Lachnospiraceae	OTU7046	0	0	0	0	0	0	0	0	0	0	0	0	0	0	0	0	0	0	1	0.0104167	3.19588e-07
d__Bacteria	k__norank_d__Bacteria	p__Firmicutes	c__Clostridia	o__Lachnospirales	f__Lachnospiraceae	g__Sellimonas	s__Lachnoclostridium_phocaeense	OTU5449	0	0	0	0	0	0	0	0	0	0	0	0	0	0	0	0	0	0	1	0.0104167	3.19588e-07
d__Bacteria	k__norank_d__Bacteria	p__Firmicutes	c__Bacilli	o__Lactobacillales	f__Enterococcaceae	g__Enterococcus	s__unclassified_g__Enterococcus	OTU4190	0	0	0	0	0	0	0	0	0	0	0	0	0	0	0	0	0	0	1	0.0104167	3.19588e-07
d__Bacteria	k__norank_d__Bacteria	p__Bacteroidota	c__Bacteroidia	o__Bacteroidales	f__norank_o__Bacteroidales	g__norank_f__norank_o__Bacteroidales	s__gut_metagenome_g__norank_f__norank_o__Bacteroidales	OTU4910	0	0	0	0	0	0	0	0	0	0	0	0	0	0	0	0	0	0	2	0.0104167	6.39177e-07
d__Bacteria	k__norank_d__Bacteria	p__Firmicutes	c__Clostridia	o__Oscillospirales	f__unclassified_o__Oscillospirales	g__unclassified_o__Oscillospirales	s__unclassified_o__Oscillospirales	OTU10386	0	0	0	0	0	0	0	0	0	0	0	0	0	0	0	0	0	0	4	0.03125	1.27835e-06
d__Bacteria	k__norank_d__Bacteria	p__Firmicutes	c__Clostridia	o__Oscillospirales	f__Oscillospiraceae	g__unclassified_f__Oscillospiraceae	s__unclassified_f__Oscillospiraceae	OTU14359	0	0	0	0	0	0	0	0	0	0	0	0	0	0	0	1	0	0	1	0.0104167	3.19588e-07
d__Bacteria	k__norank_d__Bacteria	p__Firmicutes	c__Bacilli	o__Erysipelotrichales	f__Erysipelotrichaceae	g__Turicibacter	s__uncultured_Erysipelotrichaceae_bacterium_g__Turicibacter	OTU136	0	0	0	0	0	0	0	0	0	0	0	0	0	0	0	0	0	0	2	0.0104167	6.39177e-07
d__Bacteria	k__norank_d__Bacteria	p__Firmicutes	c__Clostridia	o__Clostridia_UCG-014	f__norank_o__Clostridia_UCG-014	g__norank_f__norank_o__Clostridia_UCG-014	s__unclassified_g__norank_f__norank_o__Clostridia_UCG-014	OTU8967	0	0	0	0	0	0	0	0	0	0	0	0	0	0	0	0	1	0	2	0.0208333	6.39177e-07
d__Bacteria	k__norank_d__Bacteria	p__Bacteroidota	c__Bacteroidia	o__Bacteroidales	f__Bacteroidaceae	g__Bacteroides	s__unclassified_g__Bacteroides	OTU2080	0	0	0	0	0	0	0	0	0	2	0	0	0	0	0	0	0	0	2	0.0104167	6.39177e-07
d__Bacteria	k__norank_d__Bacteria	p__Firmicutes	c__Clostridia	o__Oscillospirales	f__Oscillospiraceae	g__unclassified_f__Oscillospiraceae	s__unclassified_f__Oscillospiraceae	OTU6936	0	0	0	0	0	0	0	0	0	0	0	0	0	0	0	0	0	0	4	0.0208333	1.27835e-06
d__Bacteria	k__norank_d__Bacteria	p__Bacteroidota	c__Bacteroidia	o__Bacteroidales	f__Prevotellaceae	g__unclassified_f__Prevotellaceae	s__unclassified_f__Prevotellaceae	OTU4083	0	0	0	0	0	0	0	0	0	0	0	0	0	0	0	0	0	0	2	0.0104167	6.39177e-07
d__Bacteria	k__norank_d__Bacteria	p__unclassified_k__norank_d__Bacteria	c__unclassified_k__norank_d__Bacteria	o__unclassified_k__norank_d__Bacteria	f__unclassified_k__norank_d__Bacteria	g__unclassified_k__norank_d__Bacteria	s__unclassified_k__norank_d__Bacteria	OTU13081	0	0	0	0	0	0	0	0	0	0	0	0	0	0	0	0	0	0	3	0.0104167	9.58765e-07
d__Bacteria	k__norank_d__Bacteria	p__unclassified_k__norank_d__Bacteria	c__unclassified_k__norank_d__Bacteria	o__unclassified_k__norank_d__Bacteria	f__unclassified_k__norank_d__Bacteria	g__unclassified_k__norank_d__Bacteria	s__unclassified_k__norank_d__Bacteria	OTU243	0	0	0	0	2	0	0	0	0	0	0	0	0	0	0	0	0	0	2	0.0104167	6.39177e-07
d__Bacteria	k__norank_d__Bacteria	p__unclassified_k__norank_d__Bacteria	c__unclassified_k__norank_d__Bacteria	o__unclassified_k__norank_d__Bacteria	f__unclassified_k__norank_d__Bacteria	g__unclassified_k__norank_d__Bacteria	s__unclassified_k__norank_d__Bacteria	OTU241	0	0	0	0	1	0	0	0	0	0	0	0	0	0	0	0	0	0	1	0.0104167	3.19588e-07
d__Bacteria	k__norank_d__Bacteria	p__Campilobacterota	c__Campylobacteria	o__Campylobacterales	f__Campylobacteraceae	g__Campylobacter	s__Campylobacter_avium_LMG_24591	OTU6322	1	10	65	1	79	27	30	2	22	6	5	1	95	2	0	2	3	59	2374	0.697917	0.000758703
d__Bacteria	k__norank_d__Bacteria	p__Firmicutes	c__Clostridia	o__unclassified_c__Clostridia	f__unclassified_c__Clostridia	g__unclassified_c__Clostridia	s__unclassified_c__Clostridia	OTU8216	0	0	0	0	0	0	0	0	0	0	0	0	0	0	0	0	0	0	3	0.0104167	9.58765e-07
d__Bacteria	k__norank_d__Bacteria	p__unclassified_k__norank_d__Bacteria	c__unclassified_k__norank_d__Bacteria	o__unclassified_k__norank_d__Bacteria	f__unclassified_k__norank_d__Bacteria	g__unclassified_k__norank_d__Bacteria	s__unclassified_k__norank_d__Bacteria	OTU13776	0	0	0	0	0	0	0	0	0	0	0	0	0	0	0	0	0	0	4	0.0416667	1.27835e-06
d__Bacteria	k__norank_d__Bacteria	p__unclassified_k__norank_d__Bacteria	c__unclassified_k__norank_d__Bacteria	o__unclassified_k__norank_d__Bacteria	f__unclassified_k__norank_d__Bacteria	g__unclassified_k__norank_d__Bacteria	s__unclassified_k__norank_d__Bacteria	OTU13779	0	0	0	0	0	0	0	0	0	0	0	0	0	0	0	0	0	0	1	0.0104167	3.19588e-07
d__Bacteria	k__norank_d__Bacteria	p__Firmicutes	c__Clostridia	o__unclassified_c__Clostridia	f__unclassified_c__Clostridia	g__unclassified_c__Clostridia	s__unclassified_c__Clostridia	OTU8219	0	0	0	0	0	0	0	0	0	0	0	0	0	0	0	0	0	0	3	0.0104167	9.58765e-07
d__Bacteria	k__norank_d__Bacteria	p__unclassified_k__norank_d__Bacteria	c__unclassified_k__norank_d__Bacteria	o__unclassified_k__norank_d__Bacteria	f__unclassified_k__norank_d__Bacteria	g__unclassified_k__norank_d__Bacteria	s__unclassified_k__norank_d__Bacteria	OTU249	0	0	0	0	2	0	0	0	0	0	0	0	0	0	0	0	0	0	9	0.0520833	2.8763e-06
d__Bacteria	k__norank_d__Bacteria	p__Actinobacteriota	c__Coriobacteriia	o__Coriobacteriales	f__Atopobiaceae	g__Olsenella	s__unclassified_g__Olsenella	OTU14694	0	0	0	0	0	0	0	0	0	0	0	0	0	0	0	0	0	0	1	0.0104167	3.19588e-07
d__Bacteria	k__norank_d__Bacteria	p__Firmicutes	c__Clostridia	o__Lachnospirales	f__Lachnospiraceae	g__unclassified_f__Lachnospiraceae	s__unclassified_f__Lachnospiraceae	OTU9053	0	0	0	0	0	0	0	0	0	0	0	0	0	0	0	0	0	0	3	0.0208333	9.58765e-07
d__Bacteria	k__norank_d__Bacteria	p__Firmicutes	c__Clostridia	o__Lachnospirales	f__Lachnospiraceae	g__unclassified_f__Lachnospiraceae	s__unclassified_f__Lachnospiraceae	OTU9050	1	0	0	2	4	8	0	6	2	0	1	1	7	3	2	4	2	0	183	0.5625	5.84847e-05
d__Bacteria	k__norank_d__Bacteria	p__Bacteroidota	c__Bacteroidia	o__Bacteroidales	f__Rikenellaceae	g__Rikenellaceae_RC9_gut_group	s__uncultured_bacterium_g__Rikenellaceae_RC9_gut_group	OTU1753	0	0	0	1	0	0	0	0	0	0	0	0	0	0	0	0	0	0	10	0.0729167	3.19588e-06
d__Bacteria	k__norank_d__Bacteria	p__Bacteroidota	c__Bacteroidia	o__Bacteroidales	f__Rikenellaceae	g__Rikenellaceae_RC9_gut_group	s__uncultured_bacterium_g__Rikenellaceae_RC9_gut_group	OTU1203	0	0	0	0	0	0	0	0	1	0	0	0	0	0	1	0	0	0	23	0.114583	7.35053e-06
d__Bacteria	k__norank_d__Bacteria	p__Firmicutes	c__Clostridia	o__Oscillospirales	f__UCG-010	g__norank_f__UCG-010	s__uncultured_rumen_bacterium_g__norank_f__UCG-010	OTU6195	1	1	0	0	3	6	3	1	0	0	0	0	4	1	7	3	4	1	90	0.395833	2.8763e-05
d__Bacteria	k__norank_d__Bacteria	p__Bacteroidota	c__Bacteroidia	o__Bacteroidales	f__Rikenellaceae	g__unclassified_f__Rikenellaceae	s__unclassified_f__Rikenellaceae	OTU3226	0	0	0	0	0	0	0	0	0	0	0	0	0	0	0	0	0	0	2	0.0104167	6.39177e-07
d__Bacteria	k__norank_d__Bacteria	p__unclassified_k__norank_d__Bacteria	c__unclassified_k__norank_d__Bacteria	o__unclassified_k__norank_d__Bacteria	f__unclassified_k__norank_d__Bacteria	g__unclassified_k__norank_d__Bacteria	s__unclassified_k__norank_d__Bacteria	OTU4241	0	0	0	0	0	0	0	0	0	0	0	0	0	0	0	0	0	0	3	0.0104167	9.58765e-07
d__Bacteria	k__norank_d__Bacteria	p__Firmicutes	c__Clostridia	o__Oscillospirales	f__UCG-010	g__norank_f__UCG-010	s__uncultured_bacterium_g__norank_f__UCG-010	OTU10410	0	0	0	0	0	0	0	0	0	0	0	0	0	0	0	0	0	0	4	0.0208333	1.27835e-06
d__Bacteria	k__norank_d__Bacteria	p__Firmicutes	c__Clostridia	o__Lachnospirales	f__Lachnospiraceae	g__unclassified_f__Lachnospiraceae	s__unclassified_f__Lachnospiraceae	OTU13119	0	0	0	0	0	0	0	0	0	0	0	0	1	0	0	0	0	0	4	0.0416667	1.27835e-06
d__Bacteria	k__norank_d__Bacteria	p__Firmicutes	c__Clostridia	o__Oscillospirales	f__Ruminococcaceae	g__norank_f__Ruminococcaceae	s__unclassified_g__norank_f__Ruminococcaceae	OTU8249	0	0	0	0	0	0	0	0	0	0	0	0	0	0	0	0	0	0	3	0.0104167	9.58765e-07
d__Bacteria	k__norank_d__Bacteria	p__Firmicutes	c__Clostridia	o__Christensenellales	f__Christensenellaceae	g__unclassified_f__Christensenellaceae	s__unclassified_f__Christensenellaceae	OTU5765	0	0	0	0	0	0	0	0	0	0	0	0	0	0	0	0	1	1	25	0.177083	7.98971e-06
d__Bacteria	k__norank_d__Bacteria	p__Bacteroidota	c__Bacteroidia	o__Bacteroidales	f__Bacteroidaceae	g__Bacteroides	s__Bacteroides_caecicola	OTU10325	0	0	0	0	0	0	0	0	0	0	0	0	1	0	0	0	0	0	4	0.03125	1.27835e-06
d__Bacteria	k__norank_d__Bacteria	p__Firmicutes	c__Clostridia	o__Oscillospirales	f__Ruminococcaceae	g__Fournierella	s__Fournierella_massiliensis	OTU4902	0	0	0	0	0	0	0	0	0	0	0	0	0	0	0	0	0	0	2	0.0104167	6.39177e-07
d__Bacteria	k__norank_d__Bacteria	p__Firmicutes	c__Clostridia	o__Oscillospirales	f__Oscillospiraceae	g__Colidextribacter	s__unclassified_g__Colidextribacter	OTU12398	0	0	0	0	0	0	0	0	0	0	0	0	0	0	0	0	0	1	4	0.0416667	1.27835e-06
d__Bacteria	k__norank_d__Bacteria	p__Bacteroidota	c__Bacteroidia	o__Bacteroidales	f__unclassified_o__Bacteroidales	g__unclassified_o__Bacteroidales	s__unclassified_o__Bacteroidales	OTU6857	0	0	0	0	0	0	0	0	0	0	0	0	0	0	0	0	0	0	2	0.0104167	6.39177e-07
d__Bacteria	k__norank_d__Bacteria	p__Bacteroidota	c__unclassified_p__Bacteroidota	o__unclassified_p__Bacteroidota	f__unclassified_p__Bacteroidota	g__unclassified_p__Bacteroidota	s__unclassified_p__Bacteroidota	OTU6842	0	0	0	0	0	0	0	0	0	0	0	0	0	0	0	0	0	0	1	0.0104167	3.19588e-07
d__Bacteria	k__norank_d__Bacteria	p__unclassified_k__norank_d__Bacteria	c__unclassified_k__norank_d__Bacteria	o__unclassified_k__norank_d__Bacteria	f__unclassified_k__norank_d__Bacteria	g__unclassified_k__norank_d__Bacteria	s__unclassified_k__norank_d__Bacteria	OTU3903	0	0	0	0	0	0	0	0	0	0	0	0	0	0	0	0	0	0	4	0.0208333	1.27835e-06
d__Bacteria	k__norank_d__Bacteria	p__Bacteroidota	c__Bacteroidia	o__Bacteroidales	f__Bacteroidaceae	g__Bacteroides	s__unclassified_g__Bacteroides	OTU1508	0	0	0	0	1	2	0	0	2	0	0	0	0	0	0	0	0	0	11	0.0833333	3.51547e-06
d__Bacteria	k__norank_d__Bacteria	p__unclassified_k__norank_d__Bacteria	c__unclassified_k__norank_d__Bacteria	o__unclassified_k__norank_d__Bacteria	f__unclassified_k__norank_d__Bacteria	g__unclassified_k__norank_d__Bacteria	s__unclassified_k__norank_d__Bacteria	OTU3907	0	0	0	0	0	0	0	0	0	0	0	0	0	0	0	0	0	0	3	0.0208333	9.58765e-07
d__Bacteria	k__norank_d__Bacteria	p__Bacteroidota	c__Bacteroidia	o__Bacteroidales	f__Bacteroidaceae	g__Bacteroides	s__unclassified_g__Bacteroides	OTU1058	0	4	0	0	0	0	1	3	2	0	0	2	0	1	0	1	0	0	47	0.25	1.50207e-05
d__Bacteria	k__norank_d__Bacteria	p__Bacteroidota	c__Bacteroidia	o__Bacteroidales	f__Bacteroidaceae	g__Bacteroides	s__unclassified_g__Bacteroides	OTU6575	0	0	0	0	0	0	0	0	0	0	0	0	0	0	0	0	0	0	1	0.0104167	3.19588e-07
d__Bacteria	k__norank_d__Bacteria	p__Firmicutes	c__unclassified_p__Firmicutes	o__unclassified_p__Firmicutes	f__unclassified_p__Firmicutes	g__unclassified_p__Firmicutes	s__unclassified_p__Firmicutes	OTU10946	0	0	0	0	0	0	0	0	0	0	0	0	0	0	0	0	0	0	1	0.0104167	3.19588e-07
d__Bacteria	k__norank_d__Bacteria	p__Firmicutes	c__Clostridia	o__Lachnospirales	f__Lachnospiraceae	g__unclassified_f__Lachnospiraceae	s__unclassified_f__Lachnospiraceae	OTU974	0	0	0	0	0	0	0	0	0	0	4	0	0	0	0	0	0	0	6	0.0208333	1.91753e-06
d__Bacteria	k__norank_d__Bacteria	p__Bacteroidota	c__Bacteroidia	o__Bacteroidales	f__Bacteroidaceae	g__Bacteroides	s__unclassified_g__Bacteroides	OTU1054	0	0	0	0	0	0	0	0	0	0	0	0	0	0	0	0	0	0	2	0.0104167	6.39177e-07
d__Bacteria	k__norank_d__Bacteria	p__Firmicutes	c__Clostridia	o__Lachnospirales	f__Lachnospiraceae	g__unclassified_f__Lachnospiraceae	s__unclassified_f__Lachnospiraceae	OTU970	0	0	0	0	0	0	0	0	0	0	0	0	0	0	0	0	0	0	2	0.0104167	6.39177e-07
d__Bacteria	k__norank_d__Bacteria	p__Firmicutes	c__unclassified_p__Firmicutes	o__unclassified_p__Firmicutes	f__unclassified_p__Firmicutes	g__unclassified_p__Firmicutes	s__unclassified_p__Firmicutes	OTU10940	0	0	0	0	0	0	0	0	0	0	0	0	0	0	0	0	0	0	2	0.0208333	6.39177e-07
d__Bacteria	k__norank_d__Bacteria	p__Firmicutes	c__Clostridia	o__unclassified_c__Clostridia	f__unclassified_c__Clostridia	g__unclassified_c__Clostridia	s__unclassified_c__Clostridia	OTU7106	0	0	0	0	0	0	0	0	0	0	0	0	0	0	0	0	0	0	1	0.0104167	3.19588e-07
d__Bacteria	k__norank_d__Bacteria	p__unclassified_k__norank_d__Bacteria	c__unclassified_k__norank_d__Bacteria	o__unclassified_k__norank_d__Bacteria	f__unclassified_k__norank_d__Bacteria	g__unclassified_k__norank_d__Bacteria	s__unclassified_k__norank_d__Bacteria	OTU11352	0	0	0	0	0	0	0	0	0	0	0	0	0	0	0	0	0	0	2	0.0104167	6.39177e-07
d__Bacteria	k__norank_d__Bacteria	p__Firmicutes	c__Clostridia	o__Peptostreptococcales-Tissierellales	f__Peptostreptococcaceae	g__unclassified_f__Peptostreptococcaceae	s__unclassified_f__Peptostreptococcaceae	OTU11401	0	0	0	0	0	0	0	0	0	0	1	0	0	0	0	0	0	0	16	0.0833333	5.11342e-06
d__Bacteria	k__norank_d__Bacteria	p__unclassified_k__norank_d__Bacteria	c__unclassified_k__norank_d__Bacteria	o__unclassified_k__norank_d__Bacteria	f__unclassified_k__norank_d__Bacteria	g__unclassified_k__norank_d__Bacteria	s__unclassified_k__norank_d__Bacteria	OTU12444	0	0	0	0	0	0	0	0	0	0	0	0	0	0	0	0	0	0	2	0.0104167	6.39177e-07
d__Bacteria	k__norank_d__Bacteria	p__Firmicutes	c__Clostridia	o__Lachnospirales	f__Lachnospiraceae	g__Lachnospiraceae_NC2004_group	s__uncultured_organism_g__Lachnospiraceae_NC2004_group	OTU7002	0	0	0	0	0	0	0	0	0	0	0	0	0	0	0	0	0	0	4	0.0208333	1.27835e-06
d__Bacteria	k__norank_d__Bacteria	p__Bacteroidota	c__Bacteroidia	o__Bacteroidales	f__Bacteroidaceae	g__Bacteroides	s__uncultured_Bacteroidales_bacterium_g__Bacteroides	OTU4881	0	0	0	0	0	0	0	0	0	0	0	0	0	0	0	0	0	0	2	0.0104167	6.39177e-07
d__Bacteria	k__norank_d__Bacteria	p__unclassified_k__norank_d__Bacteria	c__unclassified_k__norank_d__Bacteria	o__unclassified_k__norank_d__Bacteria	f__unclassified_k__norank_d__Bacteria	g__unclassified_k__norank_d__Bacteria	s__unclassified_k__norank_d__Bacteria	OTU1059	0	0	1	1	0	1	0	0	0	0	0	0	0	0	0	0	0	0	6	0.0520833	1.91753e-06
d__Bacteria	k__norank_d__Bacteria	p__Bacteroidota	c__Bacteroidia	o__Bacteroidales	f__Bacteroidaceae	g__Bacteroides	s__unclassified_g__Bacteroides	OTU4736	0	0	0	0	0	0	0	0	0	0	0	0	0	0	0	0	0	0	1	0.0104167	3.19588e-07
d__Bacteria	k__norank_d__Bacteria	p__Bacteroidota	c__Bacteroidia	o__Bacteroidales	f__Bacteroidaceae	g__Bacteroides	s__unclassified_g__Bacteroides	OTU4737	0	0	0	0	0	0	0	0	0	0	0	0	0	0	0	0	0	0	1	0.0104167	3.19588e-07
d__Bacteria	k__norank_d__Bacteria	p__Proteobacteria	c__Gammaproteobacteria	o__Enterobacterales	f__Enterobacteriaceae	g__unclassified_f__Enterobacteriaceae	s__unclassified_f__Enterobacteriaceae	OTU5487	0	0	0	0	0	0	0	0	0	0	0	0	0	0	0	0	0	0	3	0.0208333	9.58765e-07
d__Bacteria	k__norank_d__Bacteria	p__unclassified_k__norank_d__Bacteria	c__unclassified_k__norank_d__Bacteria	o__unclassified_k__norank_d__Bacteria	f__unclassified_k__norank_d__Bacteria	g__unclassified_k__norank_d__Bacteria	s__unclassified_k__norank_d__Bacteria	OTU4022	0	0	0	0	0	0	0	0	0	0	0	0	0	0	0	0	0	0	1	0.0104167	3.19588e-07
d__Bacteria	k__norank_d__Bacteria	p__unclassified_k__norank_d__Bacteria	c__unclassified_k__norank_d__Bacteria	o__unclassified_k__norank_d__Bacteria	f__unclassified_k__norank_d__Bacteria	g__unclassified_k__norank_d__Bacteria	s__unclassified_k__norank_d__Bacteria	OTU1051	0	0	0	0	0	0	0	0	0	0	0	0	0	0	0	1	0	0	2	0.0208333	6.39177e-07
d__Bacteria	k__norank_d__Bacteria	p__Firmicutes	c__Clostridia	o__Oscillospirales	f__Ruminococcaceae	g__unclassified_f__Ruminococcaceae	s__unclassified_f__Ruminococcaceae	OTU10952	0	0	0	0	0	0	0	0	0	0	0	0	0	0	0	0	0	0	1	0.0104167	3.19588e-07
d__Bacteria	k__norank_d__Bacteria	p__Bacteroidota	c__Bacteroidia	o__Bacteroidales	f__Bacteroidaceae	g__Bacteroides	s__unclassified_g__Bacteroides	OTU2554	0	0	0	0	0	0	0	0	0	0	0	0	0	0	0	0	0	0	2	0.0104167	6.39177e-07
d__Bacteria	k__norank_d__Bacteria	p__Firmicutes	c__Clostridia	o__Lachnospirales	f__Lachnospiraceae	g__Ruminococcus_torques_group	s__uncultured_Clostridiales_bacterium_g__Ruminococcus_torques_group	OTU6139	0	0	0	0	0	0	0	0	2	0	0	0	0	0	0	0	0	0	2	0.0104167	6.39177e-07
d__Bacteria	k__norank_d__Bacteria	p__Bacteroidota	c__Bacteroidia	o__Bacteroidales	f__unclassified_o__Bacteroidales	g__unclassified_o__Bacteroidales	s__unclassified_o__Bacteroidales	OTU14319	0	0	0	0	0	0	0	0	0	0	0	0	0	0	0	2	0	0	2	0.0104167	6.39177e-07
d__Bacteria	k__norank_d__Bacteria	p__Firmicutes	c__Clostridia	o__unclassified_c__Clostridia	f__unclassified_c__Clostridia	g__unclassified_c__Clostridia	s__unclassified_c__Clostridia	OTU14138	0	0	0	0	0	0	0	0	0	0	0	0	0	0	0	2	0	0	3	0.0208333	9.58765e-07
d__Bacteria	k__norank_d__Bacteria	p__Bacteroidota	c__Bacteroidia	o__Bacteroidales	f__Bacteroidaceae	g__Bacteroides	s__Bacteroides_caecicola	OTU2149	0	0	0	0	0	0	0	0	0	2	0	0	0	0	0	0	0	0	2	0.0104167	6.39177e-07
d__Bacteria	k__norank_d__Bacteria	p__Bacteroidota	c__Bacteroidia	o__Bacteroidales	f__Bacteroidaceae	g__Bacteroides	s__unclassified_g__Bacteroides	OTU5280	0	0	0	0	0	0	0	0	0	0	0	0	0	0	0	0	0	0	3	0.0104167	9.58765e-07
d__Bacteria	k__norank_d__Bacteria	p__Bacteroidota	c__Bacteroidia	o__Bacteroidales	f__Bacteroidaceae	g__Bacteroides	s__uncultured_bacterium_g__Bacteroides	OTU5399	0	0	0	0	0	0	0	0	0	0	0	0	0	0	0	0	0	0	44	0.0625	1.40619e-05
d__Bacteria	k__norank_d__Bacteria	p__Bacteroidota	c__Bacteroidia	o__Bacteroidales	f__unclassified_o__Bacteroidales	g__unclassified_o__Bacteroidales	s__unclassified_o__Bacteroidales	OTU6416	0	0	0	0	0	0	0	0	0	0	0	0	0	0	2	1	0	0	7	0.0520833	2.23712e-06
d__Bacteria	k__norank_d__Bacteria	p__Firmicutes	c__Clostridia	o__Lachnospirales	f__Lachnospiraceae	g__unclassified_f__Lachnospiraceae	s__unclassified_f__Lachnospiraceae	OTU7896	12	11	14	0	2	0	0	10	0	0	18	0	1	2	1	12	0	2	292	0.614583	9.33198e-05
d__Bacteria	k__norank_d__Bacteria	p__Firmicutes	c__unclassified_p__Firmicutes	o__unclassified_p__Firmicutes	f__unclassified_p__Firmicutes	g__unclassified_p__Firmicutes	s__unclassified_p__Firmicutes	OTU12769	0	0	0	0	0	0	0	0	0	0	0	0	0	0	0	0	0	0	2	0.0104167	6.39177e-07
d__Bacteria	k__norank_d__Bacteria	p__Bacteroidota	c__Bacteroidia	o__Bacteroidales	f__Barnesiellaceae	g__Barnesiella	s__unclassified_g__Barnesiella	OTU10015	0	0	0	0	0	0	0	0	0	0	0	0	0	0	0	0	0	2	2	0.0104167	6.39177e-07
d__Bacteria	k__norank_d__Bacteria	p__Actinobacteriota	c__Actinobacteria	o__Bifidobacteriales	f__Bifidobacteriaceae	g__Aeriscardovia	s__Aeriscardovia_aeriphila	OTU1644	0	0	0	0	0	0	0	0	0	0	0	0	0	0	0	0	0	0	2	0.0104167	6.39177e-07
d__Bacteria	k__norank_d__Bacteria	p__Bacteroidota	c__Bacteroidia	o__Bacteroidales	f__Bacteroidaceae	g__Bacteroides	s__unclassified_g__Bacteroides	OTU9085	0	0	0	0	0	0	0	0	0	0	0	0	0	0	0	0	0	0	10	0.0208333	3.19588e-06
d__Bacteria	k__norank_d__Bacteria	p__Bacteroidota	c__Bacteroidia	o__Bacteroidales	f__Bacteroidaceae	g__Bacteroides	s__unclassified_g__Bacteroides	OTU9084	0	0	0	0	0	0	0	0	0	0	0	0	0	0	0	0	0	0	2	0.0104167	6.39177e-07
d__Bacteria	k__norank_d__Bacteria	p__Firmicutes	c__Clostridia	o__Oscillospirales	f__Ruminococcaceae	g__Negativibacillus	s__unclassified_g__Negativibacillus	OTU7673	0	0	0	0	0	0	0	1	0	0	1	0	0	0	0	0	0	0	39	0.260417	1.2464e-05
d__Bacteria	k__norank_d__Bacteria	p__Firmicutes	c__Clostridia	o__Oscillospirales	f__Oscillospiraceae	g__Oscillibacter	s__unclassified_g__Oscillibacter	OTU12071	0	0	0	0	0	0	0	0	0	0	0	0	0	0	0	0	0	0	2	0.0104167	6.39177e-07
d__Bacteria	k__norank_d__Bacteria	p__Bacteroidota	c__Bacteroidia	o__Bacteroidales	f__unclassified_o__Bacteroidales	g__unclassified_o__Bacteroidales	s__unclassified_o__Bacteroidales	OTU8567	0	0	0	0	0	0	0	0	0	0	0	0	0	0	0	0	0	0	2	0.0104167	6.39177e-07
d__Bacteria	k__norank_d__Bacteria	p__Bacteroidota	c__Bacteroidia	o__Bacteroidales	f__unclassified_o__Bacteroidales	g__unclassified_o__Bacteroidales	s__unclassified_o__Bacteroidales	OTU6445	0	0	0	0	0	0	0	0	0	0	0	0	0	0	0	0	0	0	3	0.0104167	9.58765e-07
d__Bacteria	k__norank_d__Bacteria	p__Firmicutes	c__Clostridia	o__Oscillospirales	f__Ruminococcaceae	g__Subdoligranulum	s__unclassified_g__Subdoligranulum	OTU7235	4	0	0	0	1	0	0	0	0	0	0	0	0	0	2	0	0	0	42	0.270833	1.34227e-05
d__Bacteria	k__norank_d__Bacteria	p__Bacteroidota	c__Bacteroidia	o__Bacteroidales	f__unclassified_o__Bacteroidales	g__unclassified_o__Bacteroidales	s__unclassified_o__Bacteroidales	OTU1503	0	0	0	0	0	1	0	0	0	0	0	0	0	0	0	0	0	0	1	0.0104167	3.19588e-07
d__Bacteria	k__norank_d__Bacteria	p__Bacteroidota	c__Bacteroidia	o__Bacteroidales	f__unclassified_o__Bacteroidales	g__unclassified_o__Bacteroidales	s__unclassified_o__Bacteroidales	OTU1502	0	0	0	0	0	2	0	0	0	0	0	0	0	0	0	0	0	0	2	0.0104167	6.39177e-07
d__Bacteria	k__norank_d__Bacteria	p__Bacteroidota	c__Bacteroidia	o__Bacteroidales	f__unclassified_o__Bacteroidales	g__unclassified_o__Bacteroidales	s__unclassified_o__Bacteroidales	OTU1504	0	0	0	0	0	1	0	0	0	0	0	0	0	0	0	0	0	0	1	0.0104167	3.19588e-07
d__Bacteria	k__norank_d__Bacteria	p__Bacteroidota	c__Bacteroidia	o__Bacteroidales	f__unclassified_o__Bacteroidales	g__unclassified_o__Bacteroidales	s__unclassified_o__Bacteroidales	OTU1506	0	0	0	0	0	2	0	0	0	0	0	0	0	0	0	0	0	0	2	0.0104167	6.39177e-07
d__Bacteria	k__norank_d__Bacteria	p__Bacteroidota	c__Bacteroidia	o__Bacteroidales	f__Bacteroidaceae	g__Bacteroides	s__unclassified_g__Bacteroides	OTU9642	8	7	12	19	0	4	7	6	17	12	3	7	2	7	7	1	34	1	949	0.802083	0.000303289
d__Bacteria	k__norank_d__Bacteria	p__Bacteroidota	c__Bacteroidia	o__Bacteroidales	f__Rikenellaceae	g__Alistipes	s__unclassified_g__Alistipes	OTU13131	0	0	0	0	0	0	0	0	0	0	0	0	0	0	0	0	0	0	1	0.0104167	3.19588e-07
d__Bacteria	k__norank_d__Bacteria	p__Firmicutes	c__Clostridia	o__Oscillospirales	f__Oscillospiraceae	g__unclassified_f__Oscillospiraceae	s__unclassified_f__Oscillospiraceae	OTU10980	0	0	0	0	0	0	0	0	0	0	0	0	0	0	0	0	0	0	2	0.0104167	6.39177e-07
d__Bacteria	k__norank_d__Bacteria	p__Bacteroidota	c__Bacteroidia	o__Bacteroidales	f__Bacteroidaceae	g__Bacteroides	s__Bacteroides_caecicola	OTU9353	0	0	0	0	0	1	0	0	0	0	0	0	0	0	0	0	0	3	22	0.0520833	7.03095e-06
d__Bacteria	k__norank_d__Bacteria	p__Bacteroidota	c__Bacteroidia	o__Bacteroidales	f__Bacteroidaceae	g__Bacteroides	s__unclassified_g__Bacteroides	OTU9645	0	0	0	0	0	0	0	0	0	0	0	0	0	0	0	0	0	0	2	0.0104167	6.39177e-07
d__Bacteria	k__norank_d__Bacteria	p__unclassified_k__norank_d__Bacteria	c__unclassified_k__norank_d__Bacteria	o__unclassified_k__norank_d__Bacteria	f__unclassified_k__norank_d__Bacteria	g__unclassified_k__norank_d__Bacteria	s__unclassified_k__norank_d__Bacteria	OTU8930	0	0	0	0	0	0	0	0	0	0	0	0	0	0	0	0	1	0	1	0.0104167	3.19588e-07
d__Bacteria	k__norank_d__Bacteria	p__Bacteroidota	c__Bacteroidia	o__Bacteroidales	f__unclassified_o__Bacteroidales	g__unclassified_o__Bacteroidales	s__unclassified_o__Bacteroidales	OTU8591	0	0	0	0	0	0	0	0	0	0	0	0	0	0	0	0	0	0	5	0.03125	1.59794e-06
d__Bacteria	k__norank_d__Bacteria	p__unclassified_k__norank_d__Bacteria	c__unclassified_k__norank_d__Bacteria	o__unclassified_k__norank_d__Bacteria	f__unclassified_k__norank_d__Bacteria	g__unclassified_k__norank_d__Bacteria	s__unclassified_k__norank_d__Bacteria	OTU10701	0	0	0	0	0	0	0	0	0	0	0	0	0	0	0	0	0	0	4	0.0104167	1.27835e-06
d__Bacteria	k__norank_d__Bacteria	p__unclassified_k__norank_d__Bacteria	c__unclassified_k__norank_d__Bacteria	o__unclassified_k__norank_d__Bacteria	f__unclassified_k__norank_d__Bacteria	g__unclassified_k__norank_d__Bacteria	s__unclassified_k__norank_d__Bacteria	OTU2569	0	1	0	1	0	0	0	0	0	0	0	0	0	0	0	0	0	0	13	0.09375	4.15465e-06
d__Bacteria	k__norank_d__Bacteria	p__Firmicutes	c__Clostridia	o__Lachnospirales	f__Lachnospiraceae	g__unclassified_f__Lachnospiraceae	s__unclassified_f__Lachnospiraceae	OTU13026	0	0	0	0	0	0	0	0	0	0	0	0	0	0	0	0	0	0	1	0.0104167	3.19588e-07
d__Bacteria	k__norank_d__Bacteria	p__unclassified_k__norank_d__Bacteria	c__unclassified_k__norank_d__Bacteria	o__unclassified_k__norank_d__Bacteria	f__unclassified_k__norank_d__Bacteria	g__unclassified_k__norank_d__Bacteria	s__unclassified_k__norank_d__Bacteria	OTU10705	0	0	0	0	0	0	0	0	0	0	0	0	0	0	0	0	0	0	1	0.0104167	3.19588e-07
d__Bacteria	k__norank_d__Bacteria	p__Bacteroidota	c__Bacteroidia	o__Bacteroidales	f__unclassified_o__Bacteroidales	g__unclassified_o__Bacteroidales	s__unclassified_o__Bacteroidales	OTU8598	0	0	0	0	0	0	0	0	0	0	0	0	0	0	0	0	0	0	3	0.0104167	9.58765e-07
d__Bacteria	k__norank_d__Bacteria	p__unclassified_k__norank_d__Bacteria	c__unclassified_k__norank_d__Bacteria	o__unclassified_k__norank_d__Bacteria	f__unclassified_k__norank_d__Bacteria	g__unclassified_k__norank_d__Bacteria	s__unclassified_k__norank_d__Bacteria	OTU12569	0	0	0	0	0	0	0	0	0	0	0	0	0	0	0	0	0	0	2	0.0104167	6.39177e-07
d__Bacteria	k__norank_d__Bacteria	p__Bacteroidota	c__Bacteroidia	o__Bacteroidales	f__Bacteroidaceae	g__Bacteroides	s__unclassified_g__Bacteroides	OTU3022	0	0	0	0	0	0	0	0	0	0	0	0	0	0	0	0	0	0	3	0.0104167	9.58765e-07
d__Bacteria	k__norank_d__Bacteria	p__Bacteroidota	c__Bacteroidia	o__Bacteroidales	f__Bacteroidaceae	g__Bacteroides	s__unclassified_g__Bacteroides	OTU3025	0	0	0	0	0	0	0	2	1	0	1	1	0	0	0	0	0	0	43	0.239583	1.37423e-05
d__Bacteria	k__norank_d__Bacteria	p__unclassified_k__norank_d__Bacteria	c__unclassified_k__norank_d__Bacteria	o__unclassified_k__norank_d__Bacteria	f__unclassified_k__norank_d__Bacteria	g__unclassified_k__norank_d__Bacteria	s__unclassified_k__norank_d__Bacteria	OTU4747	0	0	0	0	0	0	0	0	0	0	0	0	0	0	0	0	0	0	2	0.0104167	6.39177e-07
d__Bacteria	k__norank_d__Bacteria	p__unclassified_k__norank_d__Bacteria	c__unclassified_k__norank_d__Bacteria	o__unclassified_k__norank_d__Bacteria	f__unclassified_k__norank_d__Bacteria	g__unclassified_k__norank_d__Bacteria	s__unclassified_k__norank_d__Bacteria	OTU13886	0	0	0	0	0	0	0	0	0	0	0	0	0	3	0	0	0	0	3	0.0104167	9.58765e-07
d__Bacteria	k__norank_d__Bacteria	p__Bacteroidota	c__Bacteroidia	o__Bacteroidales	f__Bacteroidaceae	g__Bacteroides	s__unclassified_g__Bacteroides	OTU3758	0	0	0	0	0	0	0	0	0	0	0	0	0	0	0	0	0	0	2	0.0104167	6.39177e-07
d__Bacteria	k__norank_d__Bacteria	p__Firmicutes	c__unclassified_p__Firmicutes	o__unclassified_p__Firmicutes	f__unclassified_p__Firmicutes	g__unclassified_p__Firmicutes	s__unclassified_p__Firmicutes	OTU764	0	2	0	0	0	0	0	0	0	0	0	0	0	0	0	0	0	0	2	0.0104167	6.39177e-07
d__Bacteria	k__norank_d__Bacteria	p__Firmicutes	c__Clostridia	o__Lachnospirales	f__Lachnospiraceae	g__unclassified_f__Lachnospiraceae	s__unclassified_f__Lachnospiraceae	OTU7885	0	0	0	0	0	0	0	0	0	0	0	0	0	0	0	0	0	0	2	0.0104167	6.39177e-07
d__Bacteria	k__norank_d__Bacteria	p__Bacteroidota	c__Bacteroidia	o__Bacteroidales	f__unclassified_o__Bacteroidales	g__unclassified_o__Bacteroidales	s__unclassified_o__Bacteroidales	OTU6480	108	157	42	82	62	37	21	67	220	436	194	207	2	6	0	83	57	0	11483	0.78125	0.00366983
d__Bacteria	k__norank_d__Bacteria	p__Firmicutes	c__Clostridia	o__Eubacteriales	f__Eubacteriaceae	g__Eubacterium	s__unclassified_g__Eubacterium	OTU5758	0	0	0	0	0	0	0	0	0	0	0	0	0	0	0	0	0	0	12	0.0208333	3.83506e-06
d__Bacteria	k__norank_d__Bacteria	p__Firmicutes	c__Clostridia	o__Christensenellales	f__Christensenellaceae	g__norank_f__Christensenellaceae	s__Christensenella_sp._Marseille-P2437	OTU12734	0	0	0	0	0	0	0	0	0	0	0	0	0	0	0	0	0	0	2	0.0104167	6.39177e-07
d__Bacteria	k__norank_d__Bacteria	p__Bacteroidota	c__Bacteroidia	o__Bacteroidales	f__Bacteroidaceae	g__Bacteroides	s__Bacteroides_caecicola	OTU12989	0	0	0	0	0	0	0	0	0	0	0	0	2	0	0	0	0	0	3	0.0208333	9.58765e-07
d__Bacteria	k__norank_d__Bacteria	p__Firmicutes	c__Clostridia	o__Lachnospirales	f__Lachnospiraceae	g__Tuzzerella	s__uncultured_bacterium_g__Tuzzerella	OTU9421	0	0	0	0	0	0	0	0	0	0	0	0	1	0	0	0	0	0	1	0.0104167	3.19588e-07
d__Bacteria	k__norank_d__Bacteria	p__Firmicutes	c__Clostridia	o__unclassified_c__Clostridia	f__unclassified_c__Clostridia	g__unclassified_c__Clostridia	s__unclassified_c__Clostridia	OTU7291	0	0	0	0	0	0	0	0	0	0	0	0	0	0	0	0	0	0	1	0.0104167	3.19588e-07
d__Bacteria	k__norank_d__Bacteria	p__unclassified_k__norank_d__Bacteria	c__unclassified_k__norank_d__Bacteria	o__unclassified_k__norank_d__Bacteria	f__unclassified_k__norank_d__Bacteria	g__unclassified_k__norank_d__Bacteria	s__unclassified_k__norank_d__Bacteria	OTU13551	0	0	0	0	0	0	0	0	0	0	0	0	0	0	0	0	0	0	1	0.0104167	3.19588e-07
d__Bacteria	k__norank_d__Bacteria	p__Firmicutes	c__Clostridia	o__unclassified_c__Clostridia	f__unclassified_c__Clostridia	g__unclassified_c__Clostridia	s__unclassified_c__Clostridia	OTU7292	0	0	0	0	0	0	0	0	0	0	0	0	0	0	0	0	0	0	3	0.0104167	9.58765e-07
d__Bacteria	k__norank_d__Bacteria	p__Firmicutes	c__Clostridia	o__Christensenellales	f__Christensenellaceae	g__Christensenellaceae_R-7_group	s__unclassified_g__Christensenellaceae_R-7_group	OTU8824	0	0	0	0	0	0	0	0	0	0	0	0	0	0	0	0	3	0	3	0.0104167	9.58765e-07
d__Bacteria	k__norank_d__Bacteria	p__Firmicutes	c__Clostridia	o__Oscillospirales	f__Ruminococcaceae	g__Subdoligranulum	s__unclassified_g__Subdoligranulum	OTU13858	5	2	2	1	3	0	6	2	1	1	0	0	1	10	6	2	0	0	160	0.625	5.11342e-05
d__Bacteria	k__norank_d__Bacteria	p__Firmicutes	c__Negativicutes	o__Acidaminococcales	f__Acidaminococcaceae	g__unclassified_f__Acidaminococcaceae	s__unclassified_f__Acidaminococcaceae	OTU9703	0	0	0	0	1	0	0	0	0	0	0	0	0	0	0	0	0	0	7	0.0416667	2.23712e-06
d__Bacteria	k__norank_d__Bacteria	p__Bacteroidota	c__Bacteroidia	o__Bacteroidales	f__Bacteroidaceae	g__Bacteroides	s__unclassified_g__Bacteroides	OTU9504	0	0	0	0	0	0	0	0	0	0	0	0	2	0	0	0	0	0	3	0.0208333	9.58765e-07
d__Bacteria	k__norank_d__Bacteria	p__Firmicutes	c__Clostridia	o__Lachnospirales	f__Lachnospiraceae	g__unclassified_f__Lachnospiraceae	s__unclassified_f__Lachnospiraceae	OTU14719	0	0	0	0	0	0	0	0	0	0	0	0	0	0	0	0	0	0	4	0.0208333	1.27835e-06
d__Bacteria	k__norank_d__Bacteria	p__Firmicutes	c__Clostridia	o__Peptostreptococcales-Tissierellales	f__Peptostreptococcaceae	g__unclassified_f__Peptostreptococcaceae	s__unclassified_f__Peptostreptococcaceae	OTU1210	0	0	0	0	0	0	0	1	0	0	0	0	0	0	0	0	0	0	8	0.0520833	2.55671e-06
d__Bacteria	k__norank_d__Bacteria	p__Bacteroidota	c__Bacteroidia	o__Bacteroidales	f__Bacteroidaceae	g__Bacteroides	s__Bacteroides_caecigallinarum	OTU12289	79	45	18	90	105	128	34	41	96	137	45	59	76	15	50	85	0	20	5154	0.895833	0.00164716
d__Bacteria	k__norank_d__Bacteria	p__Bacteroidota	c__Bacteroidia	o__Bacteroidales	f__Prevotellaceae	g__unclassified_f__Prevotellaceae	s__unclassified_f__Prevotellaceae	OTU2668	0	0	0	0	0	0	0	0	0	0	0	0	0	0	0	0	0	0	3	0.0104167	9.58765e-07
d__Bacteria	k__norank_d__Bacteria	p__Bacteroidota	c__Bacteroidia	o__unclassified_c__Bacteroidia	f__unclassified_c__Bacteroidia	g__unclassified_c__Bacteroidia	s__unclassified_c__Bacteroidia	OTU12133	0	0	0	0	0	0	0	0	0	0	0	0	0	0	0	0	0	0	1	0.0104167	3.19588e-07
d__Bacteria	k__norank_d__Bacteria	p__Bacteroidota	c__Bacteroidia	o__Bacteroidales	f__Rikenellaceae	g__Rikenellaceae_RC9_gut_group	s__uncultured_bacterium_g__Rikenellaceae_RC9_gut_group	OTU7755	0	0	0	0	0	0	0	0	0	0	0	0	0	0	0	0	0	0	2	0.0104167	6.39177e-07
d__Bacteria	k__norank_d__Bacteria	p__Firmicutes	c__Clostridia	o__Lachnospirales	f__Lachnospiraceae	g__unclassified_f__Lachnospiraceae	s__unclassified_f__Lachnospiraceae	OTU9918	0	0	0	0	0	0	0	0	0	0	0	0	0	0	0	0	0	2	2	0.0104167	6.39177e-07
d__Bacteria	k__norank_d__Bacteria	p__Bacteroidota	c__Bacteroidia	o__Bacteroidales	f__unclassified_o__Bacteroidales	g__unclassified_o__Bacteroidales	s__unclassified_o__Bacteroidales	OTU8047	0	0	0	0	0	0	0	0	0	0	0	0	0	0	0	0	0	0	3	0.0104167	9.58765e-07
d__Bacteria	k__norank_d__Bacteria	p__Bacteroidota	c__Bacteroidia	o__Bacteroidales	f__unclassified_o__Bacteroidales	g__unclassified_o__Bacteroidales	s__unclassified_o__Bacteroidales	OTU13443	0	0	0	0	0	0	0	0	0	0	0	0	0	0	0	0	0	0	2	0.0104167	6.39177e-07
d__Bacteria	k__norank_d__Bacteria	p__Firmicutes	c__Clostridia	o__unclassified_c__Clostridia	f__unclassified_c__Clostridia	g__unclassified_c__Clostridia	s__unclassified_c__Clostridia	OTU14774	0	0	0	0	0	0	0	0	0	0	0	0	0	0	0	0	0	0	3	0.0104167	9.58765e-07
d__Bacteria	k__norank_d__Bacteria	p__Bacteroidota	c__Bacteroidia	o__Bacteroidales	f__unclassified_o__Bacteroidales	g__unclassified_o__Bacteroidales	s__unclassified_o__Bacteroidales	OTU8049	0	0	0	0	0	0	0	0	0	0	0	0	0	0	0	0	0	0	1	0.0104167	3.19588e-07
d__Bacteria	k__norank_d__Bacteria	p__Firmicutes	c__Clostridia	o__Oscillospirales	f__Ruminococcaceae	g__unclassified_f__Ruminococcaceae	s__unclassified_f__Ruminococcaceae	OTU8491	0	0	0	1	0	0	0	0	0	1	0	0	2	1	6	1	3	0	134	0.34375	4.28249e-05
d__Bacteria	k__norank_d__Bacteria	p__Firmicutes	c__Clostridia	o__unclassified_c__Clostridia	f__unclassified_c__Clostridia	g__unclassified_c__Clostridia	s__unclassified_c__Clostridia	OTU4471	0	0	0	0	0	0	2	0	0	0	0	0	0	0	0	0	0	0	2	0.0104167	6.39177e-07
d__Bacteria	k__norank_d__Bacteria	p__Bacteroidota	c__Bacteroidia	o__Bacteroidales	f__Barnesiellaceae	g__Barnesiella	s__unclassified_g__Barnesiella	OTU11798	0	0	0	0	0	0	0	0	0	0	0	0	0	0	0	0	0	0	2	0.0104167	6.39177e-07
d__Bacteria	k__norank_d__Bacteria	p__Bacteroidota	c__Bacteroidia	o__Bacteroidales	f__Rikenellaceae	g__Rikenellaceae_RC9_gut_group	s__uncultured_bacterium_g__Rikenellaceae_RC9_gut_group	OTU12113	0	0	0	9	5	14	8	25	8	3	6	35	0	0	3	0	0	1	779	0.729167	0.000248959
d__Bacteria	k__norank_d__Bacteria	p__Bacteroidota	c__Bacteroidia	o__Bacteroidales	f__Bacteroidaceae	g__Bacteroides	s__unclassified_g__Bacteroides	OTU7611	0	0	0	0	0	0	0	0	0	0	0	0	0	0	0	0	0	0	2	0.0104167	6.39177e-07
d__Bacteria	k__norank_d__Bacteria	p__Firmicutes	c__Clostridia	o__Lachnospirales	f__Lachnospiraceae	g__Ruminococcus_torques_group	s__unclassified_g__Ruminococcus_torques_group	OTU8806	4	0	0	0	2	2	0	0	0	0	2	3	0	1	0	1	3	0	96	0.4375	3.06805e-05
d__Bacteria	k__norank_d__Bacteria	p__Spirochaetota	c__Spirochaetia	o__Spirochaetales	f__Spirochaetaceae	g__unclassified_f__Spirochaetaceae	s__unclassified_f__Spirochaetaceae	OTU9646	0	0	0	0	0	0	0	0	0	0	0	0	0	0	0	0	0	0	1	0.0104167	3.19588e-07
d__Bacteria	k__norank_d__Bacteria	p__Bacteroidota	c__Bacteroidia	o__Bacteroidales	f__unclassified_o__Bacteroidales	g__unclassified_o__Bacteroidales	s__unclassified_o__Bacteroidales	OTU12329	0	0	0	0	0	0	0	0	0	0	0	0	0	0	0	0	0	0	2	0.0104167	6.39177e-07
d__Bacteria	k__norank_d__Bacteria	p__Firmicutes	c__Clostridia	o__Lachnospirales	f__Lachnospiraceae	g__Ruminococcus_torques_group	s__uncultured_Clostridiales_bacterium_g__Ruminococcus_torques_group	OTU3562	0	1	0	0	0	1	0	0	0	0	0	3	0	0	1	0	0	0	24	0.166667	7.67012e-06
d__Bacteria	k__norank_d__Bacteria	p__Bacteroidota	c__Bacteroidia	o__Bacteroidales	f__unclassified_o__Bacteroidales	g__unclassified_o__Bacteroidales	s__unclassified_o__Bacteroidales	OTU9884	0	0	0	0	0	0	0	0	0	0	0	0	0	0	0	0	0	0	4	0.0104167	1.27835e-06
d__Bacteria	k__norank_d__Bacteria	p__Bacteroidota	c__Bacteroidia	o__Bacteroidales	f__Bacteroidaceae	g__Bacteroides	s__Bacteroides_caecicola	OTU10176	2	0	0	0	0	0	0	0	2	0	0	0	0	7	0	0	0	0	88	0.28125	2.81238e-05
d__Bacteria	k__norank_d__Bacteria	p__Bacteroidota	c__Bacteroidia	o__Bacteroidales	f__Bacteroidaceae	g__Bacteroides	s__unclassified_g__Bacteroides	OTU8842	0	0	0	0	0	0	0	0	0	0	0	0	0	0	0	0	2	0	2	0.0104167	6.39177e-07
d__Bacteria	k__norank_d__Bacteria	p__Firmicutes	c__Clostridia	o__Lachnospirales	f__Lachnospiraceae	g__Ruminococcus_torques_group	s__unclassified_g__Ruminococcus_torques_group	OTU8641	0	0	0	0	0	2	0	0	0	0	1	0	0	0	0	0	0	0	14	0.114583	4.47424e-06
d__Bacteria	k__norank_d__Bacteria	p__Bacteroidota	c__Bacteroidia	o__Bacteroidales	f__unclassified_o__Bacteroidales	g__unclassified_o__Bacteroidales	s__unclassified_o__Bacteroidales	OTU2232	0	0	0	0	0	0	0	0	0	0	0	0	0	0	0	0	0	0	1	0.0104167	3.19588e-07
d__Bacteria	k__norank_d__Bacteria	p__Firmicutes	c__Bacilli	o__Lactobacillales	f__Lactobacillaceae	g__Lactobacillus	s__Lactobacillus_aviarius_subsp._araffinosus	OTU9503	0	0	0	0	0	0	0	0	0	0	0	0	4	0	0	0	0	0	4	0.0104167	1.27835e-06
d__Bacteria	k__norank_d__Bacteria	p__Bacteroidota	c__Bacteroidia	o__Bacteroidales	f__unclassified_o__Bacteroidales	g__unclassified_o__Bacteroidales	s__unclassified_o__Bacteroidales	OTU6065	0	0	0	0	0	0	0	0	1	0	0	0	0	0	0	0	0	0	2	0.0208333	6.39177e-07
d__Bacteria	k__norank_d__Bacteria	p__Bacteroidota	c__Bacteroidia	o__Bacteroidales	f__unclassified_o__Bacteroidales	g__unclassified_o__Bacteroidales	s__unclassified_o__Bacteroidales	OTU12153	0	0	0	0	0	0	0	0	0	0	0	0	0	0	0	0	0	0	2	0.0104167	6.39177e-07
d__Bacteria	k__norank_d__Bacteria	p__Bacteroidota	c__Bacteroidia	o__Bacteroidales	f__Bacteroidaceae	g__Bacteroides	s__Bacteroides_sp._SB5	OTU10716	0	0	0	0	0	0	0	0	0	0	0	0	0	0	0	0	0	0	2	0.0104167	6.39177e-07
d__Bacteria	k__norank_d__Bacteria	p__Bacteroidota	c__Bacteroidia	o__Bacteroidales	f__unclassified_o__Bacteroidales	g__unclassified_o__Bacteroidales	s__unclassified_o__Bacteroidales	OTU7627	0	0	0	0	0	0	0	0	0	0	0	0	0	0	0	0	0	0	3	0.0104167	9.58765e-07
d__Bacteria	k__norank_d__Bacteria	p__Bacteroidota	c__Bacteroidia	o__Bacteroidales	f__unclassified_o__Bacteroidales	g__unclassified_o__Bacteroidales	s__unclassified_o__Bacteroidales	OTU7624	1	0	0	0	0	0	0	0	0	0	0	0	0	0	0	0	0	0	4	0.03125	1.27835e-06
d__Bacteria	k__norank_d__Bacteria	p__Firmicutes	c__unclassified_p__Firmicutes	o__unclassified_p__Firmicutes	f__unclassified_p__Firmicutes	g__unclassified_p__Firmicutes	s__unclassified_p__Firmicutes	OTU4133	0	0	0	0	0	0	0	0	0	0	0	0	0	0	0	0	0	0	1	0.0104167	3.19588e-07
d__Bacteria	k__norank_d__Bacteria	p__Firmicutes	c__Bacilli	o__Lactobacillales	f__Lactobacillaceae	g__Lactobacillus	s__Lactobacillus_amylovorus	OTU6756	309	25	17	70	237	4	129	34	8	195	8	151	160	349	1691	226	29	10	30751	0.90625	0.00982767
d__Bacteria	k__norank_d__Bacteria	p__Firmicutes	c__Clostridia	o__Lachnospirales	f__Lachnospiraceae	g__Sellimonas	s__Lachnoclostridium_phocaeense	OTU14308	0	0	0	0	0	0	0	0	0	0	1	0	0	0	0	2	0	0	15	0.114583	4.79383e-06
d__Bacteria	k__norank_d__Bacteria	p__Firmicutes	c__Clostridia	o__Lachnospirales	f__Lachnospiraceae	g__unclassified_f__Lachnospiraceae	s__unclassified_f__Lachnospiraceae	OTU8004	0	0	0	0	0	0	0	0	0	0	0	0	0	0	0	0	0	0	1	0.0104167	3.19588e-07
d__Bacteria	k__norank_d__Bacteria	p__Bacteroidota	c__Bacteroidia	o__Bacteroidales	f__Bacteroidaceae	g__Bacteroides	s__unclassified_g__Bacteroides	OTU8596	0	0	0	0	0	0	0	0	0	0	0	0	0	0	0	0	0	0	4	0.0416667	1.27835e-06
d__Bacteria	k__norank_d__Bacteria	p__Bacteroidota	c__Bacteroidia	o__Bacteroidales	f__unclassified_o__Bacteroidales	g__unclassified_o__Bacteroidales	s__unclassified_o__Bacteroidales	OTU7629	0	0	0	0	0	0	0	0	0	0	0	0	0	0	0	0	0	0	4	0.0104167	1.27835e-06
d__Bacteria	k__norank_d__Bacteria	p__Firmicutes	c__Clostridia	o__Oscillospirales	f__unclassified_o__Oscillospirales	g__unclassified_o__Oscillospirales	s__unclassified_o__Oscillospirales	OTU1538	0	0	0	0	0	0	0	0	0	0	0	0	0	0	0	0	0	0	2	0.0104167	6.39177e-07
d__Bacteria	k__norank_d__Bacteria	p__Firmicutes	c__Clostridia	o__Oscillospirales	f__Ruminococcaceae	g__Faecalibacterium	s__unclassified_g__Faecalibacterium	OTU14508	0	0	0	0	0	0	0	0	0	0	0	0	0	0	0	0	0	0	2	0.0104167	6.39177e-07
d__Bacteria	k__norank_d__Bacteria	p__Firmicutes	c__Clostridia	o__Oscillospirales	f__Ruminococcaceae	g__Subdoligranulum	s__unclassified_g__Subdoligranulum	OTU8256	0	0	0	0	0	0	0	0	0	0	0	0	0	1	0	0	0	0	9	0.0729167	2.8763e-06
d__Bacteria	k__norank_d__Bacteria	p__Bacteroidota	c__Bacteroidia	o__Bacteroidales	f__Barnesiellaceae	g__Barnesiella	s__unclassified_g__Barnesiella	OTU9776	0	0	0	0	0	0	0	0	0	0	0	0	0	0	0	0	0	0	1	0.0104167	3.19588e-07
d__Bacteria	k__norank_d__Bacteria	p__Firmicutes	c__Clostridia	o__Oscillospirales	f__unclassified_o__Oscillospirales	g__unclassified_o__Oscillospirales	s__unclassified_o__Oscillospirales	OTU11031	0	0	0	0	0	0	0	0	0	0	0	0	0	0	0	0	0	0	1	0.0104167	3.19588e-07
d__Bacteria	k__norank_d__Bacteria	p__unclassified_k__norank_d__Bacteria	c__unclassified_k__norank_d__Bacteria	o__unclassified_k__norank_d__Bacteria	f__unclassified_k__norank_d__Bacteria	g__unclassified_k__norank_d__Bacteria	s__unclassified_k__norank_d__Bacteria	OTU14023	0	0	0	0	0	0	0	0	0	0	0	0	0	2	0	0	0	0	4	0.0208333	1.27835e-06
d__Bacteria	k__norank_d__Bacteria	p__Firmicutes	c__unclassified_p__Firmicutes	o__unclassified_p__Firmicutes	f__unclassified_p__Firmicutes	g__unclassified_p__Firmicutes	s__unclassified_p__Firmicutes	OTU9430	0	0	0	0	0	0	1	0	0	0	0	0	3	0	0	0	0	0	5	0.03125	1.59794e-06
d__Bacteria	k__norank_d__Bacteria	p__Bacteroidota	c__Bacteroidia	o__Bacteroidales	f__unclassified_o__Bacteroidales	g__unclassified_o__Bacteroidales	s__unclassified_o__Bacteroidales	OTU12327	0	0	0	0	0	0	0	0	0	0	0	0	0	0	0	0	0	0	4	0.03125	1.27835e-06
d__Bacteria	k__norank_d__Bacteria	p__Bacteroidota	c__Bacteroidia	o__Bacteroidales	f__Bacteroidaceae	g__Bacteroides	s__unclassified_g__Bacteroides	OTU6255	0	0	0	0	0	0	1	0	0	2	0	0	0	0	0	0	0	0	6	0.03125	1.91753e-06
d__Bacteria	k__norank_d__Bacteria	p__Firmicutes	c__Clostridia	o__unclassified_c__Clostridia	f__unclassified_c__Clostridia	g__unclassified_c__Clostridia	s__unclassified_c__Clostridia	OTU6791	1	1	1	0	3	0	7	0	0	0	0	0	0	0	3	1	0	0	74	0.270833	2.36495e-05
d__Bacteria	k__norank_d__Bacteria	p__Firmicutes	c__Clostridia	o__Lachnospirales	f__Lachnospiraceae	g__unclassified_f__Lachnospiraceae	s__unclassified_f__Lachnospiraceae	OTU6648	0	0	0	0	0	0	0	0	0	0	0	0	0	0	0	0	0	0	6	0.0416667	1.91753e-06
d__Bacteria	k__norank_d__Bacteria	p__Bacteroidota	c__Bacteroidia	o__Bacteroidales	f__Bacteroidaceae	g__Bacteroides	s__unclassified_g__Bacteroides	OTU6256	0	0	0	0	0	0	0	0	0	0	0	0	0	0	0	0	0	0	2	0.0104167	6.39177e-07
d__Bacteria	k__norank_d__Bacteria	p__unclassified_k__norank_d__Bacteria	c__unclassified_k__norank_d__Bacteria	o__unclassified_k__norank_d__Bacteria	f__unclassified_k__norank_d__Bacteria	g__unclassified_k__norank_d__Bacteria	s__unclassified_k__norank_d__Bacteria	OTU11033	0	0	0	0	0	0	0	0	0	0	0	0	0	0	0	0	0	0	5	0.0416667	1.59794e-06
d__Bacteria	k__norank_d__Bacteria	p__Bacteroidota	c__Bacteroidia	o__Bacteroidales	f__Bacteroidaceae	g__Bacteroides	s__Bacteroides_coprophilus	OTU3662	0	0	0	0	0	0	0	0	0	0	0	2	0	0	0	0	0	0	10	0.0729167	3.19588e-06
d__Bacteria	k__norank_d__Bacteria	p__Firmicutes	c__unclassified_p__Firmicutes	o__unclassified_p__Firmicutes	f__unclassified_p__Firmicutes	g__unclassified_p__Firmicutes	s__unclassified_p__Firmicutes	OTU5086	0	0	0	0	0	0	0	0	0	0	0	0	0	0	0	0	0	0	2	0.0104167	6.39177e-07
d__Bacteria	k__norank_d__Bacteria	p__Bacteroidota	c__Bacteroidia	o__Bacteroidales	f__Rikenellaceae	g__Rikenellaceae_RC9_gut_group	s__unclassified_g__Rikenellaceae_RC9_gut_group	OTU2593	0	0	0	0	0	0	0	0	0	0	0	0	0	0	0	0	0	0	3	0.0208333	9.58765e-07
d__Bacteria	k__norank_d__Bacteria	p__Bacteroidota	c__Bacteroidia	o__Bacteroidales	f__unclassified_o__Bacteroidales	g__unclassified_o__Bacteroidales	s__unclassified_o__Bacteroidales	OTU6779	0	0	0	0	0	0	0	0	0	0	0	0	0	0	0	0	0	0	2	0.0104167	6.39177e-07
d__Bacteria	k__norank_d__Bacteria	p__Bacteroidota	c__Bacteroidia	o__Bacteroidales	f__Rikenellaceae	g__unclassified_f__Rikenellaceae	s__unclassified_f__Rikenellaceae	OTU5395	0	0	0	0	0	0	0	1	0	0	0	0	0	0	0	0	0	0	11	0.0833333	3.51547e-06
d__Bacteria	k__norank_d__Bacteria	p__Firmicutes	c__Clostridia	o__Lachnospirales	f__Lachnospiraceae	g__Ruminococcus_torques_group	s__unclassified_g__Ruminococcus_torques_group	OTU330	0	0	0	0	2	0	0	0	0	0	0	0	1	0	0	0	0	0	10	0.09375	3.19588e-06
d__Bacteria	k__norank_d__Bacteria	p__Firmicutes	c__Bacilli	o__Erysipelotrichales	f__Erysipelatoclostridiaceae	g__Erysipelatoclostridium	s__bacterium_ic1391	OTU10449	0	0	0	0	0	0	0	2	0	0	0	0	0	0	0	0	0	0	2	0.0104167	6.39177e-07
d__Bacteria	k__norank_d__Bacteria	p__Firmicutes	c__unclassified_p__Firmicutes	o__unclassified_p__Firmicutes	f__unclassified_p__Firmicutes	g__unclassified_p__Firmicutes	s__unclassified_p__Firmicutes	OTU5089	0	0	0	0	0	0	0	0	0	0	2	0	0	0	0	0	0	0	28	0.125	8.94848e-06
d__Bacteria	k__norank_d__Bacteria	p__Bacteroidota	c__Bacteroidia	o__Bacteroidales	f__unclassified_o__Bacteroidales	g__unclassified_o__Bacteroidales	s__unclassified_o__Bacteroidales	OTU7483	0	0	0	0	0	0	0	0	2	0	0	0	0	0	0	0	2	0	17	0.114583	5.433e-06
d__Bacteria	k__norank_d__Bacteria	p__Bacteroidota	c__Bacteroidia	o__Bacteroidales	f__unclassified_o__Bacteroidales	g__unclassified_o__Bacteroidales	s__unclassified_o__Bacteroidales	OTU7480	0	0	0	0	0	0	0	0	0	0	0	0	0	0	0	0	0	0	3	0.0104167	9.58765e-07
d__Bacteria	k__norank_d__Bacteria	p__Firmicutes	c__Clostridia	o__Peptococcales	f__Peptococcaceae	g__Peptococcus	s__uncultured_bacterium_g__Peptococcus	OTU14540	0	0	1	2	0	0	0	0	0	0	0	1	0	0	0	0	0	2	145	0.260417	4.63403e-05
d__Bacteria	k__norank_d__Bacteria	p__Bacteroidota	c__Bacteroidia	o__Bacteroidales	f__unclassified_o__Bacteroidales	g__unclassified_o__Bacteroidales	s__unclassified_o__Bacteroidales	OTU10373	0	0	0	0	0	0	0	1	0	0	0	0	0	0	0	0	1	0	7	0.0520833	2.23712e-06
d__Bacteria	k__norank_d__Bacteria	p__Bacteroidota	c__Bacteroidia	o__Bacteroidales	f__unclassified_o__Bacteroidales	g__unclassified_o__Bacteroidales	s__unclassified_o__Bacteroidales	OTU6069	0	0	0	0	0	0	0	0	1	0	0	0	0	0	0	0	0	0	4	0.0416667	1.27835e-06
d__Bacteria	k__norank_d__Bacteria	p__Spirochaetota	c__Spirochaetia	o__Spirochaetales	f__Spirochaetaceae	g__Treponema	s__unclassified_g__Treponema	OTU966	4	2	18	10	1	8	6	4	13	0	2	0	0	0	0	0	0	0	541	0.614583	0.000172897
d__Bacteria	k__norank_d__Bacteria	p__Firmicutes	c__Clostridia	o__Oscillospirales	f__Ruminococcaceae	g__Faecalibacterium	s__unclassified_g__Faecalibacterium	OTU2354	0	1	0	0	1	3	1	1	0	0	3	3	0	2	0	1	0	0	50	0.28125	1.59794e-05
d__Bacteria	k__norank_d__Bacteria	p__Actinobacteriota	c__unclassified_p__Actinobacteriota	o__unclassified_p__Actinobacteriota	f__unclassified_p__Actinobacteriota	g__unclassified_p__Actinobacteriota	s__unclassified_p__Actinobacteriota	OTU6175	0	0	0	0	0	0	0	0	0	0	0	0	0	0	0	0	0	0	2	0.0104167	6.39177e-07
d__Bacteria	k__norank_d__Bacteria	p__Firmicutes	c__unclassified_p__Firmicutes	o__unclassified_p__Firmicutes	f__unclassified_p__Firmicutes	g__unclassified_p__Firmicutes	s__unclassified_p__Firmicutes	OTU8429	0	0	0	0	0	0	0	0	0	0	0	0	0	0	0	0	0	0	2	0.0104167	6.39177e-07
d__Bacteria	k__norank_d__Bacteria	p__Firmicutes	c__Clostridia	o__Peptostreptococcales-Tissierellales	f__unclassified_o__Peptostreptococcales-Tissierellales	g__unclassified_o__Peptostreptococcales-Tissierellales	s__unclassified_o__Peptostreptococcales-Tissierellales	OTU10525	0	0	0	0	1	0	0	1	0	0	0	0	0	0	0	0	0	0	2	0.0208333	6.39177e-07
d__Bacteria	k__norank_d__Bacteria	p__Bacteroidota	c__Bacteroidia	o__Bacteroidales	f__Tannerellaceae	g__unclassified_f__Tannerellaceae	s__unclassified_f__Tannerellaceae	OTU11779	0	0	0	0	0	0	0	0	0	0	0	0	0	0	0	0	0	0	5	0.03125	1.59794e-06
d__Bacteria	k__norank_d__Bacteria	p__Firmicutes	c__Bacilli	o__Erysipelotrichales	f__Erysipelatoclostridiaceae	g__Erysipelatoclostridium	s__bacterium_ic1391	OTU5468	0	0	0	0	0	0	0	0	0	0	0	0	0	0	0	0	0	0	1	0.0104167	3.19588e-07
d__Bacteria	k__norank_d__Bacteria	p__Actinobacteriota	c__Coriobacteriia	o__unclassified_c__Coriobacteriia	f__unclassified_c__Coriobacteriia	g__unclassified_c__Coriobacteriia	s__unclassified_c__Coriobacteriia	OTU9471	0	0	0	0	0	0	0	0	0	0	0	0	3	0	0	0	0	0	3	0.0104167	9.58765e-07
d__Bacteria	k__norank_d__Bacteria	p__Bacteroidota	c__Bacteroidia	o__Bacteroidales	f__Bacteroidaceae	g__Bacteroides	s__Bacteroides_salanitronis	OTU11566	0	0	0	0	0	0	0	0	0	0	0	0	0	0	0	0	0	0	1	0.0104167	3.19588e-07
d__Bacteria	k__norank_d__Bacteria	p__Bacteroidota	c__Bacteroidia	o__Bacteroidales	f__unclassified_o__Bacteroidales	g__unclassified_o__Bacteroidales	s__unclassified_o__Bacteroidales	OTU6534	0	0	0	0	0	0	0	0	0	0	0	0	0	0	0	0	0	0	3	0.0208333	9.58765e-07
d__Bacteria	k__norank_d__Bacteria	p__Bacteroidota	c__Bacteroidia	o__Bacteroidales	f__unclassified_o__Bacteroidales	g__unclassified_o__Bacteroidales	s__unclassified_o__Bacteroidales	OTU6537	0	0	0	0	0	0	0	0	0	0	0	0	0	0	0	0	0	0	3	0.0208333	9.58765e-07
d__Bacteria	k__norank_d__Bacteria	p__Firmicutes	c__unclassified_p__Firmicutes	o__unclassified_p__Firmicutes	f__unclassified_p__Firmicutes	g__unclassified_p__Firmicutes	s__unclassified_p__Firmicutes	OTU13892	0	0	0	0	0	0	0	0	0	0	0	0	0	3	0	0	0	0	3	0.0104167	9.58765e-07
d__Bacteria	k__norank_d__Bacteria	p__Bacteroidota	c__Bacteroidia	o__Bacteroidales	f__unclassified_o__Bacteroidales	g__unclassified_o__Bacteroidales	s__unclassified_o__Bacteroidales	OTU6531	62	166	56	141	90	144	117	217	190	15	238	432	4	27	80	28	19	17	11055	0.90625	0.00353305
d__Bacteria	k__norank_d__Bacteria	p__Bacteroidota	c__Bacteroidia	o__Bacteroidales	f__unclassified_o__Bacteroidales	g__unclassified_o__Bacteroidales	s__unclassified_o__Bacteroidales	OTU3012	0	0	0	0	1	0	0	0	0	0	0	0	0	0	0	1	0	0	16	0.104167	5.11342e-06
d__Bacteria	k__norank_d__Bacteria	p__Bacteroidota	c__Bacteroidia	o__Bacteroidales	f__Rikenellaceae	g__Rikenellaceae_RC9_gut_group	s__unclassified_g__Rikenellaceae_RC9_gut_group	OTU3156	0	0	0	0	0	0	0	0	0	0	0	0	0	0	0	0	0	0	2	0.0104167	6.39177e-07
d__Bacteria	k__norank_d__Bacteria	p__unclassified_k__norank_d__Bacteria	c__unclassified_k__norank_d__Bacteria	o__unclassified_k__norank_d__Bacteria	f__unclassified_k__norank_d__Bacteria	g__unclassified_k__norank_d__Bacteria	s__unclassified_k__norank_d__Bacteria	OTU6248	0	0	0	0	0	0	0	0	0	0	0	0	0	0	0	0	0	0	3	0.0104167	9.58765e-07
d__Bacteria	k__norank_d__Bacteria	p__Firmicutes	c__Clostridia	o__Oscillospirales	f__Ruminococcaceae	g__unclassified_f__Ruminococcaceae	s__unclassified_f__Ruminococcaceae	OTU3376	0	0	0	0	0	0	0	0	0	0	0	0	0	0	0	0	0	0	2	0.0104167	6.39177e-07
d__Bacteria	k__norank_d__Bacteria	p__Firmicutes	c__Clostridia	o__Lachnospirales	f__Lachnospiraceae	g__unclassified_f__Lachnospiraceae	s__unclassified_f__Lachnospiraceae	OTU566	1	0	0	0	0	0	0	0	0	0	2	0	0	0	0	0	0	0	21	0.166667	6.71136e-06
d__Bacteria	k__norank_d__Bacteria	p__Bacteroidota	c__Bacteroidia	o__Bacteroidales	f__Rikenellaceae	g__Rikenellaceae_RC9_gut_group	s__Bacteroides_sp._CAG1060_57_27	OTU8565	0	0	0	0	0	1	0	0	0	0	0	0	0	0	0	0	0	0	22	0.114583	7.03095e-06
d__Bacteria	k__norank_d__Bacteria	p__Bacteroidota	c__Bacteroidia	o__Bacteroidales	f__Bacteroidaceae	g__Bacteroides	s__unclassified_g__Bacteroides	OTU577	0	0	0	0	0	0	0	0	0	0	1	0	0	0	0	0	0	0	3	0.0208333	9.58765e-07
d__Bacteria	k__norank_d__Bacteria	p__Firmicutes	c__Clostridia	o__Oscillospirales	f__Butyricicoccaceae	g__Butyricicoccus	s__Agathobaculum_sp._Marseille-P7918	OTU12901	0	0	0	0	0	0	0	0	0	0	0	0	0	0	0	0	0	0	2	0.0104167	6.39177e-07
d__Bacteria	k__norank_d__Bacteria	p__Bacteroidota	c__Bacteroidia	o__Bacteroidales	f__unclassified_o__Bacteroidales	g__unclassified_o__Bacteroidales	s__unclassified_o__Bacteroidales	OTU4372	0	0	0	0	0	0	0	0	0	0	0	0	0	0	0	0	0	0	4	0.0416667	1.27835e-06
d__Bacteria	k__norank_d__Bacteria	p__Bacteroidota	c__Bacteroidia	o__Bacteroidales	f__unclassified_o__Bacteroidales	g__unclassified_o__Bacteroidales	s__unclassified_o__Bacteroidales	OTU14496	0	0	0	0	0	0	0	0	0	0	0	0	0	0	0	0	0	0	3	0.0104167	9.58765e-07
d__Bacteria	k__norank_d__Bacteria	p__Firmicutes	c__Clostridia	o__Oscillospirales	f__Ruminococcaceae	g__Subdoligranulum	s__unclassified_g__Subdoligranulum	OTU5348	0	0	0	0	0	0	0	1	0	3	0	2	0	1	0	0	2	0	178	0.302083	5.68867e-05
d__Bacteria	k__norank_d__Bacteria	p__Firmicutes	c__Clostridia	o__Lachnospirales	f__Lachnospiraceae	g__unclassified_f__Lachnospiraceae	s__unclassified_f__Lachnospiraceae	OTU568	0	0	0	0	0	0	0	0	0	0	1	0	0	0	0	0	0	0	1	0.0104167	3.19588e-07
d__Bacteria	k__norank_d__Bacteria	p__Firmicutes	c__Clostridia	o__Peptococcales	f__Peptococcaceae	g__Peptococcus	s__unclassified_g__Peptococcus	OTU5702	0	0	0	0	0	0	0	0	0	0	0	0	0	0	0	0	0	0	2	0.0104167	6.39177e-07
d__Bacteria	k__norank_d__Bacteria	p__Bacteroidota	c__Bacteroidia	o__Bacteroidales	f__unclassified_o__Bacteroidales	g__unclassified_o__Bacteroidales	s__unclassified_o__Bacteroidales	OTU9276	0	0	0	0	0	0	0	0	0	0	0	0	0	0	0	0	0	0	2	0.0104167	6.39177e-07
d__Bacteria	k__norank_d__Bacteria	p__unclassified_k__norank_d__Bacteria	c__unclassified_k__norank_d__Bacteria	o__unclassified_k__norank_d__Bacteria	f__unclassified_k__norank_d__Bacteria	g__unclassified_k__norank_d__Bacteria	s__unclassified_k__norank_d__Bacteria	OTU13966	0	0	0	0	0	0	0	0	0	0	0	0	0	3	0	0	0	0	4	0.0208333	1.27835e-06
d__Bacteria	k__norank_d__Bacteria	p__unclassified_k__norank_d__Bacteria	c__unclassified_k__norank_d__Bacteria	o__unclassified_k__norank_d__Bacteria	f__unclassified_k__norank_d__Bacteria	g__unclassified_k__norank_d__Bacteria	s__unclassified_k__norank_d__Bacteria	OTU495	0	0	0	0	0	1	0	0	0	0	0	0	0	0	0	0	0	0	3	0.0208333	9.58765e-07
d__Bacteria	k__norank_d__Bacteria	p__Bacteroidota	c__Bacteroidia	o__Bacteroidales	f__Bacteroidaceae	g__Bacteroides	s__unclassified_g__Bacteroides	OTU5618	0	0	0	0	0	0	0	0	0	0	0	0	0	0	0	0	0	0	2	0.0104167	6.39177e-07
d__Bacteria	k__norank_d__Bacteria	p__unclassified_k__norank_d__Bacteria	c__unclassified_k__norank_d__Bacteria	o__unclassified_k__norank_d__Bacteria	f__unclassified_k__norank_d__Bacteria	g__unclassified_k__norank_d__Bacteria	s__unclassified_k__norank_d__Bacteria	OTU490	0	0	0	0	0	0	0	1	0	0	0	0	0	2	0	0	0	0	40	0.239583	1.27835e-05
d__Bacteria	k__norank_d__Bacteria	p__unclassified_k__norank_d__Bacteria	c__unclassified_k__norank_d__Bacteria	o__unclassified_k__norank_d__Bacteria	f__unclassified_k__norank_d__Bacteria	g__unclassified_k__norank_d__Bacteria	s__unclassified_k__norank_d__Bacteria	OTU491	0	0	0	0	0	0	0	0	0	0	0	0	0	0	0	0	0	0	2	0.0104167	6.39177e-07
d__Bacteria	k__norank_d__Bacteria	p__Bacteroidota	c__Bacteroidia	o__Bacteroidales	f__Bacteroidaceae	g__Bacteroides	s__unclassified_g__Bacteroides	OTU5614	0	0	0	0	0	0	0	0	0	0	0	0	0	0	0	0	0	0	2	0.0104167	6.39177e-07
d__Bacteria	k__norank_d__Bacteria	p__Bacteroidota	c__Bacteroidia	o__Bacteroidales	f__Bacteroidaceae	g__Bacteroides	s__unclassified_g__Bacteroides	OTU1310	0	0	0	0	0	1	0	0	0	0	0	0	0	0	0	0	0	0	1	0.0104167	3.19588e-07
d__Bacteria	k__norank_d__Bacteria	p__Bacteroidota	c__Bacteroidia	o__Bacteroidales	f__Muribaculaceae	g__unclassified_f__Muribaculaceae	s__unclassified_f__Muribaculaceae	OTU12078	0	0	0	0	0	0	0	0	0	0	0	0	0	0	0	0	0	0	11	0.0729167	3.51547e-06
d__Bacteria	k__norank_d__Bacteria	p__Desulfobacterota	c__Desulfovibrionia	o__Desulfovibrionales	f__Desulfovibrionaceae	g__Desulfovibrio	s__bacterium_New_Zealand_D	OTU7138	0	0	0	0	0	0	0	0	0	0	0	0	0	0	0	0	0	0	2	0.0104167	6.39177e-07
d__Bacteria	k__norank_d__Bacteria	p__Bacteroidota	c__Bacteroidia	o__Bacteroidales	f__Bacteroidaceae	g__Bacteroides	s__unclassified_g__Bacteroides	OTU11689	0	0	0	0	0	0	0	0	0	0	0	0	0	0	0	0	0	0	3	0.0208333	9.58765e-07
d__Bacteria	k__norank_d__Bacteria	p__Firmicutes	c__Clostridia	o__Peptostreptococcales-Tissierellales	f__Anaerovoracaceae	g__Family_XIII_AD3011_group	s__unclassified_g__Family_XIII_AD3011_group	OTU6571	10	5	9	12	5	15	7	10	7	2	30	13	5	2	17	10	6	6	1253	0.989583	0.000400444
d__Bacteria	k__norank_d__Bacteria	p__Firmicutes	c__Bacilli	o__Lactobacillales	f__Lactobacillaceae	g__Lactobacillus	s__unclassified_g__Lactobacillus	OTU6157	0	0	0	0	0	0	0	0	0	0	0	0	0	0	0	0	0	0	399	0.0104167	0.000127516
d__Bacteria	k__norank_d__Bacteria	p__Firmicutes	c__Bacilli	o__Lactobacillales	f__Lactobacillaceae	g__Lactobacillus	s__unclassified_g__Lactobacillus	OTU6156	0	0	0	0	0	0	0	0	0	0	0	0	0	0	0	0	0	0	1	0.0104167	3.19588e-07
d__Bacteria	k__norank_d__Bacteria	p__unclassified_k__norank_d__Bacteria	c__unclassified_k__norank_d__Bacteria	o__unclassified_k__norank_d__Bacteria	f__unclassified_k__norank_d__Bacteria	g__unclassified_k__norank_d__Bacteria	s__unclassified_k__norank_d__Bacteria	OTU8844	0	0	0	0	0	0	0	0	0	0	0	0	0	0	0	0	2	0	2	0.0104167	6.39177e-07
d__Bacteria	k__norank_d__Bacteria	p__Firmicutes	c__Clostridia	o__Lachnospirales	f__Lachnospiraceae	g__unclassified_f__Lachnospiraceae	s__unclassified_f__Lachnospiraceae	OTU4257	0	0	0	0	0	0	0	0	0	0	0	0	0	0	0	0	0	0	2	0.0104167	6.39177e-07
d__Bacteria	k__norank_d__Bacteria	p__Bacteroidota	c__Bacteroidia	o__Bacteroidales	f__Bacteroidaceae	g__Bacteroides	s__Bacteroides_sp._Marseille-P3166	OTU14405	0	0	0	0	0	0	0	0	0	0	0	0	0	1	0	0	0	0	5	0.03125	1.59794e-06
d__Bacteria	k__norank_d__Bacteria	p__Firmicutes	c__Bacilli	o__Lactobacillales	f__Lactobacillaceae	g__Lactobacillus	s__unclassified_g__Lactobacillus	OTU6159	0	0	0	0	0	0	0	0	0	0	0	0	0	0	0	0	0	0	1	0.0104167	3.19588e-07
d__Bacteria	k__norank_d__Bacteria	p__Bacteroidota	c__Bacteroidia	o__Bacteroidales	f__unclassified_o__Bacteroidales	g__unclassified_o__Bacteroidales	s__unclassified_o__Bacteroidales	OTU5975	0	0	0	0	0	0	0	0	0	0	0	0	0	0	0	0	0	0	3	0.0104167	9.58765e-07
d__Bacteria	k__norank_d__Bacteria	p__Firmicutes	c__Clostridia	o__Oscillospirales	f__Ruminococcaceae	g__Subdoligranulum	s__unclassified_g__Subdoligranulum	OTU9856	0	0	0	0	0	0	0	0	0	0	0	0	0	0	0	0	0	0	30	0.166667	9.58765e-06
d__Bacteria	k__norank_d__Bacteria	p__Bacteroidota	c__Bacteroidia	o__Bacteroidales	f__Bacteroidaceae	g__Bacteroides	s__unclassified_g__Bacteroides	OTU2966	0	0	0	0	0	0	0	0	0	0	0	0	0	0	0	0	0	0	2	0.0104167	6.39177e-07
d__Bacteria	k__norank_d__Bacteria	p__Firmicutes	c__Clostridia	o__Lachnospirales	f__Lachnospiraceae	g__unclassified_f__Lachnospiraceae	s__unclassified_f__Lachnospiraceae	OTU2827	0	0	0	0	0	0	0	0	0	0	0	0	0	0	0	0	0	0	3	0.0208333	9.58765e-07
d__Bacteria	k__norank_d__Bacteria	p__Bacteroidota	c__Bacteroidia	o__Bacteroidales	f__Rikenellaceae	g__unclassified_f__Rikenellaceae	s__unclassified_f__Rikenellaceae	OTU2073	0	1	0	1	0	1	0	3	0	6	0	1	2	0	0	1	2	2	89	0.333333	2.84434e-05
d__Bacteria	k__norank_d__Bacteria	p__Firmicutes	c__Clostridia	o__Peptostreptococcales-Tissierellales	f__unclassified_o__Peptostreptococcales-Tissierellales	g__unclassified_o__Peptostreptococcales-Tissierellales	s__unclassified_o__Peptostreptococcales-Tissierellales	OTU4457	0	0	0	0	0	0	2	0	0	0	0	0	0	0	0	0	0	0	2	0.0104167	6.39177e-07
d__Bacteria	k__norank_d__Bacteria	p__Firmicutes	c__Clostridia	o__Lachnospirales	f__Lachnospiraceae	g__unclassified_f__Lachnospiraceae	s__unclassified_f__Lachnospiraceae	OTU2823	0	0	0	0	0	0	0	0	0	0	0	0	0	1	0	0	0	0	19	0.114583	6.07218e-06
d__Bacteria	k__norank_d__Bacteria	p__Bacteroidota	c__Bacteroidia	o__Bacteroidales	f__Bacteroidaceae	g__Bacteroides	s__uncultured_Bacteroidales_bacterium_g__Bacteroides	OTU10237	0	0	0	0	0	0	0	0	0	0	0	0	0	0	0	0	0	0	4	0.0104167	1.27835e-06
d__Bacteria	k__norank_d__Bacteria	p__Firmicutes	c__Clostridia	o__Lachnospirales	f__Lachnospiraceae	g__unclassified_f__Lachnospiraceae	s__unclassified_f__Lachnospiraceae	OTU12361	0	0	0	0	0	0	0	0	0	0	0	0	0	0	2	0	0	0	6	0.03125	1.91753e-06
d__Bacteria	k__norank_d__Bacteria	p__unclassified_k__norank_d__Bacteria	c__unclassified_k__norank_d__Bacteria	o__unclassified_k__norank_d__Bacteria	f__unclassified_k__norank_d__Bacteria	g__unclassified_k__norank_d__Bacteria	s__unclassified_k__norank_d__Bacteria	OTU3026	0	0	0	0	0	0	0	0	0	0	0	0	0	0	0	0	0	0	4	0.0104167	1.27835e-06
d__Bacteria	k__norank_d__Bacteria	p__Firmicutes	c__Clostridia	o__unclassified_c__Clostridia	f__unclassified_c__Clostridia	g__unclassified_c__Clostridia	s__unclassified_c__Clostridia	OTU7736	0	0	0	0	0	0	0	0	0	0	0	0	0	0	0	0	0	0	2	0.0208333	6.39177e-07
d__Bacteria	k__norank_d__Bacteria	p__Firmicutes	c__Bacilli	o__Lactobacillales	f__Lactobacillaceae	g__Lactobacillus	s__unclassified_g__Lactobacillus	OTU4886	0	0	0	0	0	0	0	0	0	0	0	0	0	0	0	0	0	0	2	0.0104167	6.39177e-07
d__Bacteria	k__norank_d__Bacteria	p__Bacteroidota	c__Bacteroidia	o__Bacteroidales	f__Rikenellaceae	g__Rikenellaceae_RC9_gut_group	s__uncultured_bacterium_g__Rikenellaceae_RC9_gut_group	OTU11835	0	0	0	0	0	0	0	0	0	0	0	0	0	0	0	0	0	0	2	0.0104167	6.39177e-07
d__Bacteria	k__norank_d__Bacteria	p__unclassified_k__norank_d__Bacteria	c__unclassified_k__norank_d__Bacteria	o__unclassified_k__norank_d__Bacteria	f__unclassified_k__norank_d__Bacteria	g__unclassified_k__norank_d__Bacteria	s__unclassified_k__norank_d__Bacteria	OTU3029	0	0	0	0	0	0	0	0	0	0	0	0	0	0	0	0	0	0	2	0.0104167	6.39177e-07
d__Bacteria	k__norank_d__Bacteria	p__unclassified_k__norank_d__Bacteria	c__unclassified_k__norank_d__Bacteria	o__unclassified_k__norank_d__Bacteria	f__unclassified_k__norank_d__Bacteria	g__unclassified_k__norank_d__Bacteria	s__unclassified_k__norank_d__Bacteria	OTU6055	0	0	0	0	0	0	0	0	2	0	0	0	0	0	0	0	0	0	2	0.0104167	6.39177e-07
d__Bacteria	k__norank_d__Bacteria	p__Bacteroidota	c__Bacteroidia	o__Bacteroidales	f__Rikenellaceae	g__Rikenellaceae_RC9_gut_group	s__uncultured_bacterium_g__Rikenellaceae_RC9_gut_group	OTU6783	13	29	4	4	45	27	16	27	47	64	9	16	0	0	21	0	0	0	2026	0.635417	0.000647486
d__Bacteria	k__norank_d__Bacteria	p__Bacteroidota	c__Bacteroidia	o__Bacteroidales	f__Bacteroidaceae	g__Bacteroides	s__Bacteroides_caecicola	OTU12201	0	0	0	0	0	0	0	0	0	0	0	0	0	0	0	0	0	0	2	0.0104167	6.39177e-07
d__Bacteria	k__norank_d__Bacteria	p__Firmicutes	c__Clostridia	o__Oscillospirales	f__Ruminococcaceae	g__unclassified_f__Ruminococcaceae	s__unclassified_f__Ruminococcaceae	OTU10552	0	0	0	0	0	0	0	0	0	0	0	0	1	0	0	0	1	0	6	0.0520833	1.91753e-06
d__Bacteria	k__norank_d__Bacteria	p__Firmicutes	c__Clostridia	o__Oscillospirales	f__Oscillospiraceae	g__Oscillibacter	s__unclassified_g__Oscillibacter	OTU13808	0	0	0	0	0	0	0	0	0	0	0	0	0	2	0	0	0	0	2	0.0104167	6.39177e-07
d__Bacteria	k__norank_d__Bacteria	p__Firmicutes	c__Clostridia	o__Monoglobales	f__Monoglobaceae	g__Monoglobus	s__uncultured_bacterium_g__Monoglobus	OTU14741	5	0	0	0	9	2	1	0	2	0	0	0	0	4	6	8	2	4	344	0.572917	0.000109938
d__Bacteria	k__norank_d__Bacteria	p__Firmicutes	c__Clostridia	o__Oscillospirales	f__UCG-010	g__norank_f__UCG-010	s__unclassified_g__norank_f__UCG-010	OTU13755	0	0	0	0	0	0	0	0	0	0	0	0	0	0	0	0	0	0	1	0.0104167	3.19588e-07
d__Bacteria	k__norank_d__Bacteria	p__Bacteroidota	c__Bacteroidia	o__Bacteroidales	f__Bacteroidaceae	g__Bacteroides	s__Bacteroides_caecicola	OTU14419	2	0	0	1	0	0	2	0	0	0	0	0	1	0	0	0	0	0	15	0.114583	4.79383e-06
d__Bacteria	k__norank_d__Bacteria	p__Firmicutes	c__Clostridia	o__Oscillospirales	f__unclassified_o__Oscillospirales	g__unclassified_o__Oscillospirales	s__unclassified_o__Oscillospirales	OTU10079	0	0	0	0	0	0	0	0	0	0	0	0	0	0	0	0	0	2	2	0.0104167	6.39177e-07
d__Bacteria	k__norank_d__Bacteria	p__Bacteroidota	c__Bacteroidia	o__Bacteroidales	f__Bacteroidaceae	g__Bacteroides	s__unclassified_g__Bacteroides	OTU13018	0	0	0	0	0	2	0	0	0	0	0	0	0	0	0	0	0	0	9	0.0520833	2.8763e-06
d__Bacteria	k__norank_d__Bacteria	p__unclassified_k__norank_d__Bacteria	c__unclassified_k__norank_d__Bacteria	o__unclassified_k__norank_d__Bacteria	f__unclassified_k__norank_d__Bacteria	g__unclassified_k__norank_d__Bacteria	s__unclassified_k__norank_d__Bacteria	OTU7456	0	0	0	0	0	0	0	0	0	0	0	0	0	0	0	0	0	0	3	0.0104167	9.58765e-07
d__Bacteria	k__norank_d__Bacteria	p__Firmicutes	c__Clostridia	o__Peptococcales	f__Peptococcaceae	g__norank_f__Peptococcaceae	s__uncultured_Firmicutes_bacterium_g__norank_f__Peptococcaceae	OTU6450	9	26	11	6	40	16	40	13	4	14	17	13	28	7	9	18	18	20	1272	0.916667	0.000406517
d__Bacteria	k__norank_d__Bacteria	p__Firmicutes	c__Clostridia	o__Oscillospirales	f__unclassified_o__Oscillospirales	g__unclassified_o__Oscillospirales	s__unclassified_o__Oscillospirales	OTU867	0	2	0	0	0	0	0	0	0	0	0	0	0	0	0	0	0	0	2	0.0104167	6.39177e-07
d__Bacteria	k__norank_d__Bacteria	p__Firmicutes	c__unclassified_p__Firmicutes	o__unclassified_p__Firmicutes	f__unclassified_p__Firmicutes	g__unclassified_p__Firmicutes	s__unclassified_p__Firmicutes	OTU7101	0	0	0	0	0	0	0	0	0	0	0	0	0	0	0	0	0	0	1	0.0104167	3.19588e-07
d__Bacteria	k__norank_d__Bacteria	p__Bacteroidota	c__Bacteroidia	o__Bacteroidales	f__Rikenellaceae	g__unclassified_f__Rikenellaceae	s__unclassified_f__Rikenellaceae	OTU13590	0	0	0	0	0	0	0	0	0	0	0	0	0	0	0	0	0	0	2	0.0104167	6.39177e-07
d__Bacteria	k__norank_d__Bacteria	p__Firmicutes	c__Bacilli	o__Lactobacillales	f__Lactobacillaceae	g__Lactobacillus	s__unclassified_g__Lactobacillus	OTU4960	0	0	0	0	0	0	0	0	0	0	0	0	0	0	0	0	0	0	2	0.0104167	6.39177e-07
d__Bacteria	k__norank_d__Bacteria	p__unclassified_k__norank_d__Bacteria	c__unclassified_k__norank_d__Bacteria	o__unclassified_k__norank_d__Bacteria	f__unclassified_k__norank_d__Bacteria	g__unclassified_k__norank_d__Bacteria	s__unclassified_k__norank_d__Bacteria	OTU14618	0	0	0	0	0	0	0	0	0	0	0	0	0	0	0	0	0	0	9	0.0729167	2.8763e-06
d__Bacteria	k__norank_d__Bacteria	p__Firmicutes	c__Clostridia	o__Lachnospirales	f__Lachnospiraceae	g__Ruminococcus_torques_group	s__uncultured_Clostridiales_bacterium_g__Ruminococcus_torques_group	OTU711	0	0	0	0	0	1	0	0	1	0	6	0	0	0	0	0	0	0	24	0.166667	7.67012e-06
d__Bacteria	k__norank_d__Bacteria	p__Firmicutes	c__Clostridia	o__unclassified_c__Clostridia	f__unclassified_c__Clostridia	g__unclassified_c__Clostridia	s__unclassified_c__Clostridia	OTU13325	0	0	0	0	0	0	0	0	0	0	0	0	0	0	0	0	0	0	2	0.0104167	6.39177e-07
d__Bacteria	k__norank_d__Bacteria	p__unclassified_k__norank_d__Bacteria	c__unclassified_k__norank_d__Bacteria	o__unclassified_k__norank_d__Bacteria	f__unclassified_k__norank_d__Bacteria	g__unclassified_k__norank_d__Bacteria	s__unclassified_k__norank_d__Bacteria	OTU14615	0	0	0	0	0	0	0	0	0	0	0	0	0	0	0	0	0	0	2	0.0104167	6.39177e-07
d__Bacteria	k__norank_d__Bacteria	p__unclassified_k__norank_d__Bacteria	c__unclassified_k__norank_d__Bacteria	o__unclassified_k__norank_d__Bacteria	f__unclassified_k__norank_d__Bacteria	g__unclassified_k__norank_d__Bacteria	s__unclassified_k__norank_d__Bacteria	OTU14614	0	0	0	0	0	0	0	0	0	0	0	0	0	0	0	0	0	0	3	0.0104167	9.58765e-07
d__Bacteria	k__norank_d__Bacteria	p__Bacteroidota	c__Bacteroidia	o__Bacteroidales	f__Prevotellaceae	g__norank_f__Prevotellaceae	s__Prevotella_sp._KHD1	OTU14454	0	0	0	0	0	0	0	0	0	0	0	0	0	0	0	0	0	0	4	0.03125	1.27835e-06
d__Bacteria	k__norank_d__Bacteria	p__Firmicutes	c__Clostridia	o__Oscillospirales	f__Ruminococcaceae	g__norank_f__Ruminococcaceae	s__unclassified_g__norank_f__Ruminococcaceae	OTU380	0	3	0	3	0	0	2	0	0	0	1	0	0	0	2	0	1	0	38	0.208333	1.21444e-05
d__Bacteria	k__norank_d__Bacteria	p__Spirochaetota	c__Spirochaetia	o__Spirochaetales	f__Spirochaetaceae	g__Sphaerochaeta	s__unclassified_g__Sphaerochaeta	OTU8815	0	0	0	0	0	0	0	0	0	0	0	0	0	0	9	3	48	0	110	0.104167	3.51547e-05
d__Bacteria	k__norank_d__Bacteria	p__Firmicutes	c__Clostridia	o__Oscillospirales	f__UCG-010	g__norank_f__UCG-010	s__uncultured_bacterium_g__norank_f__UCG-010	OTU8438	0	0	0	0	0	0	0	0	0	0	0	0	0	0	0	0	0	0	4	0.0208333	1.27835e-06
d__Bacteria	k__norank_d__Bacteria	p__unclassified_k__norank_d__Bacteria	c__unclassified_k__norank_d__Bacteria	o__unclassified_k__norank_d__Bacteria	f__unclassified_k__norank_d__Bacteria	g__unclassified_k__norank_d__Bacteria	s__unclassified_k__norank_d__Bacteria	OTU13340	0	0	0	0	0	0	0	0	0	0	0	0	0	0	0	0	0	0	1	0.0104167	3.19588e-07
d__Bacteria	k__norank_d__Bacteria	p__Firmicutes	c__Clostridia	o__Lachnospirales	f__Lachnospiraceae	g__unclassified_f__Lachnospiraceae	s__unclassified_f__Lachnospiraceae	OTU13811	0	0	0	0	0	0	0	0	0	0	0	0	0	2	0	0	0	0	3	0.0208333	9.58765e-07
d__Bacteria	k__norank_d__Bacteria	p__unclassified_k__norank_d__Bacteria	c__unclassified_k__norank_d__Bacteria	o__unclassified_k__norank_d__Bacteria	f__unclassified_k__norank_d__Bacteria	g__unclassified_k__norank_d__Bacteria	s__unclassified_k__norank_d__Bacteria	OTU13346	0	0	0	0	0	0	0	0	0	0	0	0	0	0	0	0	0	0	2	0.0104167	6.39177e-07
d__Bacteria	k__norank_d__Bacteria	p__Firmicutes	c__Clostridia	o__Clostridia_UCG-014	f__norank_o__Clostridia_UCG-014	g__norank_f__norank_o__Clostridia_UCG-014	s__unclassified_g__norank_f__norank_o__Clostridia_UCG-014	OTU10034	0	0	0	0	0	0	0	0	0	0	0	0	0	0	0	0	0	1	1	0.0104167	3.19588e-07
d__Bacteria	k__norank_d__Bacteria	p__Firmicutes	c__unclassified_p__Firmicutes	o__unclassified_p__Firmicutes	f__unclassified_p__Firmicutes	g__unclassified_p__Firmicutes	s__unclassified_p__Firmicutes	OTU13318	0	0	0	0	0	0	0	0	0	0	0	0	0	0	0	0	0	0	2	0.0104167	6.39177e-07
d__Bacteria	k__norank_d__Bacteria	p__Bacteroidota	c__Bacteroidia	o__Bacteroidales	f__Bacteroidaceae	g__Bacteroides	s__Bacteroides_caecicola	OTU13851	0	0	0	0	0	0	0	0	0	0	0	1	0	4	0	0	0	0	8	0.03125	2.55671e-06
d__Bacteria	k__norank_d__Bacteria	p__Firmicutes	c__Clostridia	o__Oscillospirales	f__Oscillospiraceae	g__unclassified_f__Oscillospiraceae	s__unclassified_f__Oscillospiraceae	OTU12173	0	0	0	0	0	0	0	1	0	0	1	0	0	0	0	0	0	0	6	0.0416667	1.91753e-06
d__Bacteria	k__norank_d__Bacteria	p__Firmicutes	c__Clostridia	o__Oscillospirales	f__Ruminococcaceae	g__Faecalibacterium	s__unclassified_g__Faecalibacterium	OTU6150	0	0	0	0	0	2	0	0	1	0	0	0	0	0	0	1	0	0	14	0.135417	4.47424e-06
d__Bacteria	k__norank_d__Bacteria	p__Firmicutes	c__Clostridia	o__Lachnospirales	f__Lachnospiraceae	g__unclassified_f__Lachnospiraceae	s__unclassified_f__Lachnospiraceae	OTU14355	0	0	0	0	0	0	0	0	0	0	0	0	0	0	0	2	0	0	2	0.0104167	6.39177e-07
d__Bacteria	k__norank_d__Bacteria	p__Bacteroidota	c__Bacteroidia	o__Bacteroidales	f__unclassified_o__Bacteroidales	g__unclassified_o__Bacteroidales	s__unclassified_o__Bacteroidales	OTU8107	0	0	0	0	0	0	0	1	0	0	0	0	0	0	0	0	0	0	5	0.0416667	1.59794e-06
d__Bacteria	k__norank_d__Bacteria	p__Firmicutes	c__Clostridia	o__Lachnospirales	f__Lachnospiraceae	g__unclassified_f__Lachnospiraceae	s__unclassified_f__Lachnospiraceae	OTU7026	0	2	0	0	11	4	0	4	2	0	6	1	9	2	6	2	6	0	312	0.760417	9.97116e-05
d__Bacteria	k__norank_d__Bacteria	p__Firmicutes	c__unclassified_p__Firmicutes	o__unclassified_p__Firmicutes	f__unclassified_p__Firmicutes	g__unclassified_p__Firmicutes	s__unclassified_p__Firmicutes	OTU3223	0	0	0	0	0	0	0	0	0	0	0	0	0	0	0	0	0	0	3	0.0104167	9.58765e-07
d__Bacteria	k__norank_d__Bacteria	p__Bacteroidota	c__Bacteroidia	o__Bacteroidales	f__Bacteroidaceae	g__Bacteroides	s__uncultured_Bacteroidales_bacterium_g__Bacteroides	OTU2047	0	0	0	0	0	0	0	0	0	2	0	0	0	0	0	1	0	0	3	0.0208333	9.58765e-07
d__Bacteria	k__norank_d__Bacteria	p__unclassified_k__norank_d__Bacteria	c__unclassified_k__norank_d__Bacteria	o__unclassified_k__norank_d__Bacteria	f__unclassified_k__norank_d__Bacteria	g__unclassified_k__norank_d__Bacteria	s__unclassified_k__norank_d__Bacteria	OTU11655	0	0	0	0	0	1	0	0	0	0	0	0	0	0	0	0	0	0	3	0.0208333	9.58765e-07
d__Bacteria	k__norank_d__Bacteria	p__Bacteroidota	c__Bacteroidia	o__Bacteroidales	f__Bacteroidaceae	g__Bacteroides	s__Bacteroides_caecicola	OTU5165	0	0	0	0	0	0	0	0	0	0	0	0	0	0	0	0	0	0	1	0.0104167	3.19588e-07
d__Bacteria	k__norank_d__Bacteria	p__Actinobacteriota	c__Actinobacteria	o__Corynebacteriales	f__Corynebacteriaceae	g__Corynebacterium	s__Corynebacterium_stationis	OTU5547	0	0	0	0	0	0	0	0	0	0	0	0	0	0	0	0	0	0	47	0.09375	1.50207e-05
d__Bacteria	k__norank_d__Bacteria	p__Bacteroidota	c__Bacteroidia	o__Bacteroidales	f__unclassified_o__Bacteroidales	g__unclassified_o__Bacteroidales	s__unclassified_o__Bacteroidales	OTU6993	0	0	0	0	0	0	0	0	0	0	0	0	0	0	0	0	0	0	3	0.0208333	9.58765e-07
d__Bacteria	k__norank_d__Bacteria	p__Firmicutes	c__Clostridia	o__unclassified_c__Clostridia	f__unclassified_c__Clostridia	g__unclassified_c__Clostridia	s__unclassified_c__Clostridia	OTU12306	0	0	0	0	0	0	0	0	0	0	0	0	0	0	0	0	0	0	3	0.0208333	9.58765e-07
d__Bacteria	k__norank_d__Bacteria	p__Bacteroidota	c__Bacteroidia	o__unclassified_c__Bacteroidia	f__unclassified_c__Bacteroidia	g__unclassified_c__Bacteroidia	s__unclassified_c__Bacteroidia	OTU7042	0	1	0	0	0	0	0	0	1	0	1	4	0	0	0	0	0	0	31	0.177083	9.90724e-06
d__Bacteria	k__norank_d__Bacteria	p__Firmicutes	c__Clostridia	o__Oscillospirales	f__Eubacterium_coprostanoligenes_group	g__norank_f__Eubacterium_coprostanoligenes_group	s__unclassified_g__norank_f__Eubacterium_coprostanoligenes_group	OTU6678	12	4	2	1	12	10	3	3	8	1	49	3	13	16	5	20	1	1	1160	0.8125	0.000370723
d__Bacteria	k__norank_d__Bacteria	p__Bacteroidota	c__Bacteroidia	o__Bacteroidales	f__unclassified_o__Bacteroidales	g__unclassified_o__Bacteroidales	s__unclassified_o__Bacteroidales	OTU6994	32	8	4	14	9	2	7	16	2	3	6	0	0	0	0	0	3	0	297	0.458333	9.49178e-05
d__Bacteria	k__norank_d__Bacteria	p__Bacteroidota	c__Bacteroidia	o__Bacteroidales	f__Rikenellaceae	g__Alistipes	s__unclassified_g__Alistipes	OTU10159	0	2	0	0	0	0	0	0	0	0	0	1	1	1	0	0	1	1	46	0.291667	1.47011e-05
d__Bacteria	k__norank_d__Bacteria	p__Bacteroidota	c__Bacteroidia	o__Bacteroidales	f__unclassified_o__Bacteroidales	g__unclassified_o__Bacteroidales	s__unclassified_o__Bacteroidales	OTU4595	0	0	0	0	0	0	0	0	0	0	0	0	0	0	0	0	0	0	1	0.0104167	3.19588e-07
d__Bacteria	k__norank_d__Bacteria	p__Bacteroidota	c__Bacteroidia	o__Bacteroidales	f__Bacteroidaceae	g__Bacteroides	s__unclassified_g__Bacteroides	OTU8347	0	0	0	0	0	0	0	0	0	0	0	0	0	0	0	0	0	0	6	0.03125	1.91753e-06
d__Bacteria	k__norank_d__Bacteria	p__Spirochaetota	c__Spirochaetia	o__Spirochaetales	f__Spirochaetaceae	g__Sphaerochaeta	s__unclassified_g__Sphaerochaeta	OTU8602	0	0	0	0	0	0	0	0	0	0	0	0	0	0	0	0	0	0	2	0.0104167	6.39177e-07
d__Bacteria	k__norank_d__Bacteria	p__Firmicutes	c__Clostridia	o__Oscillospirales	f__unclassified_o__Oscillospirales	g__unclassified_o__Oscillospirales	s__unclassified_o__Oscillospirales	OTU3594	0	0	0	0	0	0	0	0	0	0	0	0	0	0	0	0	0	0	3	0.0208333	9.58765e-07
d__Bacteria	k__norank_d__Bacteria	p__unclassified_k__norank_d__Bacteria	c__unclassified_k__norank_d__Bacteria	o__unclassified_k__norank_d__Bacteria	f__unclassified_k__norank_d__Bacteria	g__unclassified_k__norank_d__Bacteria	s__unclassified_k__norank_d__Bacteria	OTU7907	0	0	0	0	0	0	0	0	0	0	0	0	0	1	0	0	0	0	12	0.0833333	3.83506e-06
d__Bacteria	k__norank_d__Bacteria	p__Bacteroidota	c__Bacteroidia	o__Bacteroidales	f__Rikenellaceae	g__Rikenellaceae_RC9_gut_group	s__unclassified_g__Rikenellaceae_RC9_gut_group	OTU368	0	0	0	0	0	1	0	0	0	0	0	0	0	0	0	0	0	0	5	0.0208333	1.59794e-06
d__Bacteria	k__norank_d__Bacteria	p__Firmicutes	c__Clostridia	o__Oscillospirales	f__unclassified_o__Oscillospirales	g__unclassified_o__Oscillospirales	s__unclassified_o__Oscillospirales	OTU3592	0	0	0	0	0	0	0	0	0	0	0	0	0	0	0	0	0	0	2	0.0104167	6.39177e-07
d__Bacteria	k__norank_d__Bacteria	p__Actinobacteriota	c__Coriobacteriia	o__Coriobacteriales	f__Coriobacteriaceae	g__Collinsella	s__unclassified_g__Collinsella	OTU8394	0	0	0	0	0	0	0	0	0	0	0	0	0	0	0	0	0	0	1	0.0104167	3.19588e-07
d__Bacteria	k__norank_d__Bacteria	p__Bacteroidota	c__Bacteroidia	o__Bacteroidales	f__Bacteroidaceae	g__Bacteroides	s__unclassified_g__Bacteroides	OTU8341	0	0	0	1	0	0	0	2	1	1	0	0	2	0	0	0	0	1	39	0.260417	1.2464e-05
d__Bacteria	k__norank_d__Bacteria	p__Bacteroidota	c__Bacteroidia	o__Bacteroidales	f__Barnesiellaceae	g__Barnesiella	s__unclassified_g__Barnesiella	OTU9443	0	0	0	0	0	0	0	0	0	0	0	0	3	0	0	0	0	0	3	0.0104167	9.58765e-07
d__Bacteria	k__norank_d__Bacteria	p__unclassified_k__norank_d__Bacteria	c__unclassified_k__norank_d__Bacteria	o__unclassified_k__norank_d__Bacteria	f__unclassified_k__norank_d__Bacteria	g__unclassified_k__norank_d__Bacteria	s__unclassified_k__norank_d__Bacteria	OTU7909	0	0	0	0	0	0	0	0	2	0	0	0	0	0	0	0	0	0	6	0.0416667	1.91753e-06
d__Bacteria	k__norank_d__Bacteria	p__unclassified_k__norank_d__Bacteria	c__unclassified_k__norank_d__Bacteria	o__unclassified_k__norank_d__Bacteria	f__unclassified_k__norank_d__Bacteria	g__unclassified_k__norank_d__Bacteria	s__unclassified_k__norank_d__Bacteria	OTU9500	0	0	0	0	0	0	0	0	0	0	0	0	2	0	0	0	0	0	2	0.0104167	6.39177e-07
d__Bacteria	k__norank_d__Bacteria	p__unclassified_k__norank_d__Bacteria	c__unclassified_k__norank_d__Bacteria	o__unclassified_k__norank_d__Bacteria	f__unclassified_k__norank_d__Bacteria	g__unclassified_k__norank_d__Bacteria	s__unclassified_k__norank_d__Bacteria	OTU5485	0	0	0	0	0	0	0	0	0	0	0	0	0	0	0	0	0	0	1	0.0104167	3.19588e-07
d__Bacteria	k__norank_d__Bacteria	p__Bacteroidota	c__Bacteroidia	o__Bacteroidales	f__Bacteroidaceae	g__Bacteroides	s__unclassified_g__Bacteroides	OTU894	0	0	0	0	0	0	0	0	0	0	0	0	0	0	0	0	0	0	1	0.0104167	3.19588e-07
d__Bacteria	k__norank_d__Bacteria	p__Bacteroidota	c__Bacteroidia	o__Bacteroidales	f__Bacteroidaceae	g__Bacteroides	s__unclassified_g__Bacteroides	OTU895	0	0	0	0	0	0	0	0	0	1	0	0	0	0	0	0	0	0	5	0.03125	1.59794e-06
d__Bacteria	k__norank_d__Bacteria	p__Bacteroidota	c__Bacteroidia	o__Bacteroidales	f__Bacteroidaceae	g__Bacteroides	s__unclassified_g__Bacteroides	OTU892	0	0	0	0	1	0	0	0	0	0	0	0	0	0	0	0	0	0	8	0.0520833	2.55671e-06
d__Bacteria	k__norank_d__Bacteria	p__unclassified_k__norank_d__Bacteria	c__unclassified_k__norank_d__Bacteria	o__unclassified_k__norank_d__Bacteria	f__unclassified_k__norank_d__Bacteria	g__unclassified_k__norank_d__Bacteria	s__unclassified_k__norank_d__Bacteria	OTU9506	0	0	0	0	0	0	0	0	0	0	0	0	1	0	0	0	0	0	1	0.0104167	3.19588e-07
d__Bacteria	k__norank_d__Bacteria	p__Bacteroidota	c__Bacteroidia	o__Bacteroidales	f__Bacteroidaceae	g__Bacteroides	s__unclassified_g__Bacteroides	OTU62	2	0	0	0	0	0	0	0	0	0	0	0	0	0	0	0	0	0	2	0.0104167	6.39177e-07
d__Bacteria	k__norank_d__Bacteria	p__Bacteroidota	c__Bacteroidia	o__Bacteroidales	f__Bacteroidaceae	g__Bacteroides	s__unclassified_g__Bacteroides	OTU63	3	0	0	0	0	0	0	0	0	0	0	0	0	0	0	0	0	0	3	0.0104167	9.58765e-07
d__Bacteria	k__norank_d__Bacteria	p__Bacteroidota	c__Bacteroidia	o__Bacteroidales	f__Bacteroidaceae	g__Bacteroides	s__unclassified_g__Bacteroides	OTU4031	0	0	0	0	0	0	0	0	0	0	0	0	0	0	0	0	0	0	4	0.03125	1.27835e-06
d__Bacteria	k__norank_d__Bacteria	p__Firmicutes	c__Bacilli	o__unclassified_c__Bacilli	f__unclassified_c__Bacilli	g__unclassified_c__Bacilli	s__unclassified_c__Bacilli	OTU5111	0	0	0	0	0	0	0	0	0	0	0	0	0	0	0	0	0	0	2	0.0104167	6.39177e-07
d__Bacteria	k__norank_d__Bacteria	p__Bacteroidota	c__Bacteroidia	o__Bacteroidales	f__Bacteroidaceae	g__Bacteroides	s__unclassified_g__Bacteroides	OTU4036	0	0	0	0	0	0	0	0	0	0	0	0	0	0	0	0	0	0	1	0.0104167	3.19588e-07
d__Bacteria	k__norank_d__Bacteria	p__Firmicutes	c__Clostridia	o__Lachnospirales	f__Lachnospiraceae	g__Eubacterium_oxidoreducens_group	s__uncultured_bacterium_g__Eubacterium_oxidoreducens_group	OTU13830	0	1	0	0	0	2	0	0	0	1	1	0	5	2	1	2	0	0	39	0.239583	1.2464e-05
d__Bacteria	k__norank_d__Bacteria	p__Bacteroidota	c__Bacteroidia	o__Bacteroidales	f__unclassified_o__Bacteroidales	g__unclassified_o__Bacteroidales	s__unclassified_o__Bacteroidales	OTU12493	0	0	0	0	0	0	0	0	0	0	0	0	0	0	0	0	0	0	2	0.0104167	6.39177e-07
d__Bacteria	k__norank_d__Bacteria	p__unclassified_k__norank_d__Bacteria	c__unclassified_k__norank_d__Bacteria	o__unclassified_k__norank_d__Bacteria	f__unclassified_k__norank_d__Bacteria	g__unclassified_k__norank_d__Bacteria	s__unclassified_k__norank_d__Bacteria	OTU4907	0	0	0	0	0	0	0	0	0	0	0	0	0	0	0	0	0	0	2	0.0104167	6.39177e-07
d__Bacteria	k__norank_d__Bacteria	p__Firmicutes	c__Clostridia	o__Clostridia_UCG-014	f__norank_o__Clostridia_UCG-014	g__norank_f__norank_o__Clostridia_UCG-014	s__unclassified_g__norank_f__norank_o__Clostridia_UCG-014	OTU3934	0	0	0	0	0	0	0	0	0	0	0	0	0	0	0	0	0	0	2	0.0104167	6.39177e-07
d__Bacteria	k__norank_d__Bacteria	p__Bacteroidota	c__Bacteroidia	o__Bacteroidales	f__Bacteroidaceae	g__Bacteroides	s__unclassified_g__Bacteroides	OTU14549	0	0	0	0	0	0	0	0	0	0	0	0	0	0	0	0	0	0	5	0.0208333	1.59794e-06
d__Bacteria	k__norank_d__Bacteria	p__unclassified_k__norank_d__Bacteria	c__unclassified_k__norank_d__Bacteria	o__unclassified_k__norank_d__Bacteria	f__unclassified_k__norank_d__Bacteria	g__unclassified_k__norank_d__Bacteria	s__unclassified_k__norank_d__Bacteria	OTU4909	0	0	0	0	0	0	0	0	0	0	0	0	0	0	0	0	0	0	2	0.0104167	6.39177e-07
d__Bacteria	k__norank_d__Bacteria	p__Firmicutes	c__Clostridia	o__Oscillospirales	f__Ruminococcaceae	g__norank_f__Ruminococcaceae	s__unclassified_g__norank_f__Ruminococcaceae	OTU11104	17	5	12	1	1	1	10	4	24	0	18	1	3	0	10	0	0	1	384	0.625	0.000122722
d__Bacteria	k__norank_d__Bacteria	p__Firmicutes	c__Clostridia	o__Oscillospirales	f__Ruminococcaceae	g__Faecalibacterium	s__unclassified_g__Faecalibacterium	OTU2926	0	0	0	0	0	0	0	0	0	0	0	0	0	0	0	0	0	0	3	0.0208333	9.58765e-07
d__Bacteria	k__norank_d__Bacteria	p__Firmicutes	c__Clostridia	o__unclassified_c__Clostridia	f__unclassified_c__Clostridia	g__unclassified_c__Clostridia	s__unclassified_c__Clostridia	OTU13173	0	0	0	0	0	0	0	0	0	0	0	0	0	0	0	0	0	0	3	0.0104167	9.58765e-07
d__Bacteria	k__norank_d__Bacteria	p__Bacteroidota	c__Bacteroidia	o__Bacteroidales	f__Bacteroidaceae	g__Bacteroides	s__unclassified_g__Bacteroides	OTU7441	0	0	0	0	0	0	0	0	0	0	0	0	0	0	0	0	0	0	1	0.0104167	3.19588e-07
d__Bacteria	k__norank_d__Bacteria	p__Bacteroidota	c__Bacteroidia	o__Bacteroidales	f__Bacteroidaceae	g__Bacteroides	s__unclassified_g__Bacteroides	OTU7440	0	0	0	0	0	0	0	0	0	0	0	0	0	0	0	0	0	0	2	0.0104167	6.39177e-07
d__Bacteria	k__norank_d__Bacteria	p__Bacteroidota	c__Bacteroidia	o__Bacteroidales	f__Rikenellaceae	g__unclassified_f__Rikenellaceae	s__unclassified_f__Rikenellaceae	OTU9395	0	0	0	0	0	0	0	0	0	0	0	0	2	0	0	0	0	0	2	0.0104167	6.39177e-07
d__Bacteria	k__norank_d__Bacteria	p__Firmicutes	c__Clostridia	o__unclassified_c__Clostridia	f__unclassified_c__Clostridia	g__unclassified_c__Clostridia	s__unclassified_c__Clostridia	OTU13174	0	0	0	0	0	0	0	0	0	0	0	0	0	0	0	0	0	0	1	0.0104167	3.19588e-07
d__Bacteria	k__norank_d__Bacteria	p__Firmicutes	c__unclassified_p__Firmicutes	o__unclassified_p__Firmicutes	f__unclassified_p__Firmicutes	g__unclassified_p__Firmicutes	s__unclassified_p__Firmicutes	OTU973	0	0	0	0	0	0	0	0	0	0	0	0	0	0	0	0	0	0	3	0.0104167	9.58765e-07
d__Bacteria	k__norank_d__Bacteria	p__Firmicutes	c__Clostridia	o__Peptococcales	f__Peptococcaceae	g__Peptococcus	s__uncultured_bacterium_g__Peptococcus	OTU6592	62	63	4	46	137	20	19	51	31	43	72	80	129	220	18	182	3	33	7482	1	0.00239116
d__Bacteria	k__norank_d__Bacteria	p__Bacteroidota	c__Bacteroidia	o__Bacteroidales	f__Bacteroidaceae	g__Bacteroides	s__unclassified_g__Bacteroides	OTU5768	0	0	0	0	0	0	0	0	0	0	0	0	0	0	0	0	0	0	3	0.0104167	9.58765e-07
d__Bacteria	k__norank_d__Bacteria	p__Firmicutes	c__Clostridia	o__unclassified_c__Clostridia	f__unclassified_c__Clostridia	g__unclassified_c__Clostridia	s__unclassified_c__Clostridia	OTU13178	0	0	0	0	0	0	0	0	0	0	0	0	0	0	0	0	0	0	2	0.0104167	6.39177e-07
d__Bacteria	k__norank_d__Bacteria	p__unclassified_k__norank_d__Bacteria	c__unclassified_k__norank_d__Bacteria	o__unclassified_k__norank_d__Bacteria	f__unclassified_k__norank_d__Bacteria	g__unclassified_k__norank_d__Bacteria	s__unclassified_k__norank_d__Bacteria	OTU10593	3	0	0	0	0	0	0	0	0	0	2	0	0	0	0	0	5	0	35	0.1875	1.11856e-05
d__Bacteria	k__norank_d__Bacteria	p__Bacteroidota	c__Bacteroidia	o__Bacteroidales	f__unclassified_o__Bacteroidales	g__unclassified_o__Bacteroidales	s__unclassified_o__Bacteroidales	OTU11548	0	0	0	0	0	0	0	0	0	0	0	0	0	0	0	0	0	0	2	0.0104167	6.39177e-07
d__Bacteria	k__norank_d__Bacteria	p__unclassified_k__norank_d__Bacteria	c__unclassified_k__norank_d__Bacteria	o__unclassified_k__norank_d__Bacteria	f__unclassified_k__norank_d__Bacteria	g__unclassified_k__norank_d__Bacteria	s__unclassified_k__norank_d__Bacteria	OTU5196	0	0	0	0	0	0	0	0	0	0	0	0	0	0	0	0	0	0	2	0.0104167	6.39177e-07
d__Bacteria	k__norank_d__Bacteria	p__Bacteroidota	c__Bacteroidia	o__Bacteroidales	f__unclassified_o__Bacteroidales	g__unclassified_o__Bacteroidales	s__unclassified_o__Bacteroidales	OTU11545	0	0	1	0	0	0	0	0	0	0	0	0	0	0	0	0	0	0	2	0.0208333	6.39177e-07
d__Bacteria	k__norank_d__Bacteria	p__Firmicutes	c__Clostridia	o__Peptostreptococcales-Tissierellales	f__Peptostreptococcaceae	g__unclassified_f__Peptostreptococcaceae	s__unclassified_f__Peptostreptococcaceae	OTU281	0	0	0	0	2	0	0	0	0	0	0	0	0	0	0	0	0	0	7	0.03125	2.23712e-06
d__Bacteria	k__norank_d__Bacteria	p__Bacteroidota	c__Bacteroidia	o__Bacteroidales	f__unclassified_o__Bacteroidales	g__unclassified_o__Bacteroidales	s__unclassified_o__Bacteroidales	OTU11543	0	0	0	0	0	0	0	0	0	0	0	0	0	0	0	0	0	0	4	0.03125	1.27835e-06
d__Bacteria	k__norank_d__Bacteria	p__Firmicutes	c__Clostridia	o__Oscillospirales	f__Ruminococcaceae	g__norank_f__Ruminococcaceae	s__Ruminococcaceae_bacterium_GD7	OTU3831	0	0	0	0	0	0	0	0	0	0	0	0	0	0	0	0	0	0	1	0.0104167	3.19588e-07
d__Bacteria	k__norank_d__Bacteria	p__Firmicutes	c__Clostridia	o__Oscillospirales	f__UCG-010	g__norank_f__UCG-010	s__unclassified_g__norank_f__UCG-010	OTU6268	0	0	0	0	0	2	0	1	0	3	2	0	0	0	0	0	0	1	36	0.177083	1.15052e-05
d__Bacteria	k__norank_d__Bacteria	p__Firmicutes	c__Clostridia	o__unclassified_c__Clostridia	f__unclassified_c__Clostridia	g__unclassified_c__Clostridia	s__unclassified_c__Clostridia	OTU14160	0	0	0	0	0	0	0	0	0	0	0	0	0	0	0	2	0	0	2	0.0104167	6.39177e-07
d__Bacteria	k__norank_d__Bacteria	p__Bacteroidota	c__Bacteroidia	o__Bacteroidales	f__Bacteroidaceae	g__Bacteroides	s__Bacteroides_sp._SB5	OTU3955	0	0	0	0	0	0	0	0	0	0	0	0	0	0	0	0	0	0	1	0.0104167	3.19588e-07
d__Bacteria	k__norank_d__Bacteria	p__Bacteroidota	c__Bacteroidia	o__Bacteroidales	f__Rikenellaceae	g__Alistipes	s__unclassified_g__Alistipes	OTU5018	0	0	0	0	0	0	0	0	0	0	0	0	0	0	0	0	0	0	4	0.0104167	1.27835e-06
d__Bacteria	k__norank_d__Bacteria	p__Firmicutes	c__Clostridia	o__unclassified_c__Clostridia	f__unclassified_c__Clostridia	g__unclassified_c__Clostridia	s__unclassified_c__Clostridia	OTU8558	0	0	0	0	0	0	0	0	0	0	0	0	0	0	0	0	0	0	2	0.0208333	6.39177e-07
d__Bacteria	k__norank_d__Bacteria	p__Firmicutes	c__Clostridia	o__unclassified_c__Clostridia	f__unclassified_c__Clostridia	g__unclassified_c__Clostridia	s__unclassified_c__Clostridia	OTU14164	0	0	0	0	1	0	0	0	0	0	1	0	0	0	0	3	2	0	16	0.114583	5.11342e-06
d__Bacteria	k__norank_d__Bacteria	p__Firmicutes	c__Clostridia	o__unclassified_c__Clostridia	f__unclassified_c__Clostridia	g__unclassified_c__Clostridia	s__unclassified_c__Clostridia	OTU3720	0	0	0	0	0	0	0	0	0	0	0	0	0	0	0	0	0	0	8	0.0416667	2.55671e-06
d__Bacteria	k__norank_d__Bacteria	p__Bacteroidota	c__Bacteroidia	o__Bacteroidales	f__Rikenellaceae	g__Alistipes	s__unclassified_g__Alistipes	OTU13835	0	0	0	0	0	0	0	0	0	0	0	0	0	2	0	0	0	2	12	0.0729167	3.83506e-06
d__Bacteria	k__norank_d__Bacteria	p__Bacteroidota	c__Bacteroidia	o__Bacteroidales	f__Bacteroidaceae	g__Bacteroides	s__uncultured_Bacteroidales_bacterium_g__Bacteroides	OTU7383	0	0	0	0	0	0	0	0	0	0	0	0	0	0	0	0	0	0	6	0.0416667	1.91753e-06
d__Bacteria	k__norank_d__Bacteria	p__Bacteroidota	c__Bacteroidia	o__Bacteroidales	f__Bacteroidaceae	g__Bacteroides	s__Bacteroides_caecicola	OTU9098	0	0	0	0	0	0	0	0	0	1	0	0	0	0	0	0	1	0	7	0.0729167	2.23712e-06
d__Bacteria	k__norank_d__Bacteria	p__Bacteroidota	c__Bacteroidia	o__Bacteroidales	f__Bacteroidaceae	g__Bacteroides	s__Bacteroides_sp._SB5	OTU3958	0	0	0	0	1	1	0	0	0	1	0	1	0	2	0	0	0	0	41	0.291667	1.31031e-05
d__Bacteria	k__norank_d__Bacteria	p__unclassified_k__norank_d__Bacteria	c__unclassified_k__norank_d__Bacteria	o__unclassified_k__norank_d__Bacteria	f__unclassified_k__norank_d__Bacteria	g__unclassified_k__norank_d__Bacteria	s__unclassified_k__norank_d__Bacteria	OTU6334	0	0	0	0	0	0	0	0	0	0	0	0	0	0	0	0	0	0	2	0.0208333	6.39177e-07
d__Bacteria	k__norank_d__Bacteria	p__Firmicutes	c__Clostridia	o__unclassified_c__Clostridia	f__unclassified_c__Clostridia	g__unclassified_c__Clostridia	s__unclassified_c__Clostridia	OTU8555	0	0	0	0	0	0	0	0	0	0	0	0	0	0	0	0	0	0	1	0.0104167	3.19588e-07
d__Bacteria	k__norank_d__Bacteria	p__Bacteroidota	c__Bacteroidia	o__Bacteroidales	f__unclassified_o__Bacteroidales	g__unclassified_o__Bacteroidales	s__unclassified_o__Bacteroidales	OTU8697	0	0	0	0	0	0	0	0	0	0	0	0	0	0	0	0	0	0	5	0.03125	1.59794e-06
d__Bacteria	k__norank_d__Bacteria	p__Bacteroidota	c__Bacteroidia	o__Bacteroidales	f__Bacteroidaceae	g__Bacteroides	s__Bacteroides_caecicola	OTU682	0	0	0	0	1	0	0	0	4	0	2	0	0	0	0	0	0	1	12	0.0729167	3.83506e-06
d__Bacteria	k__norank_d__Bacteria	p__Bacteroidota	c__Bacteroidia	o__Bacteroidales	f__unclassified_o__Bacteroidales	g__unclassified_o__Bacteroidales	s__unclassified_o__Bacteroidales	OTU8692	5	15	0	2	24	8	2	1	4	5	7	9	0	0	1	2	0	0	423	0.635417	0.000135186
d__Bacteria	k__norank_d__Bacteria	p__Bacteroidota	c__Bacteroidia	o__Bacteroidales	f__Bacteroidaceae	g__Bacteroides	s__Bacteroides_caecicola	OTU685	0	0	0	0	0	0	0	0	1	0	2	0	0	0	0	0	0	2	12	0.0729167	3.83506e-06
d__Bacteria	k__norank_d__Bacteria	p__Bacteroidota	c__Bacteroidia	o__Bacteroidales	f__unclassified_o__Bacteroidales	g__unclassified_o__Bacteroidales	s__unclassified_o__Bacteroidales	OTU8690	0	0	0	0	0	0	0	0	0	0	0	0	0	0	0	0	0	0	2	0.0104167	6.39177e-07
d__Bacteria	k__norank_d__Bacteria	p__Bacteroidota	c__Bacteroidia	o__Bacteroidales	f__unclassified_o__Bacteroidales	g__unclassified_o__Bacteroidales	s__unclassified_o__Bacteroidales	OTU4587	0	0	0	0	0	0	0	0	0	0	0	0	0	0	0	0	0	0	2	0.0104167	6.39177e-07
d__Bacteria	k__norank_d__Bacteria	p__Bacteroidota	c__Bacteroidia	o__Bacteroidales	f__Bacteroidaceae	g__Bacteroides	s__unclassified_g__Bacteroides	OTU8477	0	0	0	0	0	0	0	0	0	0	0	0	0	0	0	0	0	0	1	0.0104167	3.19588e-07
d__Bacteria	k__norank_d__Bacteria	p__Bacteroidota	c__Bacteroidia	o__Bacteroidales	f__Rikenellaceae	g__Rikenellaceae_RC9_gut_group	s__uncultured_bacterium_g__Rikenellaceae_RC9_gut_group	OTU406	0	0	0	0	0	0	0	0	0	0	0	0	0	0	0	0	0	0	4	0.0208333	1.27835e-06
d__Bacteria	k__norank_d__Bacteria	p__Bacteroidota	c__Bacteroidia	o__Bacteroidales	f__unclassified_o__Bacteroidales	g__unclassified_o__Bacteroidales	s__unclassified_o__Bacteroidales	OTU13613	0	0	0	0	0	0	0	0	0	0	0	0	0	1	1	1	0	0	6	0.0520833	1.91753e-06
d__Bacteria	k__norank_d__Bacteria	p__unclassified_k__norank_d__Bacteria	c__unclassified_k__norank_d__Bacteria	o__unclassified_k__norank_d__Bacteria	f__unclassified_k__norank_d__Bacteria	g__unclassified_k__norank_d__Bacteria	s__unclassified_k__norank_d__Bacteria	OTU12440	0	0	0	0	0	0	0	0	0	0	0	0	0	0	0	0	0	0	2	0.0104167	6.39177e-07
d__Bacteria	k__norank_d__Bacteria	p__Bacteroidota	c__Bacteroidia	o__Bacteroidales	f__Bacteroidaceae	g__Bacteroides	s__unclassified_g__Bacteroides	OTU8472	0	0	0	0	0	0	0	0	0	0	0	0	0	0	0	0	0	0	3	0.0208333	9.58765e-07
d__Bacteria	k__norank_d__Bacteria	p__Bacteroidota	c__Bacteroidia	o__Bacteroidales	f__Bacteroidaceae	g__Bacteroides	s__Bacteroides_caecicola	OTU938	0	0	0	0	0	0	0	0	1	0	0	0	0	0	0	0	0	0	23	0.135417	7.35053e-06
d__Bacteria	k__norank_d__Bacteria	p__Bacteroidota	c__Bacteroidia	o__Bacteroidales	f__Bacteroidaceae	g__Bacteroides	s__unclassified_g__Bacteroides	OTU561	0	0	0	0	0	0	0	0	0	0	3	0	0	0	0	0	0	0	3	0.0104167	9.58765e-07
d__Bacteria	k__norank_d__Bacteria	p__Firmicutes	c__Clostridia	o__Oscillospirales	f__Oscillospiraceae	g__unclassified_f__Oscillospiraceae	s__unclassified_f__Oscillospiraceae	OTU8775	0	0	0	0	0	0	0	0	0	0	0	0	0	0	0	0	1	0	4	0.03125	1.27835e-06
d__Bacteria	k__norank_d__Bacteria	p__Bacteroidota	c__Bacteroidia	o__Bacteroidales	f__Bacteroidaceae	g__Bacteroides	s__Bacteroides_caecicola	OTU9546	0	0	0	0	0	0	1	0	0	0	0	0	0	1	0	0	0	0	4	0.03125	1.27835e-06
d__Bacteria	k__norank_d__Bacteria	p__Bacteroidota	c__Bacteroidia	o__Bacteroidales	f__unclassified_o__Bacteroidales	g__unclassified_o__Bacteroidales	s__unclassified_o__Bacteroidales	OTU7549	0	0	0	0	0	0	0	0	0	0	0	0	0	0	0	0	0	0	2	0.0104167	6.39177e-07
d__Bacteria	k__norank_d__Bacteria	p__Bacteroidota	c__Bacteroidia	o__Bacteroidales	f__unclassified_o__Bacteroidales	g__unclassified_o__Bacteroidales	s__unclassified_o__Bacteroidales	OTU7548	0	0	0	0	0	0	0	0	0	0	0	0	0	0	0	0	0	0	4	0.03125	1.27835e-06
d__Bacteria	k__norank_d__Bacteria	p__Bacteroidota	c__Bacteroidia	o__Bacteroidales	f__unclassified_o__Bacteroidales	g__unclassified_o__Bacteroidales	s__unclassified_o__Bacteroidales	OTU7010	0	0	0	0	0	0	0	0	0	0	0	0	0	0	0	0	0	0	1	0.0104167	3.19588e-07
d__Bacteria	k__norank_d__Bacteria	p__Firmicutes	c__Clostridia	o__Oscillospirales	f__Ruminococcaceae	g__Subdoligranulum	s__unclassified_g__Subdoligranulum	OTU5502	0	0	0	0	0	0	0	0	0	0	0	0	0	0	0	0	0	0	3	0.0104167	9.58765e-07
d__Bacteria	k__norank_d__Bacteria	p__Firmicutes	c__Clostridia	o__Oscillospirales	f__Ruminococcaceae	g__Subdoligranulum	s__unclassified_g__Subdoligranulum	OTU5503	0	0	0	0	0	0	0	0	0	0	0	0	0	0	0	0	0	0	3	0.0208333	9.58765e-07
d__Bacteria	k__norank_d__Bacteria	p__Bacteroidota	c__Bacteroidia	o__Bacteroidales	f__unclassified_o__Bacteroidales	g__unclassified_o__Bacteroidales	s__unclassified_o__Bacteroidales	OTU7541	0	0	0	0	0	0	0	0	0	0	0	0	0	0	0	0	0	0	2	0.0104167	6.39177e-07
d__Bacteria	k__norank_d__Bacteria	p__Bacteroidota	c__Bacteroidia	o__Bacteroidales	f__unclassified_o__Bacteroidales	g__unclassified_o__Bacteroidales	s__unclassified_o__Bacteroidales	OTU7016	0	0	0	0	0	0	0	0	0	0	0	0	0	0	0	0	0	0	3	0.0104167	9.58765e-07
d__Bacteria	k__norank_d__Bacteria	p__Firmicutes	c__Clostridia	o__Oscillospirales	f__UCG-010	g__norank_f__UCG-010	s__uncultured_bacterium_g__norank_f__UCG-010	OTU6922	2	5	1	2	4	5	10	1	1	1	6	1	1	3	0	0	3	0	279	0.697917	8.91652e-05
d__Bacteria	k__norank_d__Bacteria	p__Firmicutes	c__Clostridia	o__Peptococcales	f__Peptococcaceae	g__norank_f__Peptococcaceae	s__unclassified_g__norank_f__Peptococcaceae	OTU13884	0	0	0	0	0	0	0	0	0	0	0	0	0	1	0	0	0	0	1	0.0104167	3.19588e-07
d__Bacteria	k__norank_d__Bacteria	p__unclassified_k__norank_d__Bacteria	c__unclassified_k__norank_d__Bacteria	o__unclassified_k__norank_d__Bacteria	f__unclassified_k__norank_d__Bacteria	g__unclassified_k__norank_d__Bacteria	s__unclassified_k__norank_d__Bacteria	OTU5391	0	0	0	0	0	0	0	0	0	0	0	0	0	0	0	0	0	0	1	0.0104167	3.19588e-07
d__Bacteria	k__norank_d__Bacteria	p__Firmicutes	c__Clostridia	o__Oscillospirales	f__Oscillospiraceae	g__unclassified_f__Oscillospiraceae	s__unclassified_f__Oscillospiraceae	OTU11465	0	0	0	0	0	0	0	0	0	0	0	0	0	0	0	0	0	0	3	0.0104167	9.58765e-07
d__Bacteria	k__norank_d__Bacteria	p__Bacteroidota	c__Bacteroidia	o__Bacteroidales	f__Bacteroidaceae	g__Bacteroides	s__Bacteroides_caecicola	OTU9542	0	0	0	0	0	0	0	0	0	0	0	0	0	0	0	0	0	0	8	0.0520833	2.55671e-06
d__Bacteria	k__norank_d__Bacteria	p__unclassified_k__norank_d__Bacteria	c__unclassified_k__norank_d__Bacteria	o__unclassified_k__norank_d__Bacteria	f__unclassified_k__norank_d__Bacteria	g__unclassified_k__norank_d__Bacteria	s__unclassified_k__norank_d__Bacteria	OTU5376	0	0	0	0	0	0	0	0	0	0	0	0	0	0	0	0	0	0	3	0.0104167	9.58765e-07
d__Bacteria	k__norank_d__Bacteria	p__Bacteroidota	c__Bacteroidia	o__Bacteroidales	f__Rikenellaceae	g__Alistipes	s__unclassified_g__Alistipes	OTU9019	0	0	0	0	0	0	0	0	0	0	0	0	0	0	0	0	0	0	3	0.0104167	9.58765e-07
d__Bacteria	k__norank_d__Bacteria	p__Bacteroidota	c__Bacteroidia	o__Bacteroidales	f__unclassified_o__Bacteroidales	g__unclassified_o__Bacteroidales	s__unclassified_o__Bacteroidales	OTU3469	0	0	0	0	0	0	0	0	0	0	1	0	0	0	0	0	0	0	7	0.0625	2.23712e-06
d__Bacteria	k__norank_d__Bacteria	p__Firmicutes	c__Clostridia	o__Oscillospirales	f__Ruminococcaceae	g__unclassified_f__Ruminococcaceae	s__unclassified_f__Ruminococcaceae	OTU778	0	3	0	0	0	0	0	0	0	0	0	0	0	0	0	0	0	0	6	0.03125	1.91753e-06
d__Bacteria	k__norank_d__Bacteria	p__Bacteroidota	c__Bacteroidia	o__Bacteroidales	f__Bacteroidaceae	g__Bacteroides	s__unclassified_g__Bacteroides	OTU6063	0	0	0	0	0	0	0	0	4	0	0	1	0	0	0	0	0	0	18	0.125	5.75259e-06
d__Bacteria	k__norank_d__Bacteria	p__Firmicutes	c__Bacilli	o__unclassified_c__Bacilli	f__unclassified_c__Bacilli	g__unclassified_c__Bacilli	s__unclassified_c__Bacilli	OTU13019	0	0	0	0	0	0	0	0	0	0	0	0	0	0	0	0	0	0	1	0.0104167	3.19588e-07
d__Bacteria	k__norank_d__Bacteria	p__Firmicutes	c__Clostridia	o__Oscillospirales	f__Ruminococcaceae	g__norank_f__Ruminococcaceae	s__uncultured_bacterium_g__norank_f__Ruminococcaceae	OTU7741	0	3	1	0	0	0	0	3	0	0	0	0	1	0	0	0	0	0	24	0.177083	7.67012e-06
d__Bacteria	k__norank_d__Bacteria	p__Bacteroidota	c__Bacteroidia	o__Bacteroidales	f__unclassified_o__Bacteroidales	g__unclassified_o__Bacteroidales	s__unclassified_o__Bacteroidales	OTU3460	0	2	0	0	0	0	0	0	0	0	0	0	6	0	0	0	0	0	14	0.0833333	4.47424e-06
d__Bacteria	k__norank_d__Bacteria	p__Firmicutes	c__Clostridia	o__unclassified_c__Clostridia	f__unclassified_c__Clostridia	g__unclassified_c__Clostridia	s__unclassified_c__Clostridia	OTU5602	0	0	0	0	0	0	0	0	0	0	0	0	0	0	0	0	0	0	13	0.125	4.15465e-06
d__Bacteria	k__norank_d__Bacteria	p__Firmicutes	c__norank_p__Firmicutes	o__norank_c__norank_p__Firmicutes	f__norank_o__norank_c__norank_p__Firmicutes	g__norank_f__norank_o__norank_c__norank_p__Firmicutes	s__unclassified_g__norank_f__norank_o__norank	OTU13825	0	0	0	0	0	0	0	0	0	0	0	0	0	2	0	0	0	0	2	0.0104167	6.39177e-07
d__Bacteria	k__norank_d__Bacteria	p__Bacteroidota	c__Bacteroidia	o__Bacteroidales	f__Bacteroidaceae	g__Bacteroides	s__unclassified_g__Bacteroides	OTU11871	0	0	0	0	0	0	0	0	0	0	0	0	0	0	0	0	0	0	2	0.0104167	6.39177e-07
d__Bacteria	k__norank_d__Bacteria	p__Bacteroidota	c__Bacteroidia	o__Bacteroidales	f__Bacteroidaceae	g__Bacteroides	s__unclassified_g__Bacteroides	OTU11872	0	0	0	0	0	0	0	0	0	0	0	0	0	0	0	0	0	0	1	0.0104167	3.19588e-07
d__Bacteria	k__norank_d__Bacteria	p__unclassified_k__norank_d__Bacteria	c__unclassified_k__norank_d__Bacteria	o__unclassified_k__norank_d__Bacteria	f__unclassified_k__norank_d__Bacteria	g__unclassified_k__norank_d__Bacteria	s__unclassified_k__norank_d__Bacteria	OTU2973	0	0	0	0	0	0	0	0	0	0	0	0	0	0	0	0	0	0	2	0.0104167	6.39177e-07
d__Bacteria	k__norank_d__Bacteria	p__Bacteroidota	c__Bacteroidia	o__Bacteroidales	f__Prevotellaceae	g__unclassified_f__Prevotellaceae	s__unclassified_f__Prevotellaceae	OTU1216	0	0	0	0	0	0	0	0	0	0	0	0	0	0	0	0	0	0	2	0.0104167	6.39177e-07
d__Bacteria	k__norank_d__Bacteria	p__Bacteroidota	c__Bacteroidia	o__Bacteroidales	f__Bacteroidaceae	g__Bacteroides	s__unclassified_g__Bacteroides	OTU11875	0	0	0	0	0	0	0	0	0	0	0	0	0	0	0	0	0	0	1	0.0104167	3.19588e-07
d__Bacteria	k__norank_d__Bacteria	p__unclassified_k__norank_d__Bacteria	c__unclassified_k__norank_d__Bacteria	o__unclassified_k__norank_d__Bacteria	f__unclassified_k__norank_d__Bacteria	g__unclassified_k__norank_d__Bacteria	s__unclassified_k__norank_d__Bacteria	OTU2976	0	0	0	0	0	0	0	0	0	0	0	0	0	0	0	0	0	0	2	0.0104167	6.39177e-07
d__Bacteria	k__norank_d__Bacteria	p__unclassified_k__norank_d__Bacteria	c__unclassified_k__norank_d__Bacteria	o__unclassified_k__norank_d__Bacteria	f__unclassified_k__norank_d__Bacteria	g__unclassified_k__norank_d__Bacteria	s__unclassified_k__norank_d__Bacteria	OTU2979	0	0	0	0	0	0	0	0	0	0	0	0	0	0	0	0	0	0	4	0.03125	1.27835e-06
d__Bacteria	k__norank_d__Bacteria	p__Bacteroidota	c__Bacteroidia	o__Bacteroidales	f__Prevotellaceae	g__unclassified_f__Prevotellaceae	s__unclassified_f__Prevotellaceae	OTU1219	0	0	0	0	0	0	0	0	0	0	0	0	0	0	0	0	0	0	1	0.0104167	3.19588e-07
d__Bacteria	k__norank_d__Bacteria	p__Firmicutes	c__Clostridia	o__unclassified_c__Clostridia	f__unclassified_c__Clostridia	g__unclassified_c__Clostridia	s__unclassified_c__Clostridia	OTU12524	0	0	0	0	0	1	0	0	0	0	0	0	0	2	0	0	0	0	7	0.0520833	2.23712e-06
d__Bacteria	k__norank_d__Bacteria	p__unclassified_k__norank_d__Bacteria	c__unclassified_k__norank_d__Bacteria	o__unclassified_k__norank_d__Bacteria	f__unclassified_k__norank_d__Bacteria	g__unclassified_k__norank_d__Bacteria	s__unclassified_k__norank_d__Bacteria	OTU9088	0	0	0	0	0	0	0	0	0	0	0	0	0	0	0	0	0	0	3	0.0208333	9.58765e-07
d__Bacteria	k__norank_d__Bacteria	p__Bacteroidota	c__Bacteroidia	o__Bacteroidales	f__Bacteroidaceae	g__Bacteroides	s__uncultured_bacterium_g__Bacteroides	OTU6541	0	1	0	2	0	0	0	0	0	0	1	2	0	0	0	0	0	0	42	0.239583	1.34227e-05
d__Bacteria	k__norank_d__Bacteria	p__Firmicutes	c__Clostridia	o__Clostridia_UCG-014	f__norank_o__Clostridia_UCG-014	g__norank_f__norank_o__Clostridia_UCG-014	s__unclassified_g__norank_f__norank_o__Clostridia_UCG-014	OTU4456	0	0	0	0	0	0	2	0	0	0	0	0	0	0	0	0	0	0	2	0.0104167	6.39177e-07
d__Bacteria	k__norank_d__Bacteria	p__Bacteroidota	c__Bacteroidia	o__Bacteroidales	f__unclassified_o__Bacteroidales	g__unclassified_o__Bacteroidales	s__unclassified_o__Bacteroidales	OTU6050	0	0	0	0	0	1	0	1	2	0	0	0	0	0	0	0	0	0	9	0.0625	2.8763e-06
d__Bacteria	k__norank_d__Bacteria	p__Bacteroidota	c__Bacteroidia	o__Bacteroidales	f__unclassified_o__Bacteroidales	g__unclassified_o__Bacteroidales	s__unclassified_o__Bacteroidales	OTU6051	0	0	0	0	0	0	0	0	2	0	0	0	0	0	0	0	0	0	2	0.0104167	6.39177e-07
d__Bacteria	k__norank_d__Bacteria	p__Bacteroidota	c__Bacteroidia	o__Bacteroidales	f__unclassified_o__Bacteroidales	g__unclassified_o__Bacteroidales	s__unclassified_o__Bacteroidales	OTU6056	0	0	0	0	0	0	0	0	1	0	0	0	0	0	0	0	0	0	2	0.0208333	6.39177e-07
d__Bacteria	k__norank_d__Bacteria	p__Bacteroidota	c__Bacteroidia	o__Bacteroidales	f__unclassified_o__Bacteroidales	g__unclassified_o__Bacteroidales	s__unclassified_o__Bacteroidales	OTU6058	0	0	0	0	0	0	1	0	1	0	0	0	0	0	0	0	0	0	5	0.0520833	1.59794e-06
d__Bacteria	k__norank_d__Bacteria	p__Bacteroidota	c__Bacteroidia	o__Bacteroidales	f__Bacteroidaceae	g__Bacteroides	s__unclassified_g__Bacteroides	OTU2344	0	0	0	0	0	0	0	0	0	0	0	2	0	0	0	0	0	0	2	0.0104167	6.39177e-07
d__Bacteria	k__norank_d__Bacteria	p__Firmicutes	c__Bacilli	o__Lactobacillales	f__Lactobacillaceae	g__Lactobacillus	s__unclassified_g__Lactobacillus	OTU4089	0	0	0	0	0	0	0	0	0	0	0	0	0	0	0	0	0	0	2	0.0104167	6.39177e-07
d__Bacteria	k__norank_d__Bacteria	p__Bacteroidota	c__Bacteroidia	o__Bacteroidales	f__Bacteroidaceae	g__Bacteroides	s__unclassified_g__Bacteroides	OTU2340	1	0	0	2	0	1	0	0	2	0	3	3	4	0	0	0	13	0	130	0.46875	4.15465e-05
d__Bacteria	k__norank_d__Bacteria	p__Firmicutes	c__Clostridia	o__Clostridia_vadinBB60_group	f__norank_o__Clostridia_vadinBB60_group	g__norank_f__norank_o__Clostridia_vadinBB60_group	s__unclassified_g__norank_f__norank_o__Clostridia_vadinBB60_group	OTU2980	0	0	0	0	0	0	0	0	0	0	0	0	0	0	0	0	0	0	3	0.0104167	9.58765e-07
d__Bacteria	k__norank_d__Bacteria	p__Bacteroidota	c__Bacteroidia	o__Bacteroidales	f__unclassified_o__Bacteroidales	g__unclassified_o__Bacteroidales	s__unclassified_o__Bacteroidales	OTU12008	0	0	3	0	0	0	0	0	0	0	0	0	0	0	0	0	0	0	6	0.0208333	1.91753e-06
d__Bacteria	k__norank_d__Bacteria	p__Firmicutes	c__unclassified_p__Firmicutes	o__unclassified_p__Firmicutes	f__unclassified_p__Firmicutes	g__unclassified_p__Firmicutes	s__unclassified_p__Firmicutes	OTU13090	0	0	0	0	0	0	0	0	0	0	0	0	0	0	0	0	0	0	2	0.0104167	6.39177e-07
d__Bacteria	k__norank_d__Bacteria	p__Firmicutes	c__Clostridia	o__Eubacteriales	f__Eubacteriaceae	g__Eubacterium	s__uncultured_bacterium_g__Eubacterium	OTU9796	0	11	1	3	0	0	0	4	5	0	13	9	0	0	0	0	0	1	1511	0.614583	0.000482898
d__Bacteria	k__norank_d__Bacteria	p__Firmicutes	c__Clostridia	o__Clostridiales	f__Caloramatoraceae	g__unclassified_f__Caloramatoraceae	s__unclassified_f__Caloramatoraceae	OTU5321	0	0	0	0	0	0	0	0	0	0	0	0	0	0	0	0	0	0	8	0.0104167	2.55671e-06
d__Bacteria	k__norank_d__Bacteria	p__unclassified_k__norank_d__Bacteria	c__unclassified_k__norank_d__Bacteria	o__unclassified_k__norank_d__Bacteria	f__unclassified_k__norank_d__Bacteria	g__unclassified_k__norank_d__Bacteria	s__unclassified_k__norank_d__Bacteria	OTU14365	0	0	0	0	0	0	0	0	0	0	0	0	0	0	0	2	0	0	2	0.0104167	6.39177e-07
d__Bacteria	k__norank_d__Bacteria	p__Firmicutes	c__Bacilli	o__Lactobacillales	f__Lactobacillaceae	g__Lactobacillus	s__unclassified_g__Lactobacillus	OTU13990	0	0	0	0	0	0	0	0	0	0	0	0	0	3	0	0	0	0	3	0.0104167	9.58765e-07
d__Bacteria	k__norank_d__Bacteria	p__Firmicutes	c__Clostridia	o__Oscillospirales	f__Ruminococcaceae	g__Fournierella	s__uncultured_organism_g__Fournierella	OTU5255	0	0	0	0	0	0	0	0	0	0	0	0	0	0	0	0	0	0	2	0.0104167	6.39177e-07
d__Bacteria	k__norank_d__Bacteria	p__Bacteroidota	c__Bacteroidia	o__Bacteroidales	f__Bacteroidaceae	g__Bacteroides	s__unclassified_g__Bacteroides	OTU11972	0	0	0	0	0	0	0	0	0	0	0	0	0	0	0	0	0	0	2	0.0104167	6.39177e-07
d__Bacteria	k__norank_d__Bacteria	p__Bacteroidota	c__Bacteroidia	o__Bacteroidales	f__unclassified_o__Bacteroidales	g__unclassified_o__Bacteroidales	s__unclassified_o__Bacteroidales	OTU12095	0	0	0	0	0	1	0	0	0	0	0	0	0	0	0	0	0	0	3	0.0208333	9.58765e-07
d__Bacteria	k__norank_d__Bacteria	p__Bacteroidota	c__Bacteroidia	o__Bacteroidales	f__unclassified_o__Bacteroidales	g__unclassified_o__Bacteroidales	s__unclassified_o__Bacteroidales	OTU12091	0	1	0	0	1	0	0	1	1	0	0	0	0	1	1	0	1	0	15	0.125	4.79383e-06
d__Bacteria	k__norank_d__Bacteria	p__Bacteroidota	c__Bacteroidia	o__Bacteroidales	f__unclassified_o__Bacteroidales	g__unclassified_o__Bacteroidales	s__unclassified_o__Bacteroidales	OTU12093	0	0	0	0	0	0	1	0	0	0	0	0	0	0	0	0	0	0	5	0.0416667	1.59794e-06
d__Bacteria	k__norank_d__Bacteria	p__Firmicutes	c__Clostridia	o__unclassified_c__Clostridia	f__unclassified_c__Clostridia	g__unclassified_c__Clostridia	s__unclassified_c__Clostridia	OTU9608	0	0	0	0	0	0	0	0	0	0	0	0	0	0	0	0	0	0	2	0.0104167	6.39177e-07
d__Bacteria	k__norank_d__Bacteria	p__Bacteroidota	c__Bacteroidia	o__Bacteroidales	f__unclassified_o__Bacteroidales	g__unclassified_o__Bacteroidales	s__unclassified_o__Bacteroidales	OTU13942	0	0	0	0	0	1	0	0	0	0	0	0	0	3	0	0	0	0	4	0.0208333	1.27835e-06
d__Bacteria	k__norank_d__Bacteria	p__Bacteroidota	c__Bacteroidia	o__Bacteroidales	f__Bacteroidaceae	g__Bacteroides	s__Bacteroides_barnesiae	OTU1669	0	0	0	0	0	2	0	0	0	0	0	0	1	1	0	0	0	3	86	0.354167	2.74846e-05
d__Bacteria	k__norank_d__Bacteria	p__Firmicutes	c__unclassified_p__Firmicutes	o__unclassified_p__Firmicutes	f__unclassified_p__Firmicutes	g__unclassified_p__Firmicutes	s__unclassified_p__Firmicutes	OTU13096	0	0	0	0	0	0	0	0	0	0	0	0	0	0	0	0	0	0	2	0.0104167	6.39177e-07
d__Bacteria	k__norank_d__Bacteria	p__Bacteroidota	c__Bacteroidia	o__Bacteroidales	f__Rikenellaceae	g__unclassified_f__Rikenellaceae	s__unclassified_f__Rikenellaceae	OTU5898	0	0	0	0	0	0	0	0	0	0	0	0	0	0	0	0	0	0	2	0.0104167	6.39177e-07
d__Bacteria	k__norank_d__Bacteria	p__Firmicutes	c__Clostridia	o__Lachnospirales	f__Lachnospiraceae	g__Ruminococcus_torques_group	s__uncultured_Clostridiales_bacterium_g__Ruminococcus_torques_group	OTU7116	3	46	9	0	6	4	2	51	3	7	26	23	11	9	6	7	35	1	1311	0.885417	0.00041898
d__Bacteria	k__norank_d__Bacteria	p__Bacteroidota	c__Bacteroidia	o__Bacteroidales	f__Prevotellaceae	g__Prevotellaceae_UCG-001	s__Marseilla_massiliensis	OTU5251	0	0	0	0	0	0	0	0	0	0	0	0	0	0	0	0	0	0	1	0.0104167	3.19588e-07
d__Bacteria	k__norank_d__Bacteria	p__Firmicutes	c__Clostridia	o__Lachnospirales	f__Lachnospiraceae	g__unclassified_f__Lachnospiraceae	s__unclassified_f__Lachnospiraceae	OTU12384	1	3	1	1	2	4	1	3	1	1	3	0	1	6	0	0	1	0	115	0.552083	3.67527e-05
d__Bacteria	k__norank_d__Bacteria	p__Firmicutes	c__Clostridia	o__Lachnospirales	f__Lachnospiraceae	g__unclassified_f__Lachnospiraceae	s__unclassified_f__Lachnospiraceae	OTU8554	0	0	0	0	0	1	0	0	0	0	0	1	0	1	0	1	0	0	24	0.197917	7.67012e-06
d__Bacteria	k__norank_d__Bacteria	p__Firmicutes	c__Bacilli	o__Erysipelotrichales	f__Erysipelotrichaceae	g__Turicibacter	s__uncultured_Erysipelotrichaceae_bacterium_g__Turicibacter	OTU13617	0	0	0	0	0	0	0	0	0	0	0	0	0	0	0	0	0	0	2	0.0208333	6.39177e-07
d__Bacteria	k__norank_d__Bacteria	p__Firmicutes	c__Clostridia	o__Oscillospirales	f__Ruminococcaceae	g__Subdoligranulum	s__uncultured_rumen_bacterium_g__Subdoligranulum	OTU14415	0	0	0	0	0	0	0	0	0	0	0	0	0	0	0	0	0	0	3	0.0104167	9.58765e-07
d__Bacteria	k__norank_d__Bacteria	p__Bacteroidota	c__Bacteroidia	o__Bacteroidales	f__Rikenellaceae	g__Rikenellaceae_RC9_gut_group	s__uncultured_bacterium_g__Rikenellaceae_RC9_gut_group	OTU1411	4	0	0	43	2	3	19	8	0	1	0	0	0	0	0	0	5	0	455	0.46875	0.000145413
d__Bacteria	k__norank_d__Bacteria	p__Firmicutes	c__Clostridia	o__Lachnospirales	f__Lachnospiraceae	g__unclassified_f__Lachnospiraceae	s__unclassified_f__Lachnospiraceae	OTU13251	0	0	0	0	0	0	0	0	1	0	0	0	0	0	0	0	0	1	10	0.0625	3.19588e-06
d__Bacteria	k__norank_d__Bacteria	p__Firmicutes	c__Clostridia	o__Lachnospirales	f__Lachnospiraceae	g__unclassified_f__Lachnospiraceae	s__unclassified_f__Lachnospiraceae	OTU6259	0	0	0	1	0	2	0	1	0	0	2	0	1	1	1	0	0	0	68	0.364583	2.1732e-05
d__Bacteria	k__norank_d__Bacteria	p__unclassified_k__norank_d__Bacteria	c__unclassified_k__norank_d__Bacteria	o__unclassified_k__norank_d__Bacteria	f__unclassified_k__norank_d__Bacteria	g__unclassified_k__norank_d__Bacteria	s__unclassified_k__norank_d__Bacteria	OTU11934	0	0	0	0	0	0	0	0	0	0	0	0	0	0	0	0	0	0	2	0.0104167	6.39177e-07
d__Bacteria	k__norank_d__Bacteria	p__Bacteroidota	c__Bacteroidia	o__Bacteroidales	f__Bacteroidaceae	g__Bacteroides	s__unclassified_g__Bacteroides	OTU9872	0	0	0	0	0	0	0	0	0	0	0	0	0	0	0	0	0	0	2	0.0104167	6.39177e-07
d__Bacteria	k__norank_d__Bacteria	p__Firmicutes	c__Clostridia	o__Peptostreptococcales-Tissierellales	f__unclassified_o__Peptostreptococcales-Tissierellales	g__unclassified_o__Peptostreptococcales-Tissierellales	s__unclassified_o__Peptostreptococcales-Tissierellales	OTU1261	0	0	0	0	0	0	0	0	0	0	0	0	0	0	0	0	0	0	3	0.0208333	9.58765e-07
d__Bacteria	k__norank_d__Bacteria	p__Firmicutes	c__Clostridia	o__unclassified_c__Clostridia	f__unclassified_c__Clostridia	g__unclassified_c__Clostridia	s__unclassified_c__Clostridia	OTU5273	0	0	0	0	0	0	0	0	0	0	0	0	0	0	0	0	0	0	3	0.0104167	9.58765e-07
d__Bacteria	k__norank_d__Bacteria	p__Bacteroidota	c__Bacteroidia	o__Bacteroidales	f__Bacteroidaceae	g__Bacteroides	s__unclassified_g__Bacteroides	OTU8205	0	0	0	0	0	0	1	0	0	0	0	0	0	0	0	0	0	0	3	0.0208333	9.58765e-07
d__Bacteria	k__norank_d__Bacteria	p__Firmicutes	c__Negativicutes	o__unclassified_c__Negativicutes	f__unclassified_c__Negativicutes	g__unclassified_c__Negativicutes	s__unclassified_c__Negativicutes	OTU13509	0	0	0	0	2	0	0	0	0	0	0	0	0	0	1	0	0	0	10	0.0625	3.19588e-06
d__Bacteria	k__norank_d__Bacteria	p__Bacteroidota	c__Bacteroidia	o__Bacteroidales	f__Barnesiellaceae	g__Barnesiella	s__Barnesiella_viscericola	OTU14312	0	0	0	0	0	0	0	0	0	0	0	0	0	0	0	1	0	0	1	0.0104167	3.19588e-07
d__Bacteria	k__norank_d__Bacteria	p__Firmicutes	c__Bacilli	o__Erysipelotrichales	f__unclassified_o__Erysipelotrichales	g__unclassified_o__Erysipelotrichales	s__unclassified_o__Erysipelotrichales	OTU5499	0	0	0	0	0	0	0	0	0	0	0	0	0	0	0	0	0	0	7	0.0208333	2.23712e-06
d__Bacteria	k__norank_d__Bacteria	p__unclassified_k__norank_d__Bacteria	c__unclassified_k__norank_d__Bacteria	o__unclassified_k__norank_d__Bacteria	f__unclassified_k__norank_d__Bacteria	g__unclassified_k__norank_d__Bacteria	s__unclassified_k__norank_d__Bacteria	OTU10040	0	0	0	0	0	0	0	0	0	0	0	0	0	0	0	0	0	2	4	0.0208333	1.27835e-06
d__Bacteria	k__norank_d__Bacteria	p__unclassified_k__norank_d__Bacteria	c__unclassified_k__norank_d__Bacteria	o__unclassified_k__norank_d__Bacteria	f__unclassified_k__norank_d__Bacteria	g__unclassified_k__norank_d__Bacteria	s__unclassified_k__norank_d__Bacteria	OTU10517	0	0	0	0	0	0	0	2	0	0	0	0	0	0	0	0	0	0	2	0.0104167	6.39177e-07
d__Bacteria	k__norank_d__Bacteria	p__Bacteroidota	c__Bacteroidia	o__Bacteroidales	f__Bacteroidaceae	g__Bacteroides	s__unclassified_g__Bacteroides	OTU5238	0	0	0	0	0	0	0	0	0	0	0	0	0	0	0	0	0	0	2	0.0104167	6.39177e-07
d__Bacteria	k__norank_d__Bacteria	p__Firmicutes	c__Clostridia	o__Lachnospirales	f__Lachnospiraceae	g__unclassified_f__Lachnospiraceae	s__unclassified_f__Lachnospiraceae	OTU7709	0	0	0	0	0	0	0	0	0	0	0	0	0	0	0	0	0	0	3	0.0104167	9.58765e-07
d__Bacteria	k__norank_d__Bacteria	p__Bacteroidota	c__Bacteroidia	o__Bacteroidales	f__unclassified_o__Bacteroidales	g__unclassified_o__Bacteroidales	s__unclassified_o__Bacteroidales	OTU2312	0	0	0	0	0	0	0	0	0	0	0	3	0	0	0	0	0	0	3	0.0104167	9.58765e-07
d__Bacteria	k__norank_d__Bacteria	p__Firmicutes	c__unclassified_p__Firmicutes	o__unclassified_p__Firmicutes	f__unclassified_p__Firmicutes	g__unclassified_p__Firmicutes	s__unclassified_p__Firmicutes	OTU13286	0	0	0	0	0	0	0	0	0	0	0	0	0	0	0	0	0	0	4	0.0104167	1.27835e-06
d__Bacteria	k__norank_d__Bacteria	p__Firmicutes	c__Clostridia	o__Lachnospirales	f__Lachnospiraceae	g__unclassified_f__Lachnospiraceae	s__unclassified_f__Lachnospiraceae	OTU7700	0	0	0	0	0	0	0	0	0	0	0	0	0	0	0	0	0	0	3	0.0104167	9.58765e-07
d__Bacteria	k__norank_d__Bacteria	p__Firmicutes	c__Clostridia	o__Lachnospirales	f__Lachnospiraceae	g__unclassified_f__Lachnospiraceae	s__unclassified_f__Lachnospiraceae	OTU7701	0	1	0	1	0	1	0	0	1	0	0	1	0	0	0	0	2	0	50	0.3125	1.59794e-05
d__Bacteria	k__norank_d__Bacteria	p__Firmicutes	c__Clostridia	o__Christensenellales	f__Christensenellaceae	g__Christensenellaceae_R-7_group	s__unclassified_g__Christensenellaceae_R-7_group	OTU6514	0	2	0	1	2	1	2	0	1	0	2	2	2	5	3	4	10	0	147	0.59375	4.69795e-05
d__Bacteria	k__norank_d__Bacteria	p__unclassified_k__norank_d__Bacteria	c__unclassified_k__norank_d__Bacteria	o__unclassified_k__norank_d__Bacteria	f__unclassified_k__norank_d__Bacteria	g__unclassified_k__norank_d__Bacteria	s__unclassified_k__norank_d__Bacteria	OTU8026	0	0	0	0	0	0	0	0	0	0	0	0	0	0	0	0	0	0	1	0.0104167	3.19588e-07
d__Bacteria	k__norank_d__Bacteria	p__Firmicutes	c__Clostridia	o__Lachnospirales	f__Lachnospiraceae	g__Ruminococcus_torques_group	s__unclassified_g__Ruminococcus_torques_group	OTU5766	2	0	0	0	0	0	0	0	0	1	0	0	0	2	0	0	0	0	36	0.177083	1.15052e-05
d__Bacteria	k__norank_d__Bacteria	p__Firmicutes	c__Clostridia	o__Lachnospirales	f__Lachnospiraceae	g__unclassified_f__Lachnospiraceae	s__unclassified_f__Lachnospiraceae	OTU7259	0	0	0	0	0	0	0	0	0	0	0	0	1	0	0	0	0	0	2	0.0208333	6.39177e-07
d__Bacteria	k__norank_d__Bacteria	p__Bacteroidota	c__Bacteroidia	o__Bacteroidales	f__Rikenellaceae	g__Rikenellaceae_RC9_gut_group	s__uncultured_bacterium_g__Rikenellaceae_RC9_gut_group	OTU1775	0	0	0	0	0	0	0	0	0	0	0	0	0	0	0	0	0	0	4	0.03125	1.27835e-06
d__Bacteria	k__norank_d__Bacteria	p__Firmicutes	c__Clostridia	o__Oscillospirales	f__Oscillospiraceae	g__Oscillibacter	s__human_gut_metagenome_g__Oscillibacter	OTU875	0	3	0	0	0	5	0	1	0	0	0	0	0	0	0	0	0	0	16	0.104167	5.11342e-06
d__Bacteria	k__norank_d__Bacteria	p__Firmicutes	c__Clostridia	o__Lachnospirales	f__Lachnospiraceae	g__unclassified_f__Lachnospiraceae	s__unclassified_f__Lachnospiraceae	OTU4081	0	0	0	0	0	0	0	0	0	0	0	0	0	0	0	0	0	0	2	0.0104167	6.39177e-07
d__Bacteria	k__norank_d__Bacteria	p__Firmicutes	c__Clostridia	o__Lachnospirales	f__Lachnospiraceae	g__unclassified_f__Lachnospiraceae	s__unclassified_f__Lachnospiraceae	OTU4087	0	0	0	0	1	0	0	0	2	0	0	0	0	0	0	1	0	0	13	0.09375	4.15465e-06
d__Bacteria	k__norank_d__Bacteria	p__Bacteroidota	c__Bacteroidia	o__Bacteroidales	f__Rikenellaceae	g__Rikenellaceae_RC9_gut_group	s__uncultured_bacterium_g__Rikenellaceae_RC9_gut_group	OTU1773	0	0	0	0	0	0	0	0	0	0	0	0	0	0	0	0	0	0	3	0.0208333	9.58765e-07
d__Bacteria	k__norank_d__Bacteria	p__Firmicutes	c__Clostridia	o__unclassified_c__Clostridia	f__unclassified_c__Clostridia	g__unclassified_c__Clostridia	s__unclassified_c__Clostridia	OTU7104	0	0	0	0	0	0	0	0	0	0	0	0	0	0	0	0	0	0	1	0.0104167	3.19588e-07
d__Bacteria	k__norank_d__Bacteria	p__Bacteroidota	c__Bacteroidia	o__Bacteroidales	f__Bacteroidaceae	g__Bacteroides	s__Bacteroides_salanitronis	OTU14563	0	0	0	0	0	0	0	0	0	0	0	0	0	0	0	0	0	0	1	0.0104167	3.19588e-07
d__Bacteria	k__norank_d__Bacteria	p__Firmicutes	c__Clostridia	o__Oscillospirales	f__Ruminococcaceae	g__norank_f__Ruminococcaceae	s__uncultured_bacterium_g__norank_f__Ruminococcaceae	OTU6709	0	0	0	0	0	0	1	0	0	0	0	0	0	1	2	1	0	1	47	0.270833	1.50207e-05
d__Bacteria	k__norank_d__Bacteria	p__Bacteroidota	c__Bacteroidia	o__Bacteroidales	f__Bacteroidaceae	g__Bacteroides	s__unclassified_g__Bacteroides	OTU1074	0	0	0	0	0	0	0	0	0	0	0	0	0	0	0	0	0	0	4	0.03125	1.27835e-06
d__Bacteria	k__norank_d__Bacteria	p__Firmicutes	c__Bacilli	o__Erysipelotrichales	f__Erysipelotrichaceae	g__Faecalitalea	s__Faecalitalea_cylindroides_T2-87	OTU3084	0	0	0	0	0	0	0	0	0	0	0	0	0	0	0	0	0	0	2	0.0104167	6.39177e-07
d__Bacteria	k__norank_d__Bacteria	p__Firmicutes	c__Clostridia	o__Oscillospirales	f__Oscillospiraceae	g__Oscillospira	s__unclassified_g__Oscillospira	OTU13013	0	0	0	1	1	2	1	0	0	8	0	1	0	0	0	13	2	0	62	0.25	1.98145e-05
d__Bacteria	k__norank_d__Bacteria	p__Bacteroidota	c__Bacteroidia	o__Bacteroidales	f__Bacteroidaceae	g__Bacteroides	s__unclassified_g__Bacteroides	OTU1072	0	0	0	0	0	0	0	0	0	0	0	0	0	0	0	0	0	0	3	0.0104167	9.58765e-07
d__Bacteria	k__norank_d__Bacteria	p__Bacteroidota	c__Bacteroidia	o__Bacteroidales	f__Bacteroidaceae	g__Bacteroides	s__Bacteroides_caecicola	OTU10399	0	0	0	0	0	0	0	0	0	0	0	0	0	0	0	0	0	0	2	0.0104167	6.39177e-07
d__Bacteria	k__norank_d__Bacteria	p__Bacteroidota	c__Bacteroidia	o__Bacteroidales	f__unclassified_o__Bacteroidales	g__unclassified_o__Bacteroidales	s__unclassified_o__Bacteroidales	OTU11625	0	0	0	0	0	0	0	0	0	0	0	0	0	0	0	0	0	0	2	0.0104167	6.39177e-07
d__Bacteria	k__norank_d__Bacteria	p__Bacteroidota	c__Bacteroidia	o__Bacteroidales	f__Bacteroidaceae	g__Bacteroides	s__Bacteroides_caecicola	OTU2302	0	0	0	0	0	0	0	0	0	0	0	0	0	0	0	0	0	0	5	0.0104167	1.59794e-06
d__Bacteria	k__norank_d__Bacteria	p__Bacteroidota	c__Bacteroidia	o__Bacteroidales	f__Bacteroidaceae	g__Bacteroides	s__Bacteroides_caecicola	OTU2303	0	0	0	0	0	0	0	0	0	0	0	0	0	0	0	0	0	0	2	0.0104167	6.39177e-07
d__Bacteria	k__norank_d__Bacteria	p__Firmicutes	c__Clostridia	o__Lachnospirales	f__Lachnospiraceae	g__unclassified_f__Lachnospiraceae	s__unclassified_f__Lachnospiraceae	OTU3706	0	0	0	0	0	0	0	0	0	0	0	0	0	0	0	0	0	0	2	0.0104167	6.39177e-07
d__Bacteria	k__norank_d__Bacteria	p__Firmicutes	c__Clostridia	o__Lachnospirales	f__Lachnospiraceae	g__unclassified_f__Lachnospiraceae	s__unclassified_f__Lachnospiraceae	OTU3707	0	0	0	0	0	0	0	0	0	0	0	0	0	0	0	0	0	0	1	0.0104167	3.19588e-07
d__Bacteria	k__norank_d__Bacteria	p__Firmicutes	c__Clostridia	o__Oscillospirales	f__unclassified_o__Oscillospirales	g__unclassified_o__Oscillospirales	s__unclassified_o__Oscillospirales	OTU13106	0	0	0	0	0	0	0	0	0	0	0	0	0	0	0	0	0	0	3	0.0208333	9.58765e-07
d__Bacteria	k__norank_d__Bacteria	p__Firmicutes	c__Clostridia	o__Oscillospirales	f__Ruminococcaceae	g__Candidatus_Soleaferrea	s__unclassified_g__Candidatus_Soleaferrea	OTU11120	1	0	0	0	0	0	0	0	0	1	0	0	0	0	0	0	0	0	7	0.0729167	2.23712e-06
d__Bacteria	k__norank_d__Bacteria	p__Proteobacteria	c__Alphaproteobacteria	o__Rhodospirillales	f__norank_o__Rhodospirillales	g__norank_f__norank_o__Rhodospirillales	s__gut_metagenome_g__norank	OTU476	0	0	0	0	0	0	0	0	0	3	0	1	1	0	0	4	0	2	45	0.25	1.43815e-05
d__Bacteria	k__norank_d__Bacteria	p__Bacteroidota	c__Bacteroidia	o__Bacteroidales	f__Bacteroidaceae	g__Bacteroides	s__Bacteroides_caecicola	OTU9469	0	0	0	0	0	0	0	0	0	0	0	0	2	0	0	0	0	0	3	0.0208333	9.58765e-07
d__Bacteria	k__norank_d__Bacteria	p__Firmicutes	c__Clostridia	o__Oscillospirales	f__Ruminococcaceae	g__norank_f__Ruminococcaceae	s__human_gut_metagenome_g__norank_f__Ruminococcaceae	OTU811	0	2	0	0	0	0	0	0	0	0	0	0	0	0	0	0	0	0	2	0.0104167	6.39177e-07
d__Bacteria	k__norank_d__Bacteria	p__Bacteroidota	c__Bacteroidia	o__Bacteroidales	f__Bacteroidaceae	g__Bacteroides	s__unclassified_g__Bacteroides	OTU4756	0	0	0	0	0	0	0	0	0	0	0	0	0	0	0	0	0	0	1	0.0104167	3.19588e-07
d__Bacteria	k__norank_d__Bacteria	p__Bacteroidota	c__Bacteroidia	o__Bacteroidales	f__Bacteroidaceae	g__Bacteroides	s__unclassified_g__Bacteroides	OTU4757	0	0	0	0	0	0	0	0	0	0	0	0	0	0	0	0	0	0	3	0.03125	9.58765e-07
d__Bacteria	k__norank_d__Bacteria	p__Bacteroidota	c__Bacteroidia	o__Bacteroidales	f__Bacteroidaceae	g__Bacteroides	s__unclassified_g__Bacteroides	OTU4754	0	0	0	0	0	0	0	2	0	0	0	0	0	0	0	0	0	0	5	0.0416667	1.59794e-06
d__Bacteria	k__norank_d__Bacteria	p__Firmicutes	c__Clostridia	o__Lachnospirales	f__Lachnospiraceae	g__Lachnoclostridium	s__unclassified_g__Lachnoclostridium	OTU6510	0	0	0	0	0	0	0	0	0	0	0	0	0	0	0	0	0	0	4	0.03125	1.27835e-06
d__Bacteria	k__norank_d__Bacteria	p__Firmicutes	c__Clostridia	o__Lachnospirales	f__Lachnospiraceae	g__unclassified_f__Lachnospiraceae	s__unclassified_f__Lachnospiraceae	OTU14542	0	0	0	0	1	0	0	0	0	0	0	0	0	0	0	0	0	0	9	0.0833333	2.8763e-06
d__Bacteria	k__norank_d__Bacteria	p__unclassified_k__norank_d__Bacteria	c__unclassified_k__norank_d__Bacteria	o__unclassified_k__norank_d__Bacteria	f__unclassified_k__norank_d__Bacteria	g__unclassified_k__norank_d__Bacteria	s__unclassified_k__norank_d__Bacteria	OTU4931	0	0	0	0	0	0	0	0	0	0	0	0	0	0	0	0	0	0	1	0.0104167	3.19588e-07
d__Bacteria	k__norank_d__Bacteria	p__Firmicutes	c__Clostridia	o__Oscillospirales	f__Butyricicoccaceae	g__Butyricicoccus	s__unclassified_g__Butyricicoccus	OTU3778	0	0	0	0	0	0	0	0	0	0	0	0	0	0	0	0	0	0	2	0.0104167	6.39177e-07
d__Bacteria	k__norank_d__Bacteria	p__Firmicutes	c__Bacilli	o__Lactobacillales	f__Lactobacillaceae	g__Lactobacillus	s__unclassified_g__Lactobacillus	OTU2848	1	0	0	0	0	0	0	0	0	0	0	0	0	0	0	0	0	0	10	0.0833333	3.19588e-06
d__Bacteria	k__norank_d__Bacteria	p__Bacteroidota	c__Bacteroidia	o__Bacteroidales	f__unclassified_o__Bacteroidales	g__unclassified_o__Bacteroidales	s__unclassified_o__Bacteroidales	OTU5568	0	0	0	0	0	0	0	0	0	0	0	0	0	0	0	0	0	0	1	0.0104167	3.19588e-07
d__Bacteria	k__norank_d__Bacteria	p__Firmicutes	c__Clostridia	o__Lachnospirales	f__Lachnospiraceae	g__Sellimonas	s__Lachnoclostridium_phocaeense	OTU13188	3	11	0	0	6	4	0	2	6	3	12	12	4	4	0	1	4	3	397	0.84375	0.000126877
d__Bacteria	k__norank_d__Bacteria	p__Bacteroidota	c__Bacteroidia	o__Bacteroidales	f__unclassified_o__Bacteroidales	g__unclassified_o__Bacteroidales	s__unclassified_o__Bacteroidales	OTU8846	0	0	0	0	0	0	0	0	0	0	0	0	0	0	0	0	2	0	2	0.0104167	6.39177e-07
d__Bacteria	k__norank_d__Bacteria	p__Bacteroidota	c__Bacteroidia	o__Bacteroidales	f__unclassified_o__Bacteroidales	g__unclassified_o__Bacteroidales	s__unclassified_o__Bacteroidales	OTU8845	0	0	0	0	0	0	0	0	0	0	0	0	0	0	0	0	1	0	1	0.0104167	3.19588e-07
d__Bacteria	k__norank_d__Bacteria	p__Firmicutes	c__Clostridia	o__unclassified_c__Clostridia	f__unclassified_c__Clostridia	g__unclassified_c__Clostridia	s__unclassified_c__Clostridia	OTU7314	0	0	0	0	0	0	0	0	0	0	0	0	0	0	0	0	0	0	2	0.0104167	6.39177e-07
d__Bacteria	k__norank_d__Bacteria	p__Bacteroidota	c__Bacteroidia	o__Bacteroidales	f__Prevotellaceae	g__Prevotellaceae_UCG-001	s__uncultured_bacterium_g__Prevotellaceae_UCG-001	OTU6706	7	15	12	11	8	2	3	28	19	12	9	12	0	94	7	21	0	0	1440	0.71875	0.000460207
d__Bacteria	k__norank_d__Bacteria	p__unclassified_k__norank_d__Bacteria	c__unclassified_k__norank_d__Bacteria	o__unclassified_k__norank_d__Bacteria	f__unclassified_k__norank_d__Bacteria	g__unclassified_k__norank_d__Bacteria	s__unclassified_k__norank_d__Bacteria	OTU6266	0	0	0	0	0	0	0	0	0	0	0	0	0	0	0	0	0	0	1	0.0104167	3.19588e-07
d__Bacteria	k__norank_d__Bacteria	p__unclassified_k__norank_d__Bacteria	c__unclassified_k__norank_d__Bacteria	o__unclassified_k__norank_d__Bacteria	f__unclassified_k__norank_d__Bacteria	g__unclassified_k__norank_d__Bacteria	s__unclassified_k__norank_d__Bacteria	OTU6260	0	0	0	0	0	0	0	0	0	0	0	0	0	0	0	0	0	0	2	0.0208333	6.39177e-07
d__Bacteria	k__norank_d__Bacteria	p__Bacteroidota	c__Bacteroidia	o__Bacteroidales	f__Tannerellaceae	g__Parabacteroides	s__unclassified_g__Parabacteroides	OTU9958	0	0	0	0	0	0	0	0	0	0	0	0	0	0	0	0	0	1	1	0.0104167	3.19588e-07
d__Bacteria	k__norank_d__Bacteria	p__Bacteroidota	c__Bacteroidia	o__Bacteroidales	f__Bacteroidaceae	g__Bacteroides	s__Bacteroides_caecicola	OTU2166	0	0	0	1	0	0	0	0	0	1	0	0	1	1	1	0	0	0	24	0.1875	7.67012e-06
d__Bacteria	k__norank_d__Bacteria	p__Firmicutes	c__Clostridia	o__Oscillospirales	f__unclassified_o__Oscillospirales	g__unclassified_o__Oscillospirales	s__unclassified_o__Oscillospirales	OTU8129	0	0	0	0	0	0	0	1	0	0	0	0	0	0	0	2	1	0	12	0.0833333	3.83506e-06
d__Bacteria	k__norank_d__Bacteria	p__Firmicutes	c__Clostridia	o__Oscillospirales	f__unclassified_o__Oscillospirales	g__unclassified_o__Oscillospirales	s__unclassified_o__Oscillospirales	OTU14711	0	0	0	0	0	0	0	0	0	0	0	0	0	0	0	0	0	0	1	0.0104167	3.19588e-07
d__Bacteria	k__norank_d__Bacteria	p__Bacteroidota	c__Bacteroidia	o__Bacteroidales	f__Rikenellaceae	g__unclassified_f__Rikenellaceae	s__unclassified_f__Rikenellaceae	OTU12626	0	0	0	1	0	0	0	0	0	0	0	1	0	0	5	0	0	0	30	0.177083	9.58765e-06
d__Bacteria	k__norank_d__Bacteria	p__Firmicutes	c__Clostridia	o__unclassified_c__Clostridia	f__unclassified_c__Clostridia	g__unclassified_c__Clostridia	s__unclassified_c__Clostridia	OTU14222	0	0	0	0	0	0	0	0	0	0	0	0	0	0	0	2	0	0	7	0.0625	2.23712e-06
d__Bacteria	k__norank_d__Bacteria	p__Bacteroidota	c__Bacteroidia	o__Bacteroidales	f__unclassified_o__Bacteroidales	g__unclassified_o__Bacteroidales	s__unclassified_o__Bacteroidales	OTU4780	0	0	0	0	0	0	0	0	0	0	0	0	0	1	0	0	0	0	7	0.0416667	2.23712e-06
d__Bacteria	k__norank_d__Bacteria	p__Firmicutes	c__Clostridia	o__Lachnospirales	f__Lachnospiraceae	g__unclassified_f__Lachnospiraceae	s__unclassified_f__Lachnospiraceae	OTU3838	0	0	0	0	0	0	0	0	0	0	0	0	0	0	0	0	0	0	1	0.0104167	3.19588e-07
d__Bacteria	k__norank_d__Bacteria	p__Bacteroidota	c__Bacteroidia	o__Bacteroidales	f__unclassified_o__Bacteroidales	g__unclassified_o__Bacteroidales	s__unclassified_o__Bacteroidales	OTU4783	0	0	0	0	0	0	0	0	0	0	0	0	0	0	0	0	0	0	1	0.0104167	3.19588e-07
d__Bacteria	k__norank_d__Bacteria	p__Bacteroidota	c__Bacteroidia	o__Bacteroidales	f__unclassified_o__Bacteroidales	g__unclassified_o__Bacteroidales	s__unclassified_o__Bacteroidales	OTU10149	0	0	0	0	0	0	0	0	0	0	0	0	0	0	0	0	0	0	4	0.0208333	1.27835e-06
d__Bacteria	k__norank_d__Bacteria	p__Actinobacteriota	c__Actinobacteria	o__Micrococcales	f__Microbacteriaceae	g__unclassified_f__Microbacteriaceae	s__unclassified_f__Microbacteriaceae	OTU5756	0	0	0	0	0	0	0	0	0	0	0	0	0	0	0	0	0	0	2	0.0104167	6.39177e-07
d__Bacteria	k__norank_d__Bacteria	p__Bacteroidota	c__Bacteroidia	o__Bacteroidales	f__unclassified_o__Bacteroidales	g__unclassified_o__Bacteroidales	s__unclassified_o__Bacteroidales	OTU14600	0	0	0	0	0	0	0	0	0	0	0	0	0	0	0	0	0	0	3	0.0104167	9.58765e-07
d__Bacteria	k__norank_d__Bacteria	p__Bacteroidota	c__Bacteroidia	o__Bacteroidales	f__Bacteroidaceae	g__Bacteroides	s__unclassified_g__Bacteroides	OTU157	0	0	0	0	0	1	0	0	0	0	0	0	0	0	0	0	0	0	3	0.0208333	9.58765e-07
d__Bacteria	k__norank_d__Bacteria	p__Bacteroidota	c__Bacteroidia	o__Bacteroidales	f__Bacteroidaceae	g__Bacteroides	s__Bacteroides_coprophilus	OTU1012	0	0	0	0	0	0	0	1	0	0	0	0	0	0	0	1	0	0	6	0.0520833	1.91753e-06
d__Bacteria	k__norank_d__Bacteria	p__Bacteroidota	c__Bacteroidia	o__Bacteroidales	f__Bacteroidaceae	g__Bacteroides	s__unclassified_g__Bacteroides	OTU155	3	1	3	3	1	0	1	1	1	3	0	1	4	0	1	1	0	0	123	0.53125	3.93094e-05
d__Bacteria	k__norank_d__Bacteria	p__Bacteroidota	c__Bacteroidia	o__Bacteroidales	f__unclassified_o__Bacteroidales	g__unclassified_o__Bacteroidales	s__unclassified_o__Bacteroidales	OTU10144	0	0	0	0	0	0	0	0	0	0	0	0	0	0	0	0	0	0	3	0.0104167	9.58765e-07
d__Bacteria	k__norank_d__Bacteria	p__Bacteroidota	c__Bacteroidia	o__Bacteroidales	f__unclassified_o__Bacteroidales	g__unclassified_o__Bacteroidales	s__unclassified_o__Bacteroidales	OTU10145	0	0	0	0	0	0	0	0	0	0	0	0	0	0	0	0	0	0	3	0.0208333	9.58765e-07
d__Bacteria	k__norank_d__Bacteria	p__Bacteroidota	c__Bacteroidia	o__Bacteroidales	f__unclassified_o__Bacteroidales	g__unclassified_o__Bacteroidales	s__unclassified_o__Bacteroidales	OTU10146	0	0	0	0	0	0	0	0	0	0	0	0	0	0	0	0	0	0	2	0.0208333	6.39177e-07
d__Bacteria	k__norank_d__Bacteria	p__Firmicutes	c__Clostridia	o__Oscillospirales	f__Oscillospiraceae	g__Oscillibacter	s__unclassified_g__Oscillibacter	OTU6614	21	163	51	31	89	216	50	182	55	35	109	62	21	65	33	127	27	16	4748	1	0.00151741
d__Bacteria	k__norank_d__Bacteria	p__Firmicutes	c__Clostridia	o__Lachnospirales	f__Lachnospiraceae	g__unclassified_f__Lachnospiraceae	s__unclassified_f__Lachnospiraceae	OTU5287	0	0	0	0	0	1	0	0	0	0	0	0	0	0	0	0	0	0	15	0.0833333	4.79383e-06
d__Bacteria	k__norank_d__Bacteria	p__Bacteroidota	c__Bacteroidia	o__Bacteroidales	f__Bacteroidaceae	g__Bacteroides	s__unclassified_g__Bacteroides	OTU3258	0	0	0	0	0	0	0	0	0	0	0	0	0	0	0	0	0	1	18	0.135417	5.75259e-06
d__Bacteria	k__norank_d__Bacteria	p__Firmicutes	c__Bacilli	o__Lactobacillales	f__Lactobacillaceae	g__Lactobacillus	s__unclassified_g__Lactobacillus	OTU7853	0	0	0	0	0	0	0	0	0	0	0	0	0	0	0	0	0	0	1	0.0104167	3.19588e-07
d__Bacteria	k__norank_d__Bacteria	p__Bacteroidota	c__Bacteroidia	o__Bacteroidales	f__Bacteroidaceae	g__Bacteroides	s__unclassified_g__Bacteroides	OTU3252	0	0	0	0	0	0	0	0	0	0	0	0	0	0	0	0	0	0	9	0.0729167	2.8763e-06
d__Bacteria	k__norank_d__Bacteria	p__Bacteroidota	c__Bacteroidia	o__Bacteroidales	f__unclassified_o__Bacteroidales	g__unclassified_o__Bacteroidales	s__unclassified_o__Bacteroidales	OTU14489	0	0	0	0	0	0	0	0	0	0	0	0	0	0	0	0	0	0	2	0.0104167	6.39177e-07
d__Bacteria	k__norank_d__Bacteria	p__Bacteroidota	c__Bacteroidia	o__Bacteroidales	f__unclassified_o__Bacteroidales	g__unclassified_o__Bacteroidales	s__unclassified_o__Bacteroidales	OTU14704	0	0	0	0	0	0	0	0	0	0	0	0	0	0	0	0	0	0	3	0.0208333	9.58765e-07
d__Bacteria	k__norank_d__Bacteria	p__Bacteroidota	c__Bacteroidia	o__Bacteroidales	f__Bacteroidaceae	g__Bacteroides	s__unclassified_g__Bacteroides	OTU3251	0	0	0	0	0	0	0	0	0	0	0	0	0	0	0	0	0	0	3	0.0208333	9.58765e-07
d__Bacteria	k__norank_d__Bacteria	p__Firmicutes	c__Clostridia	o__Lachnospirales	f__Lachnospiraceae	g__unclassified_f__Lachnospiraceae	s__unclassified_f__Lachnospiraceae	OTU5939	0	0	0	0	0	0	0	0	0	0	0	0	0	0	0	0	0	0	2	0.0104167	6.39177e-07
d__Bacteria	k__norank_d__Bacteria	p__Firmicutes	c__Clostridia	o__unclassified_c__Clostridia	f__unclassified_c__Clostridia	g__unclassified_c__Clostridia	s__unclassified_c__Clostridia	OTU11002	0	0	0	0	0	0	0	0	0	0	0	0	0	0	0	0	0	0	1	0.0104167	3.19588e-07
d__Bacteria	k__norank_d__Bacteria	p__Bacteroidota	c__Bacteroidia	o__Bacteroidales	f__Bacteroidaceae	g__Bacteroides	s__unclassified_g__Bacteroides	OTU3254	0	0	0	0	0	0	0	0	0	0	0	0	0	0	0	0	0	0	1	0.0104167	3.19588e-07
d__Bacteria	k__norank_d__Bacteria	p__Bacteroidota	c__Bacteroidia	o__Bacteroidales	f__unclassified_o__Bacteroidales	g__unclassified_o__Bacteroidales	s__unclassified_o__Bacteroidales	OTU14701	0	0	0	0	0	0	0	0	0	0	0	0	0	0	0	0	0	0	2	0.0104167	6.39177e-07
d__Bacteria	k__norank_d__Bacteria	p__Firmicutes	c__Clostridia	o__Christensenellales	f__Christensenellaceae	g__norank_f__Christensenellaceae	s__unclassified_g__norank_f__Christensenellaceae	OTU4804	0	0	0	0	0	0	0	0	0	0	0	0	0	1	1	0	0	0	16	0.145833	5.11342e-06
d__Bacteria	k__norank_d__Bacteria	p__unclassified_k__norank_d__Bacteria	c__unclassified_k__norank_d__Bacteria	o__unclassified_k__norank_d__Bacteria	f__unclassified_k__norank_d__Bacteria	g__unclassified_k__norank_d__Bacteria	s__unclassified_k__norank_d__Bacteria	OTU13579	0	1	0	0	1	0	0	0	2	0	2	0	0	6	0	0	0	0	58	0.28125	1.85361e-05
d__Bacteria	k__norank_d__Bacteria	p__Firmicutes	c__Clostridia	o__Lachnospirales	f__Lachnospiraceae	g__Tyzzerella	s__Clostridium_colinum	OTU2233	0	0	0	0	0	0	0	0	0	0	0	0	0	0	0	0	0	0	2	0.0104167	6.39177e-07
d__Bacteria	k__norank_d__Bacteria	p__Bacteroidota	c__Bacteroidia	o__Bacteroidales	f__unclassified_o__Bacteroidales	g__unclassified_o__Bacteroidales	s__unclassified_o__Bacteroidales	OTU13919	0	0	0	0	0	0	0	0	0	0	0	0	0	2	0	0	0	0	2	0.0104167	6.39177e-07
d__Bacteria	k__norank_d__Bacteria	p__unclassified_k__norank_d__Bacteria	c__unclassified_k__norank_d__Bacteria	o__unclassified_k__norank_d__Bacteria	f__unclassified_k__norank_d__Bacteria	g__unclassified_k__norank_d__Bacteria	s__unclassified_k__norank_d__Bacteria	OTU13570	0	0	0	0	0	0	0	0	0	0	0	0	0	0	0	0	0	0	1	0.0104167	3.19588e-07
d__Bacteria	k__norank_d__Bacteria	p__Bacteroidota	c__Bacteroidia	o__Bacteroidales	f__Bacteroidaceae	g__Bacteroides	s__unclassified_g__Bacteroides	OTU4933	0	0	0	0	1	3	2	0	0	1	1	0	0	0	0	0	0	0	40	0.260417	1.27835e-05
d__Bacteria	k__norank_d__Bacteria	p__Bacteroidota	c__Bacteroidia	o__Bacteroidales	f__unclassified_o__Bacteroidales	g__unclassified_o__Bacteroidales	s__unclassified_o__Bacteroidales	OTU1316	0	0	0	0	0	2	0	0	0	0	0	0	0	0	0	0	0	0	2	0.0104167	6.39177e-07
d__Bacteria	k__norank_d__Bacteria	p__Firmicutes	c__Clostridia	o__Oscillospirales	f__Ruminococcaceae	g__norank_f__Ruminococcaceae	s__unclassified_g__norank_f__Ruminococcaceae	OTU10757	0	0	0	0	1	0	0	1	0	0	0	0	1	0	1	7	2	1	66	0.395833	2.10928e-05
d__Bacteria	k__norank_d__Bacteria	p__Bacteroidota	c__Bacteroidia	o__Bacteroidales	f__Bacteroidaceae	g__Bacteroides	s__uncultured_Bacteroidales_bacterium_g__Bacteroides	OTU6030	0	0	0	0	0	0	0	0	0	0	0	0	0	0	0	0	0	0	2	0.0104167	6.39177e-07
d__Bacteria	k__norank_d__Bacteria	p__Bacteroidota	c__Bacteroidia	o__Bacteroidales	f__Rikenellaceae	g__Rikenellaceae_RC9_gut_group	s__unclassified_g__Rikenellaceae_RC9_gut_group	OTU6607	0	0	0	0	0	0	0	0	0	0	0	0	0	0	0	0	0	0	3	0.0208333	9.58765e-07
d__Bacteria	k__norank_d__Bacteria	p__Bacteroidota	c__Bacteroidia	o__Bacteroidales	f__Prevotellaceae	g__norank_f__Prevotellaceae	s__Prevotella_sp._KHD1	OTU3347	0	0	0	0	0	0	0	0	0	0	0	0	0	0	0	0	0	0	2	0.0104167	6.39177e-07
d__Bacteria	k__norank_d__Bacteria	p__Firmicutes	c__Clostridia	o__Lachnospirales	f__Lachnospiraceae	g__unclassified_f__Lachnospiraceae	s__unclassified_f__Lachnospiraceae	OTU4734	0	0	0	0	0	0	0	0	0	0	0	0	0	0	0	0	0	0	1	0.0104167	3.19588e-07
d__Bacteria	k__norank_d__Bacteria	p__Firmicutes	c__Clostridia	o__Lachnospirales	f__Lachnospiraceae	g__Eubacterium_oxidoreducens_group	s__uncultured_bacterium_g__Eubacterium_oxidoreducens_group	OTU8248	0	0	0	0	0	2	0	1	0	0	0	0	0	1	0	0	1	0	62	0.239583	1.98145e-05
d__Bacteria	k__norank_d__Bacteria	p__Bacteroidota	c__Bacteroidia	o__Bacteroidales	f__Bacteroidaceae	g__Bacteroides	s__Bacteroides_sp._SB5	OTU5804	0	0	0	0	0	0	0	0	0	0	0	0	0	0	0	0	0	0	1	0.0104167	3.19588e-07
d__Bacteria	k__norank_d__Bacteria	p__Bacteroidota	c__Bacteroidia	o__Bacteroidales	f__Bacteroidaceae	g__Bacteroides	s__Bacteroides_salanitronis	OTU2944	0	0	0	0	0	0	0	0	0	0	0	0	0	0	0	0	0	0	3	0.0208333	9.58765e-07
d__Bacteria	k__norank_d__Bacteria	p__Spirochaetota	c__Spirochaetia	o__Spirochaetales	f__Spirochaetaceae	g__Sphaerochaeta	s__unclassified_g__Sphaerochaeta	OTU6725	1	3	9	12	2	4	7	5	11	21	5	2	13	22	19	19	21	30	981	0.885417	0.000313516
d__Bacteria	k__norank_d__Bacteria	p__Firmicutes	c__Clostridia	o__Lachnospirales	f__Lachnospiraceae	g__unclassified_f__Lachnospiraceae	s__unclassified_f__Lachnospiraceae	OTU6214	0	0	0	0	0	0	0	0	0	0	0	0	0	0	0	0	0	0	3	0.0104167	9.58765e-07
d__Bacteria	k__norank_d__Bacteria	p__Firmicutes	c__Clostridia	o__Lachnospirales	f__Lachnospiraceae	g__unclassified_f__Lachnospiraceae	s__unclassified_f__Lachnospiraceae	OTU10842	2	4	0	0	1	1	0	0	0	0	2	0	2	1	0	0	1	0	90	0.364583	2.8763e-05
d__Bacteria	k__norank_d__Bacteria	p__unclassified_k__norank_d__Bacteria	c__unclassified_k__norank_d__Bacteria	o__unclassified_k__norank_d__Bacteria	f__unclassified_k__norank_d__Bacteria	g__unclassified_k__norank_d__Bacteria	s__unclassified_k__norank_d__Bacteria	OTU7967	0	0	0	0	0	0	0	0	0	0	0	0	0	0	0	0	0	0	1	0.0104167	3.19588e-07
d__Bacteria	k__norank_d__Bacteria	p__Bacteroidota	c__Bacteroidia	o__Bacteroidales	f__unclassified_o__Bacteroidales	g__unclassified_o__Bacteroidales	s__unclassified_o__Bacteroidales	OTU14648	0	0	0	0	0	0	0	0	0	0	0	0	0	0	0	0	0	0	2	0.0104167	6.39177e-07
d__Bacteria	k__norank_d__Bacteria	p__Bacteroidota	c__Bacteroidia	o__Bacteroidales	f__Bacteroidaceae	g__Bacteroides	s__Bacteroides_sp._SB5	OTU7667	1	0	0	2	0	0	0	0	1	0	7	1	2	12	0	4	6	1	106	0.416667	3.38764e-05
d__Bacteria	k__norank_d__Bacteria	p__Firmicutes	c__Clostridia	o__Lachnospirales	f__Lachnospiraceae	g__unclassified_f__Lachnospiraceae	s__unclassified_f__Lachnospiraceae	OTU10848	0	2	0	0	1	2	0	1	0	0	2	1	0	0	0	1	1	0	48	0.322917	1.53402e-05
d__Bacteria	k__norank_d__Bacteria	p__Firmicutes	c__Clostridia	o__Oscillospirales	f__unclassified_o__Oscillospirales	g__unclassified_o__Oscillospirales	s__unclassified_o__Oscillospirales	OTU12657	0	0	0	0	0	0	0	0	0	0	0	0	0	0	2	0	0	0	3	0.0208333	9.58765e-07
d__Bacteria	k__norank_d__Bacteria	p__Firmicutes	c__Clostridia	o__unclassified_c__Clostridia	f__unclassified_c__Clostridia	g__unclassified_c__Clostridia	s__unclassified_c__Clostridia	OTU12429	0	0	0	0	0	0	0	0	0	0	0	0	0	0	0	0	0	0	3	0.0104167	9.58765e-07
d__Bacteria	k__norank_d__Bacteria	p__unclassified_k__norank_d__Bacteria	c__unclassified_k__norank_d__Bacteria	o__unclassified_k__norank_d__Bacteria	f__unclassified_k__norank_d__Bacteria	g__unclassified_k__norank_d__Bacteria	s__unclassified_k__norank_d__Bacteria	OTU6996	0	0	0	0	0	0	0	0	0	0	0	0	0	0	0	0	0	0	3	0.0104167	9.58765e-07
d__Bacteria	k__norank_d__Bacteria	p__Firmicutes	c__Clostridia	o__Oscillospirales	f__Ruminococcaceae	g__unclassified_f__Ruminococcaceae	s__unclassified_f__Ruminococcaceae	OTU9513	0	0	0	1	0	0	0	1	0	0	0	0	1	0	0	0	1	0	11	0.104167	3.51547e-06
d__Bacteria	k__norank_d__Bacteria	p__Firmicutes	c__Bacilli	o__Erysipelotrichales	f__Erysipelotrichaceae	g__unclassified_f__Erysipelotrichaceae	s__unclassified_f__Erysipelotrichaceae	OTU835	0	2	0	0	0	0	0	0	0	0	0	0	0	0	0	0	0	0	2	0.0104167	6.39177e-07
d__Bacteria	k__norank_d__Bacteria	p__Firmicutes	c__Clostridia	o__unclassified_c__Clostridia	f__unclassified_c__Clostridia	g__unclassified_c__Clostridia	s__unclassified_c__Clostridia	OTU12422	0	0	0	0	1	0	0	0	0	0	0	0	0	0	0	0	0	0	4	0.03125	1.27835e-06
d__Bacteria	k__norank_d__Bacteria	p__Firmicutes	c__Clostridia	o__Oscillospirales	f__Butyricicoccaceae	g__Butyricicoccus	s__unclassified_g__Butyricicoccus	OTU5225	0	0	0	0	0	0	0	0	0	0	0	0	0	0	0	0	0	0	4	0.0208333	1.27835e-06
d__Bacteria	k__norank_d__Bacteria	p__Firmicutes	c__Bacilli	o__Erysipelotrichales	f__Erysipelotrichaceae	g__Faecalitalea	s__Faecalitalea_cylindroides_T2-87	OTU11446	0	0	0	0	0	0	0	0	0	0	0	0	0	0	0	0	0	0	1	0.0104167	3.19588e-07
d__Bacteria	k__norank_d__Bacteria	p__Firmicutes	c__Bacilli	o__RF39	f__norank_o__RF39	g__norank_f__norank_o__RF39	s__uncultured_bacterium_g__norank_f__norank_o__RF39	OTU11098	3	1	0	0	49	0	1	0	1	0	8	29	0	0	0	0	0	0	491	0.46875	0.000156918
d__Bacteria	k__norank_d__Bacteria	p__Bacteroidota	c__Bacteroidia	o__Bacteroidales	f__Bacteroidaceae	g__Bacteroides	s__uncultured_Bacteroidales_bacterium_g__Bacteroides	OTU11749	0	0	0	0	0	0	0	0	0	0	0	0	0	0	0	0	0	0	2	0.0104167	6.39177e-07
d__Bacteria	k__norank_d__Bacteria	p__unclassified_k__norank_d__Bacteria	c__unclassified_k__norank_d__Bacteria	o__unclassified_k__norank_d__Bacteria	f__unclassified_k__norank_d__Bacteria	g__unclassified_k__norank_d__Bacteria	s__unclassified_k__norank_d__Bacteria	OTU13208	0	0	0	0	0	0	0	0	0	0	0	0	0	0	0	0	0	0	2	0.0104167	6.39177e-07
d__Bacteria	k__norank_d__Bacteria	p__Firmicutes	c__Clostridia	o__Oscillospirales	f__Ruminococcaceae	g__unclassified_f__Ruminococcaceae	s__unclassified_f__Ruminococcaceae	OTU14012	0	0	0	0	0	0	0	0	0	0	0	0	0	1	0	0	0	0	3	0.0208333	9.58765e-07
d__Bacteria	k__norank_d__Bacteria	p__Firmicutes	c__Clostridia	o__Oscillospirales	f__Ruminococcaceae	g__norank_f__Ruminococcaceae	s__unclassified_g__norank_f__Ruminococcaceae	OTU1155	0	0	0	0	0	0	0	0	0	0	0	0	0	0	0	0	0	0	3	0.0208333	9.58765e-07
d__Bacteria	k__norank_d__Bacteria	p__Bacteroidota	c__Bacteroidia	o__Bacteroidales	f__Prevotellaceae	g__unclassified_f__Prevotellaceae	s__unclassified_f__Prevotellaceae	OTU11868	1	2	0	0	0	0	0	3	0	0	2	0	0	0	1	0	0	0	30	0.1875	9.58765e-06
d__Bacteria	k__norank_d__Bacteria	p__Firmicutes	c__Bacilli	o__Erysipelotrichales	f__Erysipelotrichaceae	g__unclassified_f__Erysipelotrichaceae	s__unclassified_f__Erysipelotrichaceae	OTU11528	0	0	0	0	0	0	0	0	0	0	0	0	0	0	0	0	0	0	2	0.0104167	6.39177e-07
d__Bacteria	k__norank_d__Bacteria	p__unclassified_k__norank_d__Bacteria	c__unclassified_k__norank_d__Bacteria	o__unclassified_k__norank_d__Bacteria	f__unclassified_k__norank_d__Bacteria	g__unclassified_k__norank_d__Bacteria	s__unclassified_k__norank_d__Bacteria	OTU7020	0	0	0	0	0	0	0	0	0	0	0	0	0	0	0	0	0	0	1	0.0104167	3.19588e-07
d__Bacteria	k__norank_d__Bacteria	p__Firmicutes	c__Clostridia	o__Oscillospirales	f__Ruminococcaceae	g__Faecalibacterium	s__unclassified_g__Faecalibacterium	OTU3670	0	0	0	0	0	0	0	0	0	0	0	0	0	0	0	0	0	0	5	0.0208333	1.59794e-06
d__Bacteria	k__norank_d__Bacteria	p__Bacteroidota	c__Bacteroidia	o__Bacteroidales	f__Prevotellaceae	g__Prevotellaceae_UCG-001	s__uncultured_bacterium_g__Prevotellaceae_UCG-001	OTU1259	0	0	0	0	0	0	0	0	0	0	0	0	0	0	0	0	0	0	1	0.0104167	3.19588e-07
d__Bacteria	k__norank_d__Bacteria	p__Firmicutes	c__Clostridia	o__Oscillospirales	f__Oscillospiraceae	g__unclassified_f__Oscillospiraceae	s__unclassified_f__Oscillospiraceae	OTU5874	0	0	0	0	0	0	0	0	0	0	0	0	0	0	0	0	0	0	2	0.0104167	6.39177e-07
d__Bacteria	k__norank_d__Bacteria	p__Bacteroidota	c__Bacteroidia	o__Bacteroidales	f__Prevotellaceae	g__unclassified_f__Prevotellaceae	s__unclassified_f__Prevotellaceae	OTU11860	0	0	0	0	0	0	0	0	0	0	0	0	0	0	0	0	0	0	1	0.0104167	3.19588e-07
d__Bacteria	k__norank_d__Bacteria	p__Firmicutes	c__Clostridia	o__Monoglobales	f__Monoglobaceae	g__Monoglobus	s__uncultured_bacterium_g__Monoglobus	OTU276	2	0	0	0	21	3	5	1	2	2	0	3	0	9	1	9	0	0	155	0.479167	4.95362e-05
d__Bacteria	k__norank_d__Bacteria	p__Bacteroidota	c__Bacteroidia	o__Bacteroidales	f__Rikenellaceae	g__Rikenellaceae_RC9_gut_group	s__uncultured_bacterium_g__Rikenellaceae_RC9_gut_group	OTU364	4	13	11	12	2	2	3	17	12	10	2	24	2	6	3	4	1	10	836	0.927083	0.000267176
d__Bacteria	k__norank_d__Bacteria	p__unclassified_k__norank_d__Bacteria	c__unclassified_k__norank_d__Bacteria	o__unclassified_k__norank_d__Bacteria	f__unclassified_k__norank_d__Bacteria	g__unclassified_k__norank_d__Bacteria	s__unclassified_k__norank_d__Bacteria	OTU8272	0	0	0	0	0	0	0	0	0	0	0	0	0	0	0	0	0	0	3	0.0208333	9.58765e-07
d__Bacteria	k__norank_d__Bacteria	p__Bacteroidota	c__Bacteroidia	o__Bacteroidales	f__unclassified_o__Bacteroidales	g__unclassified_o__Bacteroidales	s__unclassified_o__Bacteroidales	OTU2255	0	0	0	0	0	0	0	0	0	0	0	0	0	0	0	0	0	0	1	0.0104167	3.19588e-07
d__Bacteria	k__norank_d__Bacteria	p__Bacteroidota	c__Bacteroidia	o__Bacteroidales	f__Rikenellaceae	g__Rikenellaceae_RC9_gut_group	s__uncultured_bacterium_g__Rikenellaceae_RC9_gut_group	OTU361	0	1	0	0	0	0	0	0	0	0	0	0	0	0	0	0	0	0	4	0.03125	1.27835e-06
d__Bacteria	k__norank_d__Bacteria	p__Firmicutes	c__Bacilli	o__Erysipelotrichales	f__Erysipelotrichaceae	g__Faecalitalea	s__Faecalitalea_cylindroides	OTU6929	96	51	141	35	48	39	72	170	125	15	60	110	9	10	25	25	3	49	17278	1	0.00552185
d__Bacteria	k__norank_d__Bacteria	p__Bacteroidota	c__Bacteroidia	o__Bacteroidales	f__unclassified_o__Bacteroidales	g__unclassified_o__Bacteroidales	s__unclassified_o__Bacteroidales	OTU12172	0	0	0	0	0	0	0	0	0	0	0	0	0	0	0	0	0	0	6	0.0208333	1.91753e-06
d__Bacteria	k__norank_d__Bacteria	p__Firmicutes	c__Clostridia	o__Peptostreptococcales-Tissierellales	f__unclassified_o__Peptostreptococcales-Tissierellales	g__unclassified_o__Peptostreptococcales-Tissierellales	s__unclassified_o__Peptostreptococcales-Tissierellales	OTU10829	0	0	0	0	0	0	0	0	0	0	0	0	0	0	0	0	0	0	8	0.0625	2.55671e-06
d__Bacteria	k__norank_d__Bacteria	p__Bacteroidota	c__Bacteroidia	o__Bacteroidales	f__Bacteroidaceae	g__Bacteroides	s__Bacteroides_caecicola	OTU9326	0	0	0	1	0	0	0	0	0	0	0	0	0	1	0	0	0	0	8	0.0520833	2.55671e-06
d__Bacteria	k__norank_d__Bacteria	p__Firmicutes	c__Clostridia	o__unclassified_c__Clostridia	f__unclassified_c__Clostridia	g__unclassified_c__Clostridia	s__unclassified_c__Clostridia	OTU8762	0	0	0	0	0	0	0	1	0	0	0	0	0	0	0	0	2	0	4	0.03125	1.27835e-06
d__Bacteria	k__norank_d__Bacteria	p__Bacteroidota	c__Bacteroidia	o__Bacteroidales	f__Bacteroidaceae	g__Bacteroides	s__Bacteroides_sp._SB5	OTU10733	0	0	0	0	0	0	0	0	0	0	0	0	0	0	0	0	0	0	2	0.0104167	6.39177e-07
d__Bacteria	k__norank_d__Bacteria	p__unclassified_k__norank_d__Bacteria	c__unclassified_k__norank_d__Bacteria	o__unclassified_k__norank_d__Bacteria	f__unclassified_k__norank_d__Bacteria	g__unclassified_k__norank_d__Bacteria	s__unclassified_k__norank_d__Bacteria	OTU11013	0	0	0	0	0	0	0	0	0	0	0	0	0	0	0	0	0	0	2	0.0104167	6.39177e-07
d__Bacteria	k__norank_d__Bacteria	p__Bacteroidota	c__Bacteroidia	o__unclassified_c__Bacteroidia	f__unclassified_c__Bacteroidia	g__unclassified_c__Bacteroidia	s__unclassified_c__Bacteroidia	OTU7239	0	0	0	0	0	0	0	0	0	0	0	0	0	0	0	0	0	0	2	0.0104167	6.39177e-07
d__Bacteria	k__norank_d__Bacteria	p__Firmicutes	c__Clostridia	o__unclassified_c__Clostridia	f__unclassified_c__Clostridia	g__unclassified_c__Clostridia	s__unclassified_c__Clostridia	OTU4396	0	0	0	0	0	0	0	0	0	0	1	0	0	0	0	0	0	0	4	0.0416667	1.27835e-06
d__Bacteria	k__norank_d__Bacteria	p__Bacteroidota	c__Bacteroidia	o__Bacteroidales	f__Bacteroidaceae	g__Bacteroides	s__unclassified_g__Bacteroides	OTU14693	2	0	0	1	0	0	0	1	0	2	0	0	0	0	0	2	0	0	41	0.260417	1.31031e-05
d__Bacteria	k__norank_d__Bacteria	p__Bacteroidota	c__Bacteroidia	o__Bacteroidales	f__Bacteroidaceae	g__Bacteroides	s__unclassified_g__Bacteroides	OTU8867	0	0	0	0	0	0	0	0	0	0	0	0	0	0	0	0	1	0	1	0.0104167	3.19588e-07
d__Bacteria	k__norank_d__Bacteria	p__Bacteroidota	c__Bacteroidia	o__Bacteroidales	f__Bacteroidaceae	g__Bacteroides	s__unclassified_g__Bacteroides	OTU8863	0	0	0	0	0	0	0	0	0	0	0	0	0	0	0	0	2	0	3	0.0208333	9.58765e-07
d__Bacteria	k__norank_d__Bacteria	p__Firmicutes	c__Bacilli	o__Erysipelotrichales	f__Erysipelotrichaceae	g__Turicibacter	s__Turicibacter_sp._H121	OTU6591	209	556	391	17	179	353	114	656	43	18	629	141	30	90	131	653	250	47	16748	0.958333	0.00535247
d__Bacteria	k__norank_d__Bacteria	p__Firmicutes	c__Clostridia	o__Oscillospirales	f__Ruminococcaceae	g__unclassified_f__Ruminococcaceae	s__unclassified_f__Ruminococcaceae	OTU14126	0	0	0	0	0	0	0	0	0	0	0	0	0	0	0	2	0	0	4	0.0208333	1.27835e-06
d__Bacteria	k__norank_d__Bacteria	p__Bacteroidota	c__Bacteroidia	o__Bacteroidales	f__Prevotellaceae	g__unclassified_f__Prevotellaceae	s__unclassified_f__Prevotellaceae	OTU11508	0	0	0	0	0	0	0	0	0	0	0	0	0	0	0	0	0	0	2	0.0104167	6.39177e-07
d__Bacteria	k__norank_d__Bacteria	p__Firmicutes	c__Clostridia	o__Oscillospirales	f__unclassified_o__Oscillospirales	g__unclassified_o__Oscillospirales	s__unclassified_o__Oscillospirales	OTU1559	0	0	0	0	0	0	0	0	0	0	0	0	0	0	0	0	0	0	2	0.0104167	6.39177e-07
d__Bacteria	k__norank_d__Bacteria	p__Bacteroidota	c__Bacteroidia	o__Bacteroidales	f__Bacteroidaceae	g__Bacteroides	s__uncultured_Bacteroidales_bacterium_g__Bacteroides	OTU14747	0	0	0	0	0	0	0	0	0	0	0	0	0	0	0	0	0	0	2	0.0104167	6.39177e-07
d__Bacteria	k__norank_d__Bacteria	p__Bacteroidota	c__Bacteroidia	o__Bacteroidales	f__unclassified_o__Bacteroidales	g__unclassified_o__Bacteroidales	s__unclassified_o__Bacteroidales	OTU3257	0	0	0	0	0	0	0	0	0	0	0	0	0	0	0	0	0	0	1	0.0104167	3.19588e-07
d__Bacteria	k__norank_d__Bacteria	p__Bacteroidota	c__Bacteroidia	o__Bacteroidales	f__Bacteroidaceae	g__Bacteroides	s__Bacteroides_caecigallinarum	OTU2542	0	0	0	1	0	2	0	0	2	2	0	0	1	2	0	0	0	0	28	0.166667	8.94848e-06
d__Bacteria	k__norank_d__Bacteria	p__Bacteroidota	c__Bacteroidia	o__Bacteroidales	f__norank_o__Bacteroidales	g__norank_f__norank_o__Bacteroidales	s__gut_metagenome_g__norank_f__norank_o__Bacteroidales	OTU4421	0	0	0	0	0	0	1	0	0	0	0	0	0	0	0	0	0	0	1	0.0104167	3.19588e-07
d__Bacteria	k__norank_d__Bacteria	p__Bacteroidota	c__Bacteroidia	o__Bacteroidales	f__Bacteroidaceae	g__Bacteroides	s__unclassified_g__Bacteroides	OTU6274	0	0	0	0	0	0	0	0	0	0	0	0	0	0	0	0	0	0	1	0.0104167	3.19588e-07
d__Bacteria	k__norank_d__Bacteria	p__Bacteroidota	c__Bacteroidia	o__Bacteroidales	f__Bacteroidaceae	g__Bacteroides	s__unclassified_g__Bacteroides	OTU6272	0	0	0	0	0	0	0	0	0	0	0	0	0	0	0	0	0	0	3	0.0208333	9.58765e-07
d__Bacteria	k__norank_d__Bacteria	p__Firmicutes	c__Clostridia	o__Oscillospirales	f__Oscillospiraceae	g__unclassified_f__Oscillospiraceae	s__unclassified_f__Oscillospiraceae	OTU9495	0	0	0	0	0	0	0	0	0	0	0	0	1	0	0	0	0	0	1	0.0104167	3.19588e-07
d__Bacteria	k__norank_d__Bacteria	p__Bacteroidota	c__Bacteroidia	o__Bacteroidales	f__Rikenellaceae	g__Rikenellaceae_RC9_gut_group	s__uncultured_bacterium_g__Rikenellaceae_RC9_gut_group	OTU14667	0	3	0	6	0	1	1	4	5	9	0	1	4	0	2	4	1	0	241	0.625	7.70208e-05
d__Bacteria	k__norank_d__Bacteria	p__Bacteroidota	c__Bacteroidia	o__Bacteroidales	f__unclassified_o__Bacteroidales	g__unclassified_o__Bacteroidales	s__unclassified_o__Bacteroidales	OTU10064	0	0	0	0	0	0	0	0	0	0	0	0	0	0	0	0	0	2	2	0.0104167	6.39177e-07
d__Bacteria	k__norank_d__Bacteria	p__Bacteroidota	c__Bacteroidia	o__Bacteroidales	f__Bacteroidaceae	g__Bacteroides	s__unclassified_g__Bacteroides	OTU6184	0	0	0	0	0	0	0	0	0	0	0	0	0	0	0	0	0	0	1	0.0104167	3.19588e-07
d__Bacteria	k__norank_d__Bacteria	p__Firmicutes	c__Clostridia	o__Lachnospirales	f__Lachnospiraceae	g__unclassified_f__Lachnospiraceae	s__unclassified_f__Lachnospiraceae	OTU340	0	0	0	0	1	0	0	0	0	0	0	0	0	0	0	0	0	0	12	0.0833333	3.83506e-06
d__Bacteria	k__norank_d__Bacteria	p__Bacteroidota	c__Bacteroidia	o__Bacteroidales	f__Bacteroidaceae	g__Bacteroides	s__unclassified_g__Bacteroides	OTU6182	0	0	0	0	0	0	0	0	0	0	0	0	0	0	0	2	0	0	4	0.0208333	1.27835e-06
d__Bacteria	k__norank_d__Bacteria	p__Firmicutes	c__Clostridia	o__Clostridia_vadinBB60_group	f__norank_o__Clostridia_vadinBB60_group	g__norank_f__norank_o__Clostridia_vadinBB60_group	s__uncultured_bacterium_g__norank_f__norank_o__Clostridia_vadinBB60_group	OTU6895	2	8	16	0	0	0	7	1	1	1	0	0	0	0	0	2	0	0	180	0.354167	5.75259e-05
d__Bacteria	k__norank_d__Bacteria	p__Firmicutes	c__Clostridia	o__unclassified_c__Clostridia	f__unclassified_c__Clostridia	g__unclassified_c__Clostridia	s__unclassified_c__Clostridia	OTU10106	0	0	0	0	0	0	0	0	0	0	0	0	0	0	0	0	0	0	2	0.0104167	6.39177e-07
d__Bacteria	k__norank_d__Bacteria	p__Campilobacterota	c__Campylobacteria	o__Campylobacterales	f__Campylobacteraceae	g__Campylobacter	s__unclassified_g__Campylobacter	OTU3847	0	0	0	0	0	0	0	0	0	0	0	0	0	0	0	0	0	0	2	0.0104167	6.39177e-07
d__Bacteria	k__norank_d__Bacteria	p__Firmicutes	c__Clostridia	o__unclassified_c__Clostridia	f__unclassified_c__Clostridia	g__unclassified_c__Clostridia	s__unclassified_c__Clostridia	OTU10780	0	0	0	0	0	0	0	0	0	0	0	0	0	0	0	0	0	0	2	0.0104167	6.39177e-07
d__Bacteria	k__norank_d__Bacteria	p__Firmicutes	c__Clostridia	o__unclassified_c__Clostridia	f__unclassified_c__Clostridia	g__unclassified_c__Clostridia	s__unclassified_c__Clostridia	OTU10101	0	0	0	0	0	0	0	0	0	0	0	0	0	0	0	0	0	0	1	0.0104167	3.19588e-07
d__Bacteria	k__norank_d__Bacteria	p__Firmicutes	c__Clostridia	o__unclassified_c__Clostridia	f__unclassified_c__Clostridia	g__unclassified_c__Clostridia	s__unclassified_c__Clostridia	OTU10456	0	0	0	0	0	0	0	3	0	0	0	0	0	0	0	0	0	0	3	0.0104167	9.58765e-07
d__Bacteria	k__norank_d__Bacteria	p__Bacteroidota	c__Bacteroidia	o__Bacteroidales	f__unclassified_o__Bacteroidales	g__unclassified_o__Bacteroidales	s__unclassified_o__Bacteroidales	OTU3073	0	0	0	0	0	0	0	0	0	0	0	0	0	0	0	0	0	0	2	0.0104167	6.39177e-07
d__Bacteria	k__norank_d__Bacteria	p__Bacteroidota	c__Bacteroidia	o__Bacteroidales	f__unclassified_o__Bacteroidales	g__unclassified_o__Bacteroidales	s__unclassified_o__Bacteroidales	OTU6552	831	3660	234	255	2177	723	981	142	1857	687	1235	2783	9	332	2642	674	86	175	96214	0.979167	0.0307489
d__Bacteria	k__norank_d__Bacteria	p__Bacteroidota	c__Bacteroidia	o__Bacteroidales	f__unclassified_o__Bacteroidales	g__unclassified_o__Bacteroidales	s__unclassified_o__Bacteroidales	OTU3070	0	0	0	0	0	0	0	0	0	0	0	0	0	0	0	0	0	0	3	0.0104167	9.58765e-07
d__Bacteria	k__norank_d__Bacteria	p__Bacteroidota	c__Bacteroidia	o__Bacteroidales	f__unclassified_o__Bacteroidales	g__unclassified_o__Bacteroidales	s__unclassified_o__Bacteroidales	OTU3074	0	0	0	0	0	0	0	0	0	0	0	0	0	0	0	0	0	0	5	0.0208333	1.59794e-06
d__Bacteria	k__norank_d__Bacteria	p__Bacteroidota	c__Bacteroidia	o__Bacteroidales	f__Bacteroidaceae	g__Bacteroides	s__unclassified_g__Bacteroides	OTU10329	0	0	0	0	0	0	0	0	0	0	0	0	0	0	0	0	0	0	2	0.0208333	6.39177e-07
d__Bacteria	k__norank_d__Bacteria	p__Firmicutes	c__Clostridia	o__unclassified_c__Clostridia	f__unclassified_c__Clostridia	g__unclassified_c__Clostridia	s__unclassified_c__Clostridia	OTU13740	0	0	0	0	0	0	0	0	0	0	0	0	0	0	0	0	0	0	2	0.0104167	6.39177e-07
d__Bacteria	k__norank_d__Bacteria	p__Firmicutes	c__Clostridia	o__Oscillospirales	f__Ruminococcaceae	g__unclassified_f__Ruminococcaceae	s__unclassified_f__Ruminococcaceae	OTU3350	0	0	0	0	0	0	0	0	0	0	0	0	0	0	0	0	0	0	4	0.0208333	1.27835e-06
d__Bacteria	k__norank_d__Bacteria	p__Firmicutes	c__Bacilli	o__Lactobacillales	f__Lactobacillaceae	g__Lactobacillus	s__Lactobacillus_alvi	OTU9600	0	0	0	0	0	0	0	0	0	0	0	0	0	0	0	0	0	0	2	0.0104167	6.39177e-07
d__Bacteria	k__norank_d__Bacteria	p__Firmicutes	c__unclassified_p__Firmicutes	o__unclassified_p__Firmicutes	f__unclassified_p__Firmicutes	g__unclassified_p__Firmicutes	s__unclassified_p__Firmicutes	OTU5241	0	0	0	0	0	0	0	0	0	0	0	0	0	0	0	0	0	0	2	0.0104167	6.39177e-07
d__Bacteria	k__norank_d__Bacteria	p__Firmicutes	c__unclassified_p__Firmicutes	o__unclassified_p__Firmicutes	f__unclassified_p__Firmicutes	g__unclassified_p__Firmicutes	s__unclassified_p__Firmicutes	OTU5535	0	0	0	0	0	0	0	0	0	0	0	0	0	0	0	0	0	0	2	0.0104167	6.39177e-07
d__Bacteria	k__norank_d__Bacteria	p__Firmicutes	c__unclassified_p__Firmicutes	o__unclassified_p__Firmicutes	f__unclassified_p__Firmicutes	g__unclassified_p__Firmicutes	s__unclassified_p__Firmicutes	OTU5245	0	0	0	0	0	0	0	0	0	0	0	0	0	0	0	0	0	0	1	0.0104167	3.19588e-07
d__Bacteria	k__norank_d__Bacteria	p__Firmicutes	c__unclassified_p__Firmicutes	o__unclassified_p__Firmicutes	f__unclassified_p__Firmicutes	g__unclassified_p__Firmicutes	s__unclassified_p__Firmicutes	OTU2210	0	0	0	0	0	0	0	0	0	0	0	0	0	0	0	0	0	0	3	0.0104167	9.58765e-07
d__Bacteria	k__norank_d__Bacteria	p__Firmicutes	c__unclassified_p__Firmicutes	o__unclassified_p__Firmicutes	f__unclassified_p__Firmicutes	g__unclassified_p__Firmicutes	s__unclassified_p__Firmicutes	OTU2967	0	0	0	0	0	0	0	0	0	0	0	0	0	0	0	0	0	0	3	0.0208333	9.58765e-07
d__Bacteria	k__norank_d__Bacteria	p__Firmicutes	c__Clostridia	o__unclassified_c__Clostridia	f__unclassified_c__Clostridia	g__unclassified_c__Clostridia	s__unclassified_c__Clostridia	OTU8838	0	0	0	0	0	0	0	0	0	0	0	0	1	0	0	0	2	0	10	0.0625	3.19588e-06
d__Bacteria	k__norank_d__Bacteria	p__Firmicutes	c__Clostridia	o__Peptostreptococcales-Tissierellales	f__unclassified_o__Peptostreptococcales-Tissierellales	g__unclassified_o__Peptostreptococcales-Tissierellales	s__unclassified_o__Peptostreptococcales-Tissierellales	OTU14754	0	0	0	0	0	0	0	0	0	0	0	0	0	0	0	0	0	2	4	0.0208333	1.27835e-06
d__Bacteria	k__norank_d__Bacteria	p__Firmicutes	c__Clostridia	o__unclassified_c__Clostridia	f__unclassified_c__Clostridia	g__unclassified_c__Clostridia	s__unclassified_c__Clostridia	OTU6656	0	0	0	0	0	0	0	0	0	0	0	0	0	0	0	0	0	0	4	0.0104167	1.27835e-06
d__Bacteria	k__norank_d__Bacteria	p__Firmicutes	c__Clostridia	o__Oscillospirales	f__Oscillospiraceae	g__unclassified_f__Oscillospiraceae	s__unclassified_f__Oscillospiraceae	OTU1743	0	0	0	0	0	0	0	0	1	0	0	0	0	0	0	0	0	0	5	0.0208333	1.59794e-06
d__Bacteria	k__norank_d__Bacteria	p__Bacteroidota	c__Bacteroidia	o__Bacteroidales	f__Rikenellaceae	g__Alistipes	s__uncultured_organism_g__Alistipes	OTU6481	12	0	3	1	0	15	0	6	2	7	0	8	116	111	69	49	106	163	1944	0.760417	0.00062128
d__Bacteria	k__norank_d__Bacteria	p__unclassified_k__norank_d__Bacteria	c__unclassified_k__norank_d__Bacteria	o__unclassified_k__norank_d__Bacteria	f__unclassified_k__norank_d__Bacteria	g__unclassified_k__norank_d__Bacteria	s__unclassified_k__norank_d__Bacteria	OTU1318	0	0	0	0	0	1	0	0	0	0	0	0	0	0	0	0	0	0	1	0.0104167	3.19588e-07
d__Bacteria	k__norank_d__Bacteria	p__Bacteroidota	c__Bacteroidia	o__Bacteroidales	f__Tannerellaceae	g__unclassified_f__Tannerellaceae	s__unclassified_f__Tannerellaceae	OTU6507	9	13	1	8	9	17	9	14	25	16	18	7	8	8	14	9	3	39	1317	0.979167	0.000420898
d__Bacteria	k__norank_d__Bacteria	p__Actinobacteriota	c__Coriobacteriia	o__Coriobacteriales	f__unclassified_o__Coriobacteriales	g__unclassified_o__Coriobacteriales	s__unclassified_o__Coriobacteriales	OTU2625	0	0	0	0	0	0	0	0	0	0	0	0	0	0	0	0	0	0	2	0.0104167	6.39177e-07
d__Bacteria	k__norank_d__Bacteria	p__Firmicutes	c__Clostridia	o__Lachnospirales	f__Lachnospiraceae	g__unclassified_f__Lachnospiraceae	s__unclassified_f__Lachnospiraceae	OTU12236	2	5	0	0	0	1	0	5	5	0	10	1	3	2	1	3	0	0	221	0.708333	7.06291e-05
d__Bacteria	k__norank_d__Bacteria	p__unclassified_k__norank_d__Bacteria	c__unclassified_k__norank_d__Bacteria	o__unclassified_k__norank_d__Bacteria	f__unclassified_k__norank_d__Bacteria	g__unclassified_k__norank_d__Bacteria	s__unclassified_k__norank_d__Bacteria	OTU1317	0	0	0	0	0	4	0	0	0	0	0	0	0	0	0	0	0	0	4	0.0104167	1.27835e-06
d__Bacteria	k__norank_d__Bacteria	p__Firmicutes	c__Clostridia	o__Clostridia_UCG-014	f__norank_o__Clostridia_UCG-014	g__norank_f__norank_o__Clostridia_UCG-014	s__unclassified_g__norank_f__norank_o__Clostridia_UCG-014	OTU12092	1	0	0	0	0	0	0	0	0	0	0	0	1	0	0	0	0	0	11	0.09375	3.51547e-06
d__Bacteria	k__norank_d__Bacteria	p__Bacteroidota	c__Bacteroidia	o__Bacteroidales	f__unclassified_o__Bacteroidales	g__unclassified_o__Bacteroidales	s__unclassified_o__Bacteroidales	OTU3921	0	0	0	0	0	0	0	0	0	0	0	0	0	0	0	0	0	0	1	0.0104167	3.19588e-07
d__Bacteria	k__norank_d__Bacteria	p__Bacteroidota	c__Bacteroidia	o__Bacteroidales	f__Barnesiellaceae	g__unclassified_f__Barnesiellaceae	s__unclassified_f__Barnesiellaceae	OTU8789	0	0	0	0	0	0	0	0	0	0	0	0	0	0	0	0	1	0	1	0.0104167	3.19588e-07
d__Bacteria	k__norank_d__Bacteria	p__Firmicutes	c__Bacilli	o__RF39	f__norank_o__RF39	g__norank_f__norank_o__RF39	s__unclassified_g__norank_f__norank_o__RF39	OTU12635	0	0	0	0	0	0	0	0	0	0	0	0	0	0	2	0	0	0	2	0.0104167	6.39177e-07
d__Bacteria	k__norank_d__Bacteria	p__Firmicutes	c__Clostridia	o__Oscillospirales	f__Oscillospiraceae	g__unclassified_f__Oscillospiraceae	s__unclassified_f__Oscillospiraceae	OTU77	3	0	0	0	0	0	0	0	0	0	0	0	0	0	0	0	0	0	3	0.0104167	9.58765e-07
d__Bacteria	k__norank_d__Bacteria	p__Bacteroidota	c__Bacteroidia	o__Bacteroidales	f__Bacteroidaceae	g__Bacteroides	s__unclassified_g__Bacteroides	OTU2570	0	0	0	0	0	0	0	0	0	0	0	0	0	0	0	0	0	0	19	0.114583	6.07218e-06
d__Bacteria	k__norank_d__Bacteria	p__unclassified_k__norank_d__Bacteria	c__unclassified_k__norank_d__Bacteria	o__unclassified_k__norank_d__Bacteria	f__unclassified_k__norank_d__Bacteria	g__unclassified_k__norank_d__Bacteria	s__unclassified_k__norank_d__Bacteria	OTU14382	0	0	0	0	0	0	0	0	0	0	0	0	0	0	0	0	0	0	2	0.0104167	6.39177e-07
d__Bacteria	k__norank_d__Bacteria	p__Bacteroidota	c__Bacteroidia	o__Bacteroidales	f__Bacteroidaceae	g__Bacteroides	s__unclassified_g__Bacteroides	OTU2573	0	0	0	0	0	0	0	0	0	0	0	0	0	0	0	0	0	0	2	0.0104167	6.39177e-07
d__Bacteria	k__norank_d__Bacteria	p__unclassified_k__norank_d__Bacteria	c__unclassified_k__norank_d__Bacteria	o__unclassified_k__norank_d__Bacteria	f__unclassified_k__norank_d__Bacteria	g__unclassified_k__norank_d__Bacteria	s__unclassified_k__norank_d__Bacteria	OTU12589	0	0	0	0	0	0	0	0	0	0	0	0	0	0	2	0	0	0	2	0.0104167	6.39177e-07
d__Bacteria	k__norank_d__Bacteria	p__Firmicutes	c__Clostridia	o__unclassified_c__Clostridia	f__unclassified_c__Clostridia	g__unclassified_c__Clostridia	s__unclassified_c__Clostridia	OTU5048	0	0	0	0	0	0	0	0	0	0	0	0	0	0	0	0	0	0	4	0.0104167	1.27835e-06
d__Bacteria	k__norank_d__Bacteria	p__Bacteroidota	c__Bacteroidia	o__Bacteroidales	f__Bacteroidaceae	g__Bacteroides	s__unclassified_g__Bacteroides	OTU2577	4	2	0	3	0	3	0	0	0	1	2	0	0	1	0	2	5	2	154	0.510417	4.92166e-05
d__Bacteria	k__norank_d__Bacteria	p__Firmicutes	c__Bacilli	o__Erysipelotrichales	f__Erysipelotrichaceae	g__norank_f__Erysipelotrichaceae	s__Clostridiales_bacterium_60-7e	OTU3335	0	0	0	0	0	0	0	0	0	0	0	0	0	0	0	0	0	0	2	0.0104167	6.39177e-07
d__Bacteria	k__norank_d__Bacteria	p__Firmicutes	c__Clostridia	o__Oscillospirales	f__Ruminococcaceae	g__Anaerotruncus	s__unclassified_g__Anaerotruncus	OTU6269	0	0	0	0	0	0	0	0	0	1	0	0	0	0	1	1	1	1	46	0.28125	1.47011e-05
d__Bacteria	k__norank_d__Bacteria	p__Bacteroidota	c__Bacteroidia	o__Bacteroidales	f__Bacteroidaceae	g__Bacteroides	s__unclassified_g__Bacteroides	OTU5409	0	0	0	0	0	0	0	0	0	0	0	0	0	0	0	0	0	0	2	0.0104167	6.39177e-07
d__Bacteria	k__norank_d__Bacteria	p__Firmicutes	c__Bacilli	o__Lactobacillales	f__unclassified_o__Lactobacillales	g__unclassified_o__Lactobacillales	s__unclassified_o__Lactobacillales	OTU10889	0	0	0	0	0	0	0	0	0	0	0	0	0	0	0	0	0	0	2	0.0104167	6.39177e-07
d__Bacteria	k__norank_d__Bacteria	p__Bacteroidota	c__Bacteroidia	o__Bacteroidales	f__unclassified_o__Bacteroidales	g__unclassified_o__Bacteroidales	s__unclassified_o__Bacteroidales	OTU2037	0	0	0	0	0	0	0	0	0	3	0	0	0	0	0	0	0	0	5	0.0208333	1.59794e-06
d__Bacteria	k__norank_d__Bacteria	p__Firmicutes	c__unclassified_p__Firmicutes	o__unclassified_p__Firmicutes	f__unclassified_p__Firmicutes	g__unclassified_p__Firmicutes	s__unclassified_p__Firmicutes	OTU12538	0	0	0	0	0	0	0	0	0	0	0	0	0	0	0	0	0	0	2	0.0104167	6.39177e-07
d__Bacteria	k__norank_d__Bacteria	p__Bacteroidota	c__Bacteroidia	o__Bacteroidales	f__unclassified_o__Bacteroidales	g__unclassified_o__Bacteroidales	s__unclassified_o__Bacteroidales	OTU2782	0	0	0	0	0	0	0	0	0	0	0	0	0	0	0	0	0	0	2	0.0104167	6.39177e-07
d__Bacteria	k__norank_d__Bacteria	p__Bacteroidota	c__Bacteroidia	o__Bacteroidales	f__unclassified_o__Bacteroidales	g__unclassified_o__Bacteroidales	s__unclassified_o__Bacteroidales	OTU2780	0	0	0	0	0	0	0	0	0	0	0	0	0	0	0	0	0	0	3	0.0104167	9.58765e-07
d__Bacteria	k__norank_d__Bacteria	p__unclassified_k__norank_d__Bacteria	c__unclassified_k__norank_d__Bacteria	o__unclassified_k__norank_d__Bacteria	f__unclassified_k__norank_d__Bacteria	g__unclassified_k__norank_d__Bacteria	s__unclassified_k__norank_d__Bacteria	OTU10458	0	0	0	0	0	0	0	2	0	0	0	0	0	0	0	0	0	0	2	0.0104167	6.39177e-07
d__Bacteria	k__norank_d__Bacteria	p__Bacteroidota	c__Bacteroidia	o__Bacteroidales	f__unclassified_o__Bacteroidales	g__unclassified_o__Bacteroidales	s__unclassified_o__Bacteroidales	OTU2786	0	0	0	0	0	0	0	0	0	0	0	0	0	0	0	0	0	0	1	0.0104167	3.19588e-07
d__Bacteria	k__norank_d__Bacteria	p__Bacteroidota	c__Bacteroidia	o__Bacteroidales	f__unclassified_o__Bacteroidales	g__unclassified_o__Bacteroidales	s__unclassified_o__Bacteroidales	OTU2039	0	0	0	0	0	0	0	0	0	2	0	0	0	0	0	0	0	0	2	0.0104167	6.39177e-07
d__Bacteria	k__norank_d__Bacteria	p__Firmicutes	c__Clostridia	o__Lachnospirales	f__Lachnospiraceae	g__unclassified_f__Lachnospiraceae	s__unclassified_f__Lachnospiraceae	OTU7065	0	0	0	0	0	0	0	0	0	0	0	0	0	0	0	0	0	0	3	0.0208333	9.58765e-07
d__Bacteria	k__norank_d__Bacteria	p__Firmicutes	c__Bacilli	o__Erysipelotrichales	f__Erysipelotrichaceae	g__Faecalitalea	s__Faecalitalea_cylindroides_T2-87	OTU12972	0	0	0	0	0	0	0	0	0	0	0	0	0	0	0	0	0	0	2	0.0208333	6.39177e-07
d__Bacteria	k__norank_d__Bacteria	p__Bacteroidota	c__Bacteroidia	o__Bacteroidales	f__Rikenellaceae	g__Rikenellaceae_RC9_gut_group	s__unclassified_g__Rikenellaceae_RC9_gut_group	OTU3	2	2	1	1	0	1	1	1	0	1	3	2	1	0	0	0	0	0	16	0.114583	5.11342e-06
d__Bacteria	k__norank_d__Bacteria	p__Bacteroidota	c__Bacteroidia	o__Bacteroidales	f__Barnesiellaceae	g__Barnesiella	s__unclassified_g__Barnesiella	OTU5355	0	0	0	0	0	0	0	0	0	0	0	0	0	0	0	0	0	0	4	0.0104167	1.27835e-06
d__Bacteria	k__norank_d__Bacteria	p__Bacteroidota	c__Bacteroidia	o__Bacteroidales	f__Bacteroidaceae	g__Bacteroides	s__Bacteroides_caecigallinarum	OTU10440	0	0	0	0	0	0	0	2	0	0	0	0	0	0	0	0	0	0	2	0.0104167	6.39177e-07
d__Bacteria	k__norank_d__Bacteria	p__Bacteroidota	c__Bacteroidia	o__Bacteroidales	f__Prevotellaceae	g__unclassified_f__Prevotellaceae	s__unclassified_f__Prevotellaceae	OTU1580	0	0	0	0	0	0	0	0	0	0	0	0	0	0	0	0	0	0	2	0.0104167	6.39177e-07
d__Bacteria	k__norank_d__Bacteria	p__Firmicutes	c__Bacilli	o__Erysipelotrichales	f__Erysipelotrichaceae	g__unclassified_f__Erysipelotrichaceae	s__unclassified_f__Erysipelotrichaceae	OTU9049	0	0	0	0	0	0	0	0	0	0	0	0	0	0	0	0	0	0	2	0.0104167	6.39177e-07
d__Bacteria	k__norank_d__Bacteria	p__Bacteroidota	c__Bacteroidia	o__Bacteroidales	f__Bacteroidaceae	g__Bacteroides	s__unclassified_g__Bacteroides	OTU2759	0	0	0	2	0	0	0	0	0	0	0	1	0	0	0	0	0	0	6	0.0416667	1.91753e-06
d__Bacteria	k__norank_d__Bacteria	p__Firmicutes	c__Clostridia	o__Lachnospirales	f__Lachnospiraceae	g__Blautia	s__Blautia_glucerasea	OTU783	0	3	0	0	0	0	1	0	0	0	0	0	0	0	0	0	0	0	19	0.135417	6.07218e-06
d__Bacteria	k__norank_d__Bacteria	p__Firmicutes	c__Clostridia	o__unclassified_c__Clostridia	f__unclassified_c__Clostridia	g__unclassified_c__Clostridia	s__unclassified_c__Clostridia	OTU13343	0	0	0	0	0	0	0	0	0	0	0	0	0	0	0	0	0	0	1	0.0104167	3.19588e-07
d__Bacteria	k__norank_d__Bacteria	p__Firmicutes	c__Clostridia	o__Lachnospirales	f__Lachnospiraceae	g__unclassified_f__Lachnospiraceae	s__unclassified_f__Lachnospiraceae	OTU2616	1	0	0	0	0	1	0	1	4	1	10	5	0	1	0	0	3	0	114	0.520833	3.64331e-05
d__Bacteria	k__norank_d__Bacteria	p__Desulfobacterota	c__Desulfovibrionia	o__Desulfovibrionales	f__Desulfovibrionaceae	g__norank_f__Desulfovibrionaceae	s__unclassified_g__norank_f__Desulfovibrionaceae	OTU3495	0	0	0	0	0	0	0	0	0	0	0	0	0	0	0	0	0	1	5	0.0520833	1.59794e-06
d__Bacteria	k__norank_d__Bacteria	p__unclassified_k__norank_d__Bacteria	c__unclassified_k__norank_d__Bacteria	o__unclassified_k__norank_d__Bacteria	f__unclassified_k__norank_d__Bacteria	g__unclassified_k__norank_d__Bacteria	s__unclassified_k__norank_d__Bacteria	OTU11589	0	0	0	0	0	0	0	0	0	0	0	0	0	0	0	0	0	0	1	0.0104167	3.19588e-07
d__Bacteria	k__norank_d__Bacteria	p__Bacteroidota	c__Bacteroidia	o__Bacteroidales	f__Bacteroidaceae	g__Bacteroides	s__Bacteroides_barnesiae	OTU8081	0	0	0	0	0	0	0	0	0	0	0	0	0	0	1	0	0	0	6	0.0416667	1.91753e-06
d__Bacteria	k__norank_d__Bacteria	p__Firmicutes	c__unclassified_p__Firmicutes	o__unclassified_p__Firmicutes	f__unclassified_p__Firmicutes	g__unclassified_p__Firmicutes	s__unclassified_p__Firmicutes	OTU6044	0	0	0	0	0	0	0	0	0	0	0	0	0	0	0	0	0	0	5	0.0416667	1.59794e-06
d__Bacteria	k__norank_d__Bacteria	p__Firmicutes	c__Clostridia	o__Oscillospirales	f__Oscillospiraceae	g__unclassified_f__Oscillospiraceae	s__unclassified_f__Oscillospiraceae	OTU14376	0	0	0	0	0	0	0	0	0	0	0	0	0	0	0	2	0	0	2	0.0104167	6.39177e-07
d__Bacteria	k__norank_d__Bacteria	p__Firmicutes	c__Clostridia	o__Oscillospirales	f__Oscillospiraceae	g__Colidextribacter	s__uncultured_bacterium_g__Colidextribacter	OTU12817	0	0	2	0	1	3	5	5	0	13	2	3	2	3	6	9	18	31	324	0.708333	0.000103547
d__Bacteria	k__norank_d__Bacteria	p__Firmicutes	c__Clostridia	o__Oscillospirales	f__unclassified_o__Oscillospirales	g__unclassified_o__Oscillospirales	s__unclassified_o__Oscillospirales	OTU4921	0	0	0	0	0	0	0	0	0	0	0	0	0	0	0	0	0	0	2	0.0104167	6.39177e-07
d__Bacteria	k__norank_d__Bacteria	p__Bacteroidota	c__Bacteroidia	o__Bacteroidales	f__Rikenellaceae	g__Rikenellaceae_RC9_gut_group	s__uncultured_bacterium_g__Rikenellaceae_RC9_gut_group	OTU12354	0	0	0	0	0	0	0	0	0	0	0	0	0	0	0	0	0	0	3	0.0104167	9.58765e-07
d__Bacteria	k__norank_d__Bacteria	p__Bacteroidota	c__Bacteroidia	o__Bacteroidales	f__unclassified_o__Bacteroidales	g__unclassified_o__Bacteroidales	s__unclassified_o__Bacteroidales	OTU11026	0	0	0	0	0	0	0	0	0	0	0	0	0	0	0	0	0	0	2	0.0208333	6.39177e-07
d__Bacteria	k__norank_d__Bacteria	p__Bacteroidota	c__Bacteroidia	o__Bacteroidales	f__Prevotellaceae	g__unclassified_f__Prevotellaceae	s__unclassified_f__Prevotellaceae	OTU1000	0	0	0	0	0	0	0	0	0	0	0	0	0	0	0	0	0	0	2	0.0104167	6.39177e-07
d__Bacteria	k__norank_d__Bacteria	p__Bacteroidota	c__Bacteroidia	o__Bacteroidales	f__Prevotellaceae	g__Prevotellaceae_UCG-001	s__Marseilla_massiliensis	OTU12280	0	0	0	0	0	0	0	0	0	0	0	0	0	0	0	0	0	0	2	0.0104167	6.39177e-07
d__Bacteria	k__norank_d__Bacteria	p__Bacteroidota	c__Bacteroidia	o__Bacteroidales	f__Bacteroidaceae	g__Bacteroides	s__unclassified_g__Bacteroides	OTU14476	0	0	0	0	0	0	0	0	0	0	0	0	0	0	0	0	0	0	2	0.0104167	6.39177e-07
d__Bacteria	k__norank_d__Bacteria	p__Firmicutes	c__Bacilli	o__Lactobacillales	f__Lactobacillaceae	g__Lactobacillus	s__unclassified_g__Lactobacillus	OTU13634	2	0	0	0	1	0	0	0	0	0	0	0	0	3	8	0	1	0	114	0.3125	3.64331e-05
d__Bacteria	k__norank_d__Bacteria	p__Bacteroidota	c__Bacteroidia	o__Bacteroidales	f__norank_o__Bacteroidales	g__norank_f__norank_o__Bacteroidales	s__gut_metagenome_g__norank_f__norank_o__Bacteroidales	OTU14231	0	0	0	0	0	0	0	0	0	0	0	0	0	0	0	1	0	0	3	0.03125	9.58765e-07
d__Bacteria	k__norank_d__Bacteria	p__Bacteroidota	c__Bacteroidia	o__Bacteroidales	f__Rikenellaceae	g__Rikenellaceae_RC9_gut_group	s__uncultured_bacterium_g__Rikenellaceae_RC9_gut_group	OTU4680	0	0	0	0	0	0	0	0	0	0	0	0	0	0	0	0	0	0	3	0.03125	9.58765e-07
d__Bacteria	k__norank_d__Bacteria	p__Firmicutes	c__Clostridia	o__Oscillospirales	f__Oscillospiraceae	g__UCG-005	s__uncultured_bacterium_g__UCG-005	OTU9204	0	0	0	0	0	0	0	1	0	0	0	0	0	0	0	0	0	0	3	0.03125	9.58765e-07
d__Bacteria	k__norank_d__Bacteria	p__Bacteroidota	c__Bacteroidia	o__Bacteroidales	f__Prevotellaceae	g__unclassified_f__Prevotellaceae	s__unclassified_f__Prevotellaceae	OTU7428	0	0	0	0	0	0	0	0	0	0	0	0	0	0	0	0	0	0	1	0.0104167	3.19588e-07
d__Bacteria	k__norank_d__Bacteria	p__Firmicutes	c__Clostridia	o__Clostridia_vadinBB60_group	f__norank_o__Clostridia_vadinBB60_group	g__norank_f__norank_o__Clostridia_vadinBB60_group	s__uncultured_organism_g__norank_f__norank_o__Clostridia_vadinBB60_group	OTU14345	0	0	0	0	0	0	0	0	0	0	0	0	0	0	0	2	0	0	2	0.0104167	6.39177e-07
d__Bacteria	k__norank_d__Bacteria	p__Bacteroidota	c__Bacteroidia	o__Bacteroidales	f__Prevotellaceae	g__norank_f__Prevotellaceae	s__uncultured_organism_g__norank_f__Prevotellaceae	OTU12434	0	0	0	0	0	0	0	0	0	0	0	0	0	0	0	0	0	0	2	0.0104167	6.39177e-07
d__Bacteria	k__norank_d__Bacteria	p__Bacteroidota	c__Bacteroidia	o__Bacteroidales	f__Rikenellaceae	g__Rikenellaceae_RC9_gut_group	s__unclassified_g__Rikenellaceae_RC9_gut_group	OTU12846	0	0	0	0	0	0	0	0	0	0	0	0	0	0	0	0	0	0	3	0.0208333	9.58765e-07
d__Bacteria	k__norank_d__Bacteria	p__Firmicutes	c__Clostridia	o__Lachnospirales	f__Lachnospiraceae	g__unclassified_f__Lachnospiraceae	s__unclassified_f__Lachnospiraceae	OTU11021	0	0	0	0	0	0	0	0	0	0	0	0	0	0	0	0	0	0	2	0.0104167	6.39177e-07
d__Bacteria	k__norank_d__Bacteria	p__Firmicutes	c__Clostridia	o__unclassified_c__Clostridia	f__unclassified_c__Clostridia	g__unclassified_c__Clostridia	s__unclassified_c__Clostridia	OTU13909	0	0	0	0	0	0	0	0	0	0	0	0	1	2	0	0	0	0	3	0.0208333	9.58765e-07
d__Bacteria	k__norank_d__Bacteria	p__unclassified_k__norank_d__Bacteria	c__unclassified_k__norank_d__Bacteria	o__unclassified_k__norank_d__Bacteria	f__unclassified_k__norank_d__Bacteria	g__unclassified_k__norank_d__Bacteria	s__unclassified_k__norank_d__Bacteria	OTU12249	0	0	0	0	0	0	0	0	0	0	0	0	0	0	0	0	0	0	3	0.03125	9.58765e-07
d__Bacteria	k__norank_d__Bacteria	p__Firmicutes	c__Clostridia	o__unclassified_c__Clostridia	f__unclassified_c__Clostridia	g__unclassified_c__Clostridia	s__unclassified_c__Clostridia	OTU13904	0	0	0	0	0	0	0	0	0	0	0	0	0	1	0	0	0	0	1	0.0104167	3.19588e-07
d__Bacteria	k__norank_d__Bacteria	p__unclassified_k__norank_d__Bacteria	c__unclassified_k__norank_d__Bacteria	o__unclassified_k__norank_d__Bacteria	f__unclassified_k__norank_d__Bacteria	g__unclassified_k__norank_d__Bacteria	s__unclassified_k__norank_d__Bacteria	OTU12930	0	0	0	0	0	0	0	0	0	0	0	0	0	0	0	0	0	0	1	0.0104167	3.19588e-07
d__Bacteria	k__norank_d__Bacteria	p__Firmicutes	c__Clostridia	o__Oscillospirales	f__Ruminococcaceae	g__Subdoligranulum	s__unclassified_g__Subdoligranulum	OTU8077	0	0	0	0	0	0	0	0	0	0	0	0	0	0	0	0	0	0	3	0.0104167	9.58765e-07
d__Bacteria	k__norank_d__Bacteria	p__Bacteroidota	c__Bacteroidia	o__Bacteroidales	f__unclassified_o__Bacteroidales	g__unclassified_o__Bacteroidales	s__unclassified_o__Bacteroidales	OTU4577	0	0	0	0	0	0	0	0	0	0	0	0	0	0	0	0	0	0	1	0.0104167	3.19588e-07
d__Bacteria	k__norank_d__Bacteria	p__Bacteroidota	c__Bacteroidia	o__Bacteroidales	f__unclassified_o__Bacteroidales	g__unclassified_o__Bacteroidales	s__unclassified_o__Bacteroidales	OTU21	2	0	0	0	0	0	0	0	0	0	0	0	0	0	0	0	0	1	3	0.0208333	9.58765e-07
d__Bacteria	k__norank_d__Bacteria	p__Bacteroidota	c__Bacteroidia	o__Bacteroidales	f__unclassified_o__Bacteroidales	g__unclassified_o__Bacteroidales	s__unclassified_o__Bacteroidales	OTU4574	0	0	0	0	0	0	0	0	0	0	0	0	0	0	0	0	0	0	1	0.0104167	3.19588e-07
d__Bacteria	k__norank_d__Bacteria	p__Actinobacteriota	c__Coriobacteriia	o__Coriobacteriales	f__Coriobacteriaceae	g__unclassified_f__Coriobacteriaceae	s__unclassified_f__Coriobacteriaceae	OTU1579	0	0	0	0	0	0	0	0	0	0	0	0	0	0	0	0	0	0	2	0.0104167	6.39177e-07
d__Bacteria	k__norank_d__Bacteria	p__Bacteroidota	c__Bacteroidia	o__Bacteroidales	f__unclassified_o__Bacteroidales	g__unclassified_o__Bacteroidales	s__unclassified_o__Bacteroidales	OTU4570	0	0	0	0	0	0	0	0	0	0	0	0	0	0	0	0	0	0	5	0.0208333	1.59794e-06
d__Bacteria	k__norank_d__Bacteria	p__Proteobacteria	c__Gammaproteobacteria	o__unclassified_c__Gammaproteobacteria	f__unclassified_c__Gammaproteobacteria	g__unclassified_c__Gammaproteobacteria	s__unclassified_c__Gammaproteobacteria	OTU5707	0	0	0	0	0	0	0	0	0	0	0	0	0	0	0	0	0	0	1	0.0104167	3.19588e-07
d__Bacteria	k__norank_d__Bacteria	p__Bacteroidota	c__Bacteroidia	o__Bacteroidales	f__unclassified_o__Bacteroidales	g__unclassified_o__Bacteroidales	s__unclassified_o__Bacteroidales	OTU29	3	0	0	0	0	0	0	0	0	0	0	0	0	0	0	0	0	0	3	0.0104167	9.58765e-07
d__Bacteria	k__norank_d__Bacteria	p__Bacteroidota	c__Bacteroidia	o__Bacteroidales	f__Bacteroidaceae	g__Bacteroides	s__Bacteroides_caecicola	OTU92	2	0	0	0	0	0	0	0	0	0	0	0	0	0	0	0	0	0	2	0.0104167	6.39177e-07
d__Bacteria	k__norank_d__Bacteria	p__Firmicutes	c__Clostridia	o__Oscillospirales	f__Oscillospiraceae	g__unclassified_f__Oscillospiraceae	s__unclassified_f__Oscillospiraceae	OTU6166	0	3	4	0	2	1	2	13	1	2	6	2	2	7	2	7	4	4	245	0.677083	7.82992e-05
d__Bacteria	k__norank_d__Bacteria	p__Bacteroidota	c__Bacteroidia	o__Bacteroidales	f__Prevotellaceae	g__Prevotellaceae_UCG-001	s__uncultured_bacterium_g__Prevotellaceae_UCG-001	OTU6938	7	22	18	32	5	8	2	30	6	8	2	21	10	0	16	2	9	0	1819	0.833333	0.000581331
d__Bacteria	k__norank_d__Bacteria	p__Bacteroidota	c__Bacteroidia	o__Bacteroidales	f__Prevotellaceae	g__unclassified_f__Prevotellaceae	s__unclassified_f__Prevotellaceae	OTU10238	0	0	0	0	0	0	0	0	0	0	0	0	0	0	1	0	0	0	19	0.09375	6.07218e-06
d__Bacteria	k__norank_d__Bacteria	p__Firmicutes	c__Clostridia	o__Oscillospirales	f__unclassified_o__Oscillospirales	g__unclassified_o__Oscillospirales	s__unclassified_o__Oscillospirales	OTU3579	2	2	4	0	1	3	0	3	0	0	3	1	0	0	0	3	0	1	82	0.416667	2.62063e-05
d__Bacteria	k__norank_d__Bacteria	p__Bacteroidota	c__Bacteroidia	o__Bacteroidales	f__Rikenellaceae	g__Rikenellaceae_RC9_gut_group	s__uncultured_bacterium_g__Rikenellaceae_RC9_gut_group	OTU13995	0	0	0	0	0	0	0	2	6	1	0	0	0	7	14	20	0	1	249	0.302083	7.95775e-05
d__Bacteria	k__norank_d__Bacteria	p__Firmicutes	c__Clostridia	o__Oscillospirales	f__Oscillospiraceae	g__norank_f__Oscillospiraceae	s__unclassified_g__norank_f__Oscillospiraceae	OTU8138	0	0	0	0	0	0	0	0	0	0	0	0	0	0	0	0	0	0	3	0.0208333	9.58765e-07
d__Bacteria	k__norank_d__Bacteria	p__unclassified_k__norank_d__Bacteria	c__unclassified_k__norank_d__Bacteria	o__unclassified_k__norank_d__Bacteria	f__unclassified_k__norank_d__Bacteria	g__unclassified_k__norank_d__Bacteria	s__unclassified_k__norank_d__Bacteria	OTU10061	0	0	0	0	0	0	0	0	0	0	0	0	0	0	0	0	0	2	2	0.0104167	6.39177e-07
d__Bacteria	k__norank_d__Bacteria	p__Bacteroidota	c__Bacteroidia	o__Bacteroidales	f__unclassified_o__Bacteroidales	g__unclassified_o__Bacteroidales	s__unclassified_o__Bacteroidales	OTU1129	0	0	0	0	0	0	0	0	0	0	0	0	0	0	0	0	0	0	3	0.0104167	9.58765e-07
d__Bacteria	k__norank_d__Bacteria	p__Bacteroidota	c__Bacteroidia	o__Bacteroidales	f__unclassified_o__Bacteroidales	g__unclassified_o__Bacteroidales	s__unclassified_o__Bacteroidales	OTU1128	0	0	0	1	0	0	0	0	0	0	0	0	0	0	0	0	0	0	10	0.0729167	3.19588e-06
d__Bacteria	k__norank_d__Bacteria	p__Firmicutes	c__Clostridia	o__Lachnospirales	f__Lachnospiraceae	g__unclassified_f__Lachnospiraceae	s__unclassified_f__Lachnospiraceae	OTU12864	0	0	0	0	0	0	0	0	0	0	0	0	0	0	0	0	0	0	1	0.0104167	3.19588e-07
d__Bacteria	k__norank_d__Bacteria	p__Firmicutes	c__Clostridia	o__Oscillospirales	f__Oscillospiraceae	g__unclassified_f__Oscillospiraceae	s__unclassified_f__Oscillospiraceae	OTU4987	0	0	0	0	0	0	0	0	0	0	0	0	0	0	0	0	0	0	2	0.0104167	6.39177e-07
d__Bacteria	k__norank_d__Bacteria	p__Bacteroidota	c__Bacteroidia	o__Bacteroidales	f__unclassified_o__Bacteroidales	g__unclassified_o__Bacteroidales	s__unclassified_o__Bacteroidales	OTU1122	0	0	0	0	0	0	0	0	0	0	0	0	0	0	0	0	0	0	2	0.0104167	6.39177e-07
d__Bacteria	k__norank_d__Bacteria	p__Bacteroidota	c__Bacteroidia	o__Bacteroidales	f__unclassified_o__Bacteroidales	g__unclassified_o__Bacteroidales	s__unclassified_o__Bacteroidales	OTU1121	0	1	0	2	1	0	0	0	0	0	0	0	0	1	0	0	0	4	39	0.1875	1.2464e-05
d__Bacteria	k__norank_d__Bacteria	p__Firmicutes	c__Clostridia	o__Oscillospirales	f__unclassified_o__Oscillospirales	g__unclassified_o__Oscillospirales	s__unclassified_o__Oscillospirales	OTU5808	0	0	0	0	0	0	0	0	0	0	0	0	0	0	0	0	0	0	3	0.0208333	9.58765e-07
d__Bacteria	k__norank_d__Bacteria	p__Bacteroidota	c__Bacteroidia	o__Bacteroidales	f__Bacteroidaceae	g__Bacteroides	s__Bacteroides_caecigallinarum	OTU13344	0	0	0	0	0	0	0	0	0	0	0	0	0	0	0	0	0	0	2	0.0104167	6.39177e-07
d__Bacteria	k__norank_d__Bacteria	p__Firmicutes	c__Clostridia	o__unclassified_c__Clostridia	f__unclassified_c__Clostridia	g__unclassified_c__Clostridia	s__unclassified_c__Clostridia	OTU11346	6	1	1	2	0	6	0	2	0	0	10	0	0	3	0	4	0	0	136	0.375	4.3464e-05
d__Bacteria	k__norank_d__Bacteria	p__Bacteroidota	c__Bacteroidia	o__Bacteroidales	f__Bacteroidaceae	g__Bacteroides	s__Bacteroides_caecicola	OTU3571	0	0	0	0	0	0	0	0	0	0	0	0	0	0	0	0	0	0	2	0.0104167	6.39177e-07
d__Bacteria	k__norank_d__Bacteria	p__Firmicutes	c__Clostridia	o__Oscillospirales	f__Oscillospiraceae	g__unclassified_f__Oscillospiraceae	s__unclassified_f__Oscillospiraceae	OTU11457	0	0	0	0	0	2	0	0	0	0	0	0	0	0	1	0	0	0	17	0.104167	5.433e-06
d__Bacteria	k__norank_d__Bacteria	p__Bacteroidota	c__Bacteroidia	o__Bacteroidales	f__Barnesiellaceae	g__Barnesiella	s__Barnesiella_viscericola	OTU13791	0	0	0	0	0	0	0	0	0	0	0	0	0	0	0	0	0	0	1	0.0104167	3.19588e-07
d__Bacteria	k__norank_d__Bacteria	p__Firmicutes	c__Clostridia	o__unclassified_c__Clostridia	f__unclassified_c__Clostridia	g__unclassified_c__Clostridia	s__unclassified_c__Clostridia	OTU9933	0	0	0	0	0	0	0	0	0	0	0	0	0	0	0	0	0	1	1	0.0104167	3.19588e-07
d__Bacteria	k__norank_d__Bacteria	p__Bacteroidota	c__Bacteroidia	o__Bacteroidales	f__Barnesiellaceae	g__Barnesiella	s__Barnesiella_viscericola	OTU514	0	0	0	0	0	0	0	0	0	0	2	0	0	0	0	0	0	0	3	0.0208333	9.58765e-07
d__Bacteria	k__norank_d__Bacteria	p__unclassified_k__norank_d__Bacteria	c__unclassified_k__norank_d__Bacteria	o__unclassified_k__norank_d__Bacteria	f__unclassified_k__norank_d__Bacteria	g__unclassified_k__norank_d__Bacteria	s__unclassified_k__norank_d__Bacteria	OTU5349	0	0	0	0	0	0	0	0	0	0	0	0	0	0	0	0	0	0	2	0.0208333	6.39177e-07
d__Bacteria	k__norank_d__Bacteria	p__Bacteroidota	c__Bacteroidia	o__Bacteroidales	f__Bacteroidaceae	g__Bacteroides	s__unclassified_g__Bacteroides	OTU10222	0	0	0	0	0	0	0	0	0	0	0	0	0	0	0	0	0	0	1	0.0104167	3.19588e-07
d__Bacteria	k__norank_d__Bacteria	p__Bacteroidota	c__Bacteroidia	o__Bacteroidales	f__unclassified_o__Bacteroidales	g__unclassified_o__Bacteroidales	s__unclassified_o__Bacteroidales	OTU3780	0	0	0	0	0	0	0	0	0	0	0	0	0	0	0	0	0	0	1	0.0104167	3.19588e-07
d__Bacteria	k__norank_d__Bacteria	p__Bacteroidota	c__Bacteroidia	o__Bacteroidales	f__unclassified_o__Bacteroidales	g__unclassified_o__Bacteroidales	s__unclassified_o__Bacteroidales	OTU3783	0	0	0	0	0	0	0	0	0	0	0	0	0	0	0	0	0	0	3	0.0104167	9.58765e-07
d__Bacteria	k__norank_d__Bacteria	p__Firmicutes	c__Clostridia	o__Lachnospirales	f__Lachnospiraceae	g__Oribacterium	s__uncultured_bacterium_g__Oribacterium	OTU334	0	0	0	0	1	1	0	0	0	0	1	0	0	0	0	0	0	0	19	0.145833	6.07218e-06
d__Bacteria	k__norank_d__Bacteria	p__Firmicutes	c__Clostridia	o__Lachnospirales	f__Lachnospiraceae	g__unclassified_f__Lachnospiraceae	s__unclassified_f__Lachnospiraceae	OTU595	0	0	0	0	0	0	0	0	0	0	2	0	0	0	0	0	0	0	2	0.0104167	6.39177e-07
d__Bacteria	k__norank_d__Bacteria	p__Firmicutes	c__Clostridia	o__Oscillospirales	f__Oscillospiraceae	g__unclassified_f__Oscillospiraceae	s__unclassified_f__Oscillospiraceae	OTU10470	0	0	0	0	0	0	0	2	0	0	0	0	0	1	0	1	0	0	8	0.0625	2.55671e-06
d__Bacteria	k__norank_d__Bacteria	p__Bacteroidota	c__Bacteroidia	o__unclassified_c__Bacteroidia	f__unclassified_c__Bacteroidia	g__unclassified_c__Bacteroidia	s__unclassified_c__Bacteroidia	OTU233	0	0	0	0	5	0	0	0	0	0	0	0	0	0	0	0	0	0	5	0.0104167	1.59794e-06
d__Bacteria	k__norank_d__Bacteria	p__Firmicutes	c__Bacilli	o__Lactobacillales	f__Lactobacillaceae	g__Lactobacillus	s__unclassified_g__Lactobacillus	OTU13616	0	0	0	0	0	0	0	0	0	0	0	0	0	0	0	0	0	0	2	0.0104167	6.39177e-07
d__Bacteria	k__norank_d__Bacteria	p__Firmicutes	c__Bacilli	o__Lactobacillales	f__Enterococcaceae	g__Enterococcus	s__unclassified_g__Enterococcus	OTU5445	0	0	0	0	0	0	0	0	0	0	0	0	0	0	0	0	0	0	3	0.0104167	9.58765e-07
d__Bacteria	k__norank_d__Bacteria	p__Bacteroidota	c__Bacteroidia	o__Bacteroidales	f__Rikenellaceae	g__unclassified_f__Rikenellaceae	s__unclassified_f__Rikenellaceae	OTU4606	0	0	0	0	0	0	0	0	0	0	0	0	0	0	0	0	0	0	3	0.03125	9.58765e-07
d__Bacteria	k__norank_d__Bacteria	p__Bacteroidota	c__Bacteroidia	o__Bacteroidales	f__Bacteroidaceae	g__Bacteroides	s__unclassified_g__Bacteroides	OTU7586	0	0	0	0	0	0	0	0	0	0	0	0	0	0	0	0	0	0	3	0.0104167	9.58765e-07
d__Bacteria	k__norank_d__Bacteria	p__Bacteroidota	c__Bacteroidia	o__Bacteroidales	f__Bacteroidaceae	g__Bacteroides	s__unclassified_g__Bacteroides	OTU3006	0	0	0	0	0	0	0	0	0	0	0	0	0	0	0	0	0	0	2	0.0104167	6.39177e-07
d__Bacteria	k__norank_d__Bacteria	p__Bacteroidota	c__Bacteroidia	o__Bacteroidales	f__Bacteroidaceae	g__Bacteroides	s__unclassified_g__Bacteroides	OTU7585	0	0	0	0	0	0	0	0	0	0	0	0	0	0	0	0	0	0	4	0.0208333	1.27835e-06
d__Bacteria	k__norank_d__Bacteria	p__Bacteroidota	c__Bacteroidia	o__Bacteroidales	f__Bacteroidaceae	g__Bacteroides	s__unclassified_g__Bacteroides	OTU3003	0	0	0	0	0	0	0	0	0	0	0	0	0	0	0	0	0	0	2	0.0104167	6.39177e-07
d__Bacteria	k__norank_d__Bacteria	p__unclassified_k__norank_d__Bacteria	c__unclassified_k__norank_d__Bacteria	o__unclassified_k__norank_d__Bacteria	f__unclassified_k__norank_d__Bacteria	g__unclassified_k__norank_d__Bacteria	s__unclassified_k__norank_d__Bacteria	OTU11769	0	0	0	0	0	0	0	0	0	0	0	0	0	0	0	0	0	0	6	0.0416667	1.91753e-06
d__Bacteria	k__norank_d__Bacteria	p__Firmicutes	c__Clostridia	o__Oscillospirales	f__Butyricicoccaceae	g__Butyricicoccus	s__unclassified_g__Butyricicoccus	OTU12724	0	0	0	0	1	0	0	0	0	0	0	0	0	0	0	0	0	0	4	0.03125	1.27835e-06
d__Bacteria	k__norank_d__Bacteria	p__Bacteroidota	c__Bacteroidia	o__Bacteroidales	f__Bacteroidaceae	g__Bacteroides	s__unclassified_g__Bacteroides	OTU12848	0	0	0	0	0	0	0	0	0	0	0	0	0	0	0	0	0	0	1	0.0104167	3.19588e-07
d__Bacteria	k__norank_d__Bacteria	p__Firmicutes	c__Clostridia	o__Lachnospirales	f__Lachnospiraceae	g__unclassified_f__Lachnospiraceae	s__unclassified_f__Lachnospiraceae	OTU1393	0	0	0	0	0	2	0	0	0	0	0	0	0	0	0	1	0	0	4	0.03125	1.27835e-06
d__Bacteria	k__norank_d__Bacteria	p__Bacteroidota	c__Bacteroidia	o__Bacteroidales	f__Bacteroidaceae	g__Bacteroides	s__unclassified_g__Bacteroides	OTU7051	0	0	0	0	0	0	3	0	1	0	0	0	0	0	0	0	0	0	12	0.09375	3.83506e-06
d__Bacteria	k__norank_d__Bacteria	p__Firmicutes	c__unclassified_p__Firmicutes	o__unclassified_p__Firmicutes	f__unclassified_p__Firmicutes	g__unclassified_p__Firmicutes	s__unclassified_p__Firmicutes	OTU7874	0	0	0	0	0	0	0	0	0	0	0	0	0	0	0	0	0	0	2	0.0104167	6.39177e-07
d__Bacteria	k__norank_d__Bacteria	p__Bacteroidota	c__Bacteroidia	o__Bacteroidales	f__Bacteroidaceae	g__Bacteroides	s__Bacteroides_sp._Marseille-P3166	OTU13768	0	0	0	0	0	0	0	0	0	0	0	0	0	0	0	0	0	0	3	0.03125	9.58765e-07
d__Bacteria	k__norank_d__Bacteria	p__Firmicutes	c__Clostridia	o__Oscillospirales	f__Ruminococcaceae	g__unclassified_f__Ruminococcaceae	s__unclassified_f__Ruminococcaceae	OTU6321	0	0	0	0	0	0	0	0	0	0	0	0	0	0	0	0	0	0	1	0.0104167	3.19588e-07
d__Bacteria	k__norank_d__Bacteria	p__Bacteroidota	c__Bacteroidia	o__Bacteroidales	f__Rikenellaceae	g__Rikenellaceae_RC9_gut_group	s__uncultured_bacterium_g__Rikenellaceae_RC9_gut_group	OTU2144	0	0	0	0	0	0	0	0	0	1	0	0	0	0	0	0	0	0	1	0.0104167	3.19588e-07
d__Bacteria	k__norank_d__Bacteria	p__Firmicutes	c__Clostridia	o__Oscillospirales	f__Ruminococcaceae	g__unclassified_f__Ruminococcaceae	s__unclassified_f__Ruminococcaceae	OTU6325	1	0	0	1	0	5	1	0	0	6	0	0	3	0	1	2	1	3	103	0.427083	3.29176e-05
d__Bacteria	k__norank_d__Bacteria	p__unclassified_k__norank_d__Bacteria	c__unclassified_k__norank_d__Bacteria	o__unclassified_k__norank_d__Bacteria	f__unclassified_k__norank_d__Bacteria	g__unclassified_k__norank_d__Bacteria	s__unclassified_k__norank_d__Bacteria	OTU3004	0	0	0	0	0	0	0	0	0	0	0	0	0	0	0	0	0	0	2	0.0104167	6.39177e-07
d__Bacteria	k__norank_d__Bacteria	p__Elusimicrobiota	c__Elusimicrobia	o__Elusimicrobiales	f__Elusimicrobiaceae	g__Elusimicrobium	s__uncultured_bacterium_g__Elusimicrobium	OTU6859	9	6	7	12	5	8	26	12	52	29	5	13	2	5	3	5	1	5	1769	0.854167	0.000565352
d__Bacteria	k__norank_d__Bacteria	p__unclassified_k__norank_d__Bacteria	c__unclassified_k__norank_d__Bacteria	o__unclassified_k__norank_d__Bacteria	f__unclassified_k__norank_d__Bacteria	g__unclassified_k__norank_d__Bacteria	s__unclassified_k__norank_d__Bacteria	OTU3009	0	0	0	0	0	0	0	0	0	0	0	0	0	0	0	0	0	0	2	0.0104167	6.39177e-07
d__Bacteria	k__norank_d__Bacteria	p__Firmicutes	c__Clostridia	o__Lachnospirales	f__Lachnospiraceae	g__unclassified_f__Lachnospiraceae	s__unclassified_f__Lachnospiraceae	OTU13783	0	0	0	0	0	2	0	1	0	1	2	1	0	4	1	0	2	0	76	0.4375	2.42887e-05
d__Bacteria	k__norank_d__Bacteria	p__Firmicutes	c__Clostridia	o__Lachnospirales	f__Lachnospiraceae	g__unclassified_f__Lachnospiraceae	s__unclassified_f__Lachnospiraceae	OTU13784	0	0	0	0	0	0	0	0	0	0	0	0	0	0	0	0	0	0	10	0.0520833	3.19588e-06
d__Bacteria	k__norank_d__Bacteria	p__Firmicutes	c__Clostridia	o__Oscillospirales	f__unclassified_o__Oscillospirales	g__unclassified_o__Oscillospirales	s__unclassified_o__Oscillospirales	OTU9865	0	0	0	0	0	0	0	0	0	0	0	0	0	0	0	0	0	0	2	0.0104167	6.39177e-07
d__Bacteria	k__norank_d__Bacteria	p__Bacteroidota	c__Bacteroidia	o__Bacteroidales	f__Bacteroidaceae	g__Bacteroides	s__Bacteroides_coprophilus_DSM_18228__JCM_13818	OTU1658	0	0	0	0	0	0	0	0	0	0	0	0	0	0	0	0	0	0	2	0.0104167	6.39177e-07
d__Bacteria	k__norank_d__Bacteria	p__Bacteroidota	c__Bacteroidia	o__Bacteroidales	f__unclassified_o__Bacteroidales	g__unclassified_o__Bacteroidales	s__unclassified_o__Bacteroidales	OTU1789	0	0	0	0	0	0	0	0	0	0	0	0	0	0	0	0	0	0	2	0.0104167	6.39177e-07
d__Bacteria	k__norank_d__Bacteria	p__Firmicutes	c__Clostridia	o__Oscillospirales	f__Eubacterium_coprostanoligenes_group	g__norank_f__Eubacterium_coprostanoligenes_group	s__gut_metagenome_g__norank_f__Eubacterium_coprostanoligenes_group	OTU6584	81	13	0	0	160	76	14	11	14	1	44	8	1	3	78	36	4	20	3026	0.822917	0.000967075
d__Bacteria	k__norank_d__Bacteria	p__Firmicutes	c__Bacilli	o__RF39	f__norank_o__RF39	g__norank_f__norank_o__RF39	s__Firmicutes_bacterium_CAG822	OTU445	0	0	0	0	0	0	0	0	0	0	0	0	0	0	0	0	0	0	2	0.0104167	6.39177e-07
d__Bacteria	k__norank_d__Bacteria	p__unclassified_k__norank_d__Bacteria	c__unclassified_k__norank_d__Bacteria	o__unclassified_k__norank_d__Bacteria	f__unclassified_k__norank_d__Bacteria	g__unclassified_k__norank_d__Bacteria	s__unclassified_k__norank_d__Bacteria	OTU12879	0	0	0	0	0	0	0	0	0	0	0	0	0	0	0	0	0	0	1	0.0104167	3.19588e-07
d__Bacteria	k__norank_d__Bacteria	p__Bacteroidota	c__Bacteroidia	o__Bacteroidales	f__unclassified_o__Bacteroidales	g__unclassified_o__Bacteroidales	s__unclassified_o__Bacteroidales	OTU1786	0	0	0	0	0	0	0	0	0	0	0	0	0	0	0	0	0	0	2	0.0104167	6.39177e-07
d__Bacteria	k__norank_d__Bacteria	p__Firmicutes	c__Bacilli	o__Lactobacillales	f__Lactobacillaceae	g__Lactobacillus	s__unclassified_g__Lactobacillus	OTU5983	0	0	0	0	0	0	0	0	0	0	0	0	0	0	0	0	0	0	3	0.03125	9.58765e-07
d__Bacteria	k__norank_d__Bacteria	p__Firmicutes	c__Clostridia	o__Oscillospirales	f__unclassified_o__Oscillospirales	g__unclassified_o__Oscillospirales	s__unclassified_o__Oscillospirales	OTU13901	0	0	0	0	0	0	0	0	0	0	0	0	0	2	0	0	0	0	2	0.0104167	6.39177e-07
d__Bacteria	k__norank_d__Bacteria	p__Bacteroidota	c__Bacteroidia	o__Bacteroidales	f__Bacteroidaceae	g__Bacteroides	s__Bacteroides_gallinaceum	OTU3850	0	0	0	0	0	0	0	0	0	0	0	0	0	0	0	0	0	0	3	0.0104167	9.58765e-07
d__Bacteria	k__norank_d__Bacteria	p__Bacteroidota	c__Bacteroidia	o__Bacteroidales	f__Rikenellaceae	g__Rikenellaceae_RC9_gut_group	s__uncultured_bacterium_g__Rikenellaceae_RC9_gut_group	OTU10547	0	0	0	0	0	0	0	3	0	0	0	0	0	0	0	0	0	0	3	0.0104167	9.58765e-07
d__Bacteria	k__norank_d__Bacteria	p__Firmicutes	c__Clostridia	o__Lachnospirales	f__Lachnospiraceae	g__Lachnoclostridium	s__Mordavella_sp._Marseille-P3756	OTU7509	0	0	0	0	0	0	0	0	0	0	0	0	0	0	0	0	0	0	15	0.104167	4.79383e-06
d__Bacteria	k__norank_d__Bacteria	p__Firmicutes	c__Clostridia	o__Oscillospirales	f__unclassified_o__Oscillospirales	g__unclassified_o__Oscillospirales	s__unclassified_o__Oscillospirales	OTU14397	0	0	0	0	0	0	0	0	0	0	0	0	0	0	0	0	0	0	4	0.0104167	1.27835e-06
d__Bacteria	k__norank_d__Bacteria	p__Bacteroidota	c__Bacteroidia	o__Bacteroidales	f__Bacteroidaceae	g__Bacteroides	s__Bacteroides_sp._Marseille-P3108	OTU13543	0	0	0	0	0	0	0	0	0	0	0	0	0	0	0	0	0	0	1	0.0104167	3.19588e-07
d__Bacteria	k__norank_d__Bacteria	p__Firmicutes	c__Bacilli	o__Lactobacillales	f__Lactobacillaceae	g__Lactobacillus	s__unclassified_g__Lactobacillus	OTU7332	0	0	0	0	0	0	0	0	0	0	0	0	1	0	2	5	0	0	126	0.270833	4.02681e-05
d__Bacteria	k__norank_d__Bacteria	p__Bacteroidota	c__Bacteroidia	o__Bacteroidales	f__Bacteroidaceae	g__Bacteroides	s__unclassified_g__Bacteroides	OTU7638	0	1	0	0	1	0	0	4	1	1	5	3	4	1	1	1	11	0	205	0.625	6.55156e-05
d__Bacteria	k__norank_d__Bacteria	p__Verrucomicrobiota	c__Kiritimatiellae	o__WCHB1-41	f__norank_o__WCHB1-41	g__norank_f__norank_o__WCHB1-41	s__unclassified_g__norank_f__norank_o__WCHB1-41	OTU7570	0	0	0	0	0	0	0	0	0	0	0	0	0	0	0	0	0	0	2	0.0104167	6.39177e-07
d__Bacteria	k__norank_d__Bacteria	p__Firmicutes	c__Clostridia	o__Lachnospirales	f__Lachnospiraceae	g__unclassified_f__Lachnospiraceae	s__unclassified_f__Lachnospiraceae	OTU1571	0	0	0	0	0	0	0	0	0	0	0	0	0	0	0	0	0	0	3	0.0104167	9.58765e-07
d__Bacteria	k__norank_d__Bacteria	p__unclassified_k__norank_d__Bacteria	c__unclassified_k__norank_d__Bacteria	o__unclassified_k__norank_d__Bacteria	f__unclassified_k__norank_d__Bacteria	g__unclassified_k__norank_d__Bacteria	s__unclassified_k__norank_d__Bacteria	OTU12130	0	0	0	0	0	0	0	0	0	0	0	0	0	0	0	0	0	0	2	0.0104167	6.39177e-07
d__Bacteria	k__norank_d__Bacteria	p__Bacteroidota	c__Bacteroidia	o__Bacteroidales	f__unclassified_o__Bacteroidales	g__unclassified_o__Bacteroidales	s__unclassified_o__Bacteroidales	OTU7206	0	1	1	6	1	0	0	2	1	9	0	5	7	1	4	1	3	7	349	0.697917	0.000111536
d__Bacteria	k__norank_d__Bacteria	p__Firmicutes	c__Clostridia	o__Peptostreptococcales-Tissierellales	f__Peptostreptococcaceae	g__unclassified_f__Peptostreptococcaceae	s__unclassified_f__Peptostreptococcaceae	OTU560	6	8	1	0	1	6	0	7	0	0	17	2	0	5	1	6	0	0	250	0.583333	7.98971e-05
d__Bacteria	k__norank_d__Bacteria	p__Firmicutes	c__Clostridia	o__Oscillospirales	f__Oscillospiraceae	g__unclassified_f__Oscillospiraceae	s__unclassified_f__Oscillospiraceae	OTU5676	0	0	0	0	0	0	0	0	0	0	0	0	0	0	0	0	0	0	1	0.0104167	3.19588e-07
d__Bacteria	k__norank_d__Bacteria	p__Firmicutes	c__Clostridia	o__Lachnospirales	f__Lachnospiraceae	g__Lachnospiraceae_NC2004_group	s__uncultured_bacterium_g__Lachnospiraceae_NC2004_group	OTU12283	0	0	0	0	0	0	0	0	0	0	0	0	0	0	0	0	0	0	3	0.0104167	9.58765e-07
d__Bacteria	k__norank_d__Bacteria	p__unclassified_k__norank_d__Bacteria	c__unclassified_k__norank_d__Bacteria	o__unclassified_k__norank_d__Bacteria	f__unclassified_k__norank_d__Bacteria	g__unclassified_k__norank_d__Bacteria	s__unclassified_k__norank_d__Bacteria	OTU4228	0	0	0	0	0	0	0	0	0	0	0	0	0	0	0	0	0	0	4	0.0104167	1.27835e-06
d__Bacteria	k__norank_d__Bacteria	p__Bacteroidota	c__Bacteroidia	o__Bacteroidales	f__Bacteroidaceae	g__Bacteroides	s__Bacteroides_caecicola	OTU8007	0	0	0	0	0	0	0	0	0	0	0	0	0	0	0	0	0	0	2	0.0104167	6.39177e-07
d__Bacteria	k__norank_d__Bacteria	p__unclassified_k__norank_d__Bacteria	c__unclassified_k__norank_d__Bacteria	o__unclassified_k__norank_d__Bacteria	f__unclassified_k__norank_d__Bacteria	g__unclassified_k__norank_d__Bacteria	s__unclassified_k__norank_d__Bacteria	OTU4220	0	0	0	0	0	0	0	0	0	0	0	0	0	0	0	0	0	0	5	0.03125	1.59794e-06
d__Bacteria	k__norank_d__Bacteria	p__Bacteroidota	c__Bacteroidia	o__Bacteroidales	f__unclassified_o__Bacteroidales	g__unclassified_o__Bacteroidales	s__unclassified_o__Bacteroidales	OTU5043	0	0	0	0	0	0	0	0	0	0	0	0	0	0	0	0	0	0	3	0.0104167	9.58765e-07
d__Bacteria	k__norank_d__Bacteria	p__Firmicutes	c__Bacilli	o__Lactobacillales	f__Lactobacillaceae	g__Lactobacillus	s__unclassified_g__Lactobacillus	OTU14478	0	0	0	0	0	0	0	0	0	0	0	0	0	0	0	0	0	0	3	0.0104167	9.58765e-07
d__Bacteria	k__norank_d__Bacteria	p__unclassified_k__norank_d__Bacteria	c__unclassified_k__norank_d__Bacteria	o__unclassified_k__norank_d__Bacteria	f__unclassified_k__norank_d__Bacteria	g__unclassified_k__norank_d__Bacteria	s__unclassified_k__norank_d__Bacteria	OTU3929	0	0	0	0	0	0	0	0	0	0	0	0	0	0	0	0	0	0	3	0.0104167	9.58765e-07
d__Bacteria	k__norank_d__Bacteria	p__Firmicutes	c__Bacilli	o__Lactobacillales	f__Lactobacillaceae	g__Lactobacillus	s__unclassified_g__Lactobacillus	OTU14470	0	0	0	0	0	0	0	0	0	0	0	0	0	0	0	0	0	0	2	0.0104167	6.39177e-07
d__Bacteria	k__norank_d__Bacteria	p__Bacteroidota	c__Bacteroidia	o__Bacteroidales	f__Bacteroidaceae	g__Bacteroides	s__Bacteroides_caecigallinarum	OTU10051	0	0	0	0	0	1	0	0	0	2	0	0	0	0	0	1	0	2	17	0.104167	5.433e-06
d__Bacteria	k__norank_d__Bacteria	p__Bacteroidota	c__Bacteroidia	o__Bacteroidales	f__Rikenellaceae	g__Alistipes	s__Alistipes_inops	OTU3541	0	0	0	0	0	0	0	0	0	0	0	0	0	0	0	0	0	0	1	0.0104167	3.19588e-07
d__Bacteria	k__norank_d__Bacteria	p__Desulfobacterota	c__Desulfovibrionia	o__Desulfovibrionales	f__Desulfovibrionaceae	g__Desulfovibrio	s__bacterium_New_Zealand_D	OTU6241	0	0	0	0	0	0	0	0	0	0	0	0	0	0	2	0	0	0	6	0.03125	1.91753e-06
d__Bacteria	k__norank_d__Bacteria	p__unclassified_k__norank_d__Bacteria	c__unclassified_k__norank_d__Bacteria	o__unclassified_k__norank_d__Bacteria	f__unclassified_k__norank_d__Bacteria	g__unclassified_k__norank_d__Bacteria	s__unclassified_k__norank_d__Bacteria	OTU3250	0	0	0	0	0	0	0	0	0	0	0	0	0	0	0	0	0	0	2	0.0104167	6.39177e-07
d__Bacteria	k__norank_d__Bacteria	p__Firmicutes	c__Bacilli	o__Lactobacillales	f__Lactobacillaceae	g__Lactobacillus	s__unclassified_g__Lactobacillus	OTU9356	0	0	0	0	0	0	0	0	0	0	0	0	0	0	0	0	0	0	2	0.0104167	6.39177e-07
d__Bacteria	k__norank_d__Bacteria	p__Firmicutes	c__Clostridia	o__Lachnospirales	f__Lachnospiraceae	g__unclassified_f__Lachnospiraceae	s__unclassified_f__Lachnospiraceae	OTU13158	0	0	0	0	0	0	0	0	0	0	0	0	0	0	0	0	0	0	4	0.0104167	1.27835e-06
d__Bacteria	k__norank_d__Bacteria	p__Firmicutes	c__Clostridia	o__Peptococcales	f__Peptococcaceae	g__Peptococcus	s__uncultured_bacterium_g__Peptococcus	OTU3695	0	0	0	0	0	0	0	0	0	0	0	0	0	2	0	0	0	0	7	0.0520833	2.23712e-06
d__Bacteria	k__norank_d__Bacteria	p__unclassified_k__norank_d__Bacteria	c__unclassified_k__norank_d__Bacteria	o__unclassified_k__norank_d__Bacteria	f__unclassified_k__norank_d__Bacteria	g__unclassified_k__norank_d__Bacteria	s__unclassified_k__norank_d__Bacteria	OTU8041	0	0	0	0	0	0	0	0	0	0	0	0	0	0	0	0	0	0	7	0.0416667	2.23712e-06
d__Bacteria	k__norank_d__Bacteria	p__Bacteroidota	c__Bacteroidia	o__Bacteroidales	f__unclassified_o__Bacteroidales	g__unclassified_o__Bacteroidales	s__unclassified_o__Bacteroidales	OTU4900	0	0	0	0	0	0	0	0	0	0	0	0	0	0	0	0	0	0	3	0.0104167	9.58765e-07
d__Bacteria	k__norank_d__Bacteria	p__Firmicutes	c__Bacilli	o__Lactobacillales	f__Lactobacillaceae	g__Lactobacillus	s__unclassified_g__Lactobacillus	OTU5151	0	0	0	0	0	0	0	0	0	0	0	0	0	0	0	0	0	0	3	0.0104167	9.58765e-07
d__Bacteria	k__norank_d__Bacteria	p__Firmicutes	c__Clostridia	o__unclassified_c__Clostridia	f__unclassified_c__Clostridia	g__unclassified_c__Clostridia	s__unclassified_c__Clostridia	OTU9372	0	0	0	0	0	0	0	0	0	0	0	0	0	0	0	0	0	0	3	0.0104167	9.58765e-07
d__Bacteria	k__norank_d__Bacteria	p__Firmicutes	c__Clostridia	o__unclassified_c__Clostridia	f__unclassified_c__Clostridia	g__unclassified_c__Clostridia	s__unclassified_c__Clostridia	OTU9377	0	0	0	0	0	0	0	0	0	0	0	0	1	0	0	0	0	0	1	0.0104167	3.19588e-07
d__Bacteria	k__norank_d__Bacteria	p__Firmicutes	c__Clostridia	o__unclassified_c__Clostridia	f__unclassified_c__Clostridia	g__unclassified_c__Clostridia	s__unclassified_c__Clostridia	OTU4259	0	0	0	0	0	0	0	1	0	0	0	0	0	0	0	0	0	0	5	0.0416667	1.59794e-06
d__Bacteria	k__norank_d__Bacteria	p__Firmicutes	c__Clostridia	o__Peptostreptococcales-Tissierellales	f__Peptostreptococcaceae	g__Romboutsia	s__unclassified_g__Romboutsia	OTU11091	0	0	0	0	0	0	0	1	0	0	1	0	0	0	0	3	0	0	21	0.15625	6.71136e-06
d__Bacteria	k__norank_d__Bacteria	p__Firmicutes	c__Clostridia	o__unclassified_c__Clostridia	f__unclassified_c__Clostridia	g__unclassified_c__Clostridia	s__unclassified_c__Clostridia	OTU13482	0	0	0	0	0	0	0	0	0	0	0	0	0	0	0	0	0	0	6	0.03125	1.91753e-06
d__Bacteria	k__norank_d__Bacteria	p__unclassified_k__norank_d__Bacteria	c__unclassified_k__norank_d__Bacteria	o__unclassified_k__norank_d__Bacteria	f__unclassified_k__norank_d__Bacteria	g__unclassified_k__norank_d__Bacteria	s__unclassified_k__norank_d__Bacteria	OTU4591	0	0	0	0	0	0	0	0	0	0	0	0	0	0	0	0	0	0	2	0.0104167	6.39177e-07
d__Bacteria	k__norank_d__Bacteria	p__unclassified_k__norank_d__Bacteria	c__unclassified_k__norank_d__Bacteria	o__unclassified_k__norank_d__Bacteria	f__unclassified_k__norank_d__Bacteria	g__unclassified_k__norank_d__Bacteria	s__unclassified_k__norank_d__Bacteria	OTU1073	0	0	0	0	0	0	0	0	0	0	0	0	0	0	0	0	0	0	3	0.0104167	9.58765e-07
d__Bacteria	k__norank_d__Bacteria	p__unclassified_k__norank_d__Bacteria	c__unclassified_k__norank_d__Bacteria	o__unclassified_k__norank_d__Bacteria	f__unclassified_k__norank_d__Bacteria	g__unclassified_k__norank_d__Bacteria	s__unclassified_k__norank_d__Bacteria	OTU4594	0	0	0	0	0	0	0	0	0	0	0	0	0	0	0	0	0	0	4	0.03125	1.27835e-06
d__Bacteria	k__norank_d__Bacteria	p__Bacteroidota	c__Bacteroidia	o__Bacteroidales	f__unclassified_o__Bacteroidales	g__unclassified_o__Bacteroidales	s__unclassified_o__Bacteroidales	OTU8257	0	0	0	0	0	0	0	0	0	0	0	0	0	0	0	0	0	0	3	0.0104167	9.58765e-07
d__Bacteria	k__norank_d__Bacteria	p__unclassified_k__norank_d__Bacteria	c__unclassified_k__norank_d__Bacteria	o__unclassified_k__norank_d__Bacteria	f__unclassified_k__norank_d__Bacteria	g__unclassified_k__norank_d__Bacteria	s__unclassified_k__norank_d__Bacteria	OTU1078	0	0	0	0	0	0	0	0	0	0	0	0	0	0	0	0	0	0	2	0.0104167	6.39177e-07
d__Bacteria	k__norank_d__Bacteria	p__unclassified_k__norank_d__Bacteria	c__unclassified_k__norank_d__Bacteria	o__unclassified_k__norank_d__Bacteria	f__unclassified_k__norank_d__Bacteria	g__unclassified_k__norank_d__Bacteria	s__unclassified_k__norank_d__Bacteria	OTU1079	0	0	0	0	0	0	0	0	0	0	0	0	0	0	0	0	0	0	2	0.0104167	6.39177e-07
d__Bacteria	k__norank_d__Bacteria	p__Firmicutes	c__Clostridia	o__unclassified_c__Clostridia	f__unclassified_c__Clostridia	g__unclassified_c__Clostridia	s__unclassified_c__Clostridia	OTU10664	0	0	0	0	0	0	0	0	0	0	0	0	0	0	0	0	0	0	2	0.0104167	6.39177e-07
d__Bacteria	k__norank_d__Bacteria	p__Bacteroidota	c__Bacteroidia	o__Bacteroidales	f__Bacteroidaceae	g__Bacteroides	s__Bacteroides_gallinaceum	OTU933	0	0	0	0	0	0	0	0	0	0	0	0	0	0	0	0	0	0	1	0.0104167	3.19588e-07
d__Bacteria	k__norank_d__Bacteria	p__Firmicutes	c__Clostridia	o__unclassified_c__Clostridia	f__unclassified_c__Clostridia	g__unclassified_c__Clostridia	s__unclassified_c__Clostridia	OTU6045	0	0	0	0	0	0	0	0	0	0	0	0	0	0	0	0	0	0	2	0.0208333	6.39177e-07
d__Bacteria	k__norank_d__Bacteria	p__Bacteroidota	c__Bacteroidia	o__Bacteroidales	f__Rikenellaceae	g__Rikenellaceae_RC9_gut_group	s__unclassified_g__Rikenellaceae_RC9_gut_group	OTU2658	0	0	0	0	0	0	0	0	0	0	0	0	0	0	0	0	0	0	3	0.03125	9.58765e-07
d__Bacteria	k__norank_d__Bacteria	p__Bacteroidota	c__Bacteroidia	o__Bacteroidales	f__Bacteroidaceae	g__Bacteroides	s__unclassified_g__Bacteroides	OTU11845	0	0	0	0	1	0	0	0	0	0	0	0	0	0	0	0	0	0	3	0.0208333	9.58765e-07
d__Bacteria	k__norank_d__Bacteria	p__Firmicutes	c__Clostridia	o__Lachnospirales	f__Lachnospiraceae	g__unclassified_f__Lachnospiraceae	s__unclassified_f__Lachnospiraceae	OTU2263	0	0	0	0	0	0	0	0	0	0	0	0	0	0	0	0	0	0	2	0.0208333	6.39177e-07
d__Bacteria	k__norank_d__Bacteria	p__Firmicutes	c__Clostridia	o__Oscillospirales	f__Oscillospiraceae	g__unclassified_f__Oscillospiraceae	s__unclassified_f__Oscillospiraceae	OTU9004	0	0	0	0	0	0	0	0	0	0	0	0	0	0	0	0	2	0	2	0.0104167	6.39177e-07
d__Bacteria	k__norank_d__Bacteria	p__Bacteroidota	c__Bacteroidia	o__Bacteroidales	f__Rikenellaceae	g__Rikenellaceae_RC9_gut_group	s__unclassified_g__Rikenellaceae_RC9_gut_group	OTU8665	0	0	0	0	0	0	0	0	0	0	0	0	0	0	0	0	0	0	2	0.0104167	6.39177e-07
d__Bacteria	k__norank_d__Bacteria	p__Firmicutes	c__Clostridia	o__Christensenellales	f__Christensenellaceae	g__Christensenellaceae_R-7_group	s__gut_metagenome_g__Christensenellaceae_R-7_group	OTU6860	3	22	24	19	21	26	10	6	8	36	7	9	21	26	21	22	55	67	1594	0.96875	0.000509424
d__Bacteria	k__norank_d__Bacteria	p__Firmicutes	c__Clostridia	o__Lachnospirales	f__Lachnospiraceae	g__unclassified_f__Lachnospiraceae	s__unclassified_f__Lachnospiraceae	OTU13274	0	0	0	0	0	0	0	0	0	0	0	0	0	0	0	0	0	0	2	0.0208333	6.39177e-07
d__Bacteria	k__norank_d__Bacteria	p__Firmicutes	c__Clostridia	o__unclassified_c__Clostridia	f__unclassified_c__Clostridia	g__unclassified_c__Clostridia	s__unclassified_c__Clostridia	OTU5256	0	0	0	0	0	0	0	0	0	0	0	0	0	0	0	0	0	0	2	0.0104167	6.39177e-07
d__Bacteria	k__norank_d__Bacteria	p__Bacteroidota	c__Bacteroidia	o__Bacteroidales	f__unclassified_o__Bacteroidales	g__unclassified_o__Bacteroidales	s__unclassified_o__Bacteroidales	OTU6788	34	208	74	97	18	330	6	18	121	24	57	122	136	296	419	543	203	7	9807	0.791667	0.0031342
d__Bacteria	k__norank_d__Bacteria	p__Firmicutes	c__Clostridia	o__Lachnospirales	f__Lachnospiraceae	g__Ruminococcus_torques_group	s__uncultured_Clostridiales_bacterium_g__Ruminococcus_torques_group	OTU3377	0	0	0	0	0	0	0	0	0	0	0	0	0	0	0	0	0	0	5	0.03125	1.59794e-06
d__Bacteria	k__norank_d__Bacteria	p__Firmicutes	c__Clostridia	o__Oscillospirales	f__Ruminococcaceae	g__norank_f__Ruminococcaceae	s__unclassified_g__norank_f__Ruminococcaceae	OTU10914	0	3	0	1	0	0	4	0	0	0	2	0	0	1	0	4	0	2	48	0.28125	1.53402e-05
d__Bacteria	k__norank_d__Bacteria	p__Firmicutes	c__Clostridia	o__Oscillospirales	f__Ruminococcaceae	g__Faecalibacterium	s__uncultured_bacterium_g__Faecalibacterium	OTU2915	0	0	0	0	0	0	0	0	0	0	0	0	0	0	0	0	0	0	3	0.03125	9.58765e-07
d__Bacteria	k__norank_d__Bacteria	p__Firmicutes	c__Clostridia	o__unclassified_c__Clostridia	f__unclassified_c__Clostridia	g__unclassified_c__Clostridia	s__unclassified_c__Clostridia	OTU12545	0	0	0	0	0	0	0	0	0	0	0	0	0	0	0	0	0	0	2	0.0104167	6.39177e-07
d__Bacteria	k__norank_d__Bacteria	p__Bacteroidota	c__Bacteroidia	o__Bacteroidales	f__unclassified_o__Bacteroidales	g__unclassified_o__Bacteroidales	s__unclassified_o__Bacteroidales	OTU9926	0	0	0	0	0	0	0	0	0	0	0	0	0	0	0	0	0	2	2	0.0104167	6.39177e-07
d__Bacteria	k__norank_d__Bacteria	p__Firmicutes	c__Bacilli	o__Lactobacillales	f__Lactobacillaceae	g__Lactobacillus	s__unclassified_g__Lactobacillus	OTU980	0	0	0	0	0	0	0	0	0	0	0	0	0	0	0	0	0	0	3	0.0208333	9.58765e-07
d__Bacteria	k__norank_d__Bacteria	p__Firmicutes	c__Clostridia	o__Christensenellales	f__Christensenellaceae	g__Christensenellaceae_R-7_group	s__metagenome_g__Christensenellaceae_R-7_group	OTU10822	20	2	0	5	9	19	1	1	1	6	0	1	30	19	31	27	35	11	890	0.833333	0.000284434
d__Bacteria	k__norank_d__Bacteria	p__Firmicutes	c__Clostridia	o__Oscillospirales	f__Ruminococcaceae	g__Faecalibacterium	s__unclassified_g__Faecalibacterium	OTU654	0	0	0	0	0	0	0	0	0	0	2	0	0	0	0	0	0	0	2	0.0104167	6.39177e-07
d__Bacteria	k__norank_d__Bacteria	p__Bacteroidota	c__Bacteroidia	o__Bacteroidales	f__Rikenellaceae	g__Rikenellaceae_RC9_gut_group	s__uncultured_bacterium_g__Rikenellaceae_RC9_gut_group	OTU790	0	1	0	0	0	0	0	0	0	0	0	0	0	0	0	0	0	0	1	0.0104167	3.19588e-07
d__Bacteria	k__norank_d__Bacteria	p__Bacteroidota	c__Bacteroidia	o__Bacteroidales	f__Rikenellaceae	g__Alistipes	s__Alistipes_sp._cv1	OTU8628	0	0	0	0	0	0	0	0	0	0	0	0	0	0	0	0	0	0	2	0.0104167	6.39177e-07
d__Bacteria	k__norank_d__Bacteria	p__Bacteroidota	c__Bacteroidia	o__Bacteroidales	f__unclassified_o__Bacteroidales	g__unclassified_o__Bacteroidales	s__unclassified_o__Bacteroidales	OTU4317	0	0	0	0	0	0	0	0	0	0	0	0	0	0	0	0	0	0	2	0.0104167	6.39177e-07
d__Bacteria	k__norank_d__Bacteria	p__Actinobacteriota	c__Coriobacteriia	o__Coriobacteriales	f__unclassified_o__Coriobacteriales	g__unclassified_o__Coriobacteriales	s__unclassified_o__Coriobacteriales	OTU10962	0	0	0	0	0	0	0	0	0	0	0	0	0	0	0	0	0	0	1	0.0104167	3.19588e-07
d__Bacteria	k__norank_d__Bacteria	p__Bacteroidota	c__Bacteroidia	o__Bacteroidales	f__unclassified_o__Bacteroidales	g__unclassified_o__Bacteroidales	s__unclassified_o__Bacteroidales	OTU4318	0	0	0	0	0	0	0	0	0	0	0	0	0	0	0	0	0	0	3	0.0104167	9.58765e-07
d__Bacteria	k__norank_d__Bacteria	p__Firmicutes	c__unclassified_p__Firmicutes	o__unclassified_p__Firmicutes	f__unclassified_p__Firmicutes	g__unclassified_p__Firmicutes	s__unclassified_p__Firmicutes	OTU13594	0	0	0	0	0	0	0	0	0	0	0	0	0	0	0	0	0	0	2	0.0104167	6.39177e-07
d__Bacteria	k__norank_d__Bacteria	p__Firmicutes	c__unclassified_p__Firmicutes	o__unclassified_p__Firmicutes	f__unclassified_p__Firmicutes	g__unclassified_p__Firmicutes	s__unclassified_p__Firmicutes	OTU13848	0	0	0	0	0	0	0	0	0	0	0	0	0	2	0	0	0	0	2	0.0104167	6.39177e-07
d__Bacteria	k__norank_d__Bacteria	p__Firmicutes	c__Clostridia	o__Peptostreptococcales-Tissierellales	f__Anaerovoracaceae	g__unclassified_f__Anaerovoracaceae	s__unclassified_f__Anaerovoracaceae	OTU11238	3	0	0	1	0	2	5	5	2	0	0	3	39	6	27	1	81	16	1331	0.697917	0.000425372
d__Bacteria	k__norank_d__Bacteria	p__Bacteroidota	c__Bacteroidia	o__Bacteroidales	f__Bacteroidaceae	g__Bacteroides	s__Bacteroides_caecicola	OTU10280	0	0	0	0	0	0	0	0	0	0	0	0	0	0	0	0	0	0	2	0.0104167	6.39177e-07
d__Bacteria	k__norank_d__Bacteria	p__unclassified_k__norank_d__Bacteria	c__unclassified_k__norank_d__Bacteria	o__unclassified_k__norank_d__Bacteria	f__unclassified_k__norank_d__Bacteria	g__unclassified_k__norank_d__Bacteria	s__unclassified_k__norank_d__Bacteria	OTU5171	0	0	0	0	0	0	0	0	0	0	0	0	0	0	0	0	0	0	2	0.0104167	6.39177e-07
d__Bacteria	k__norank_d__Bacteria	p__Bacteroidota	c__Bacteroidia	o__Bacteroidales	f__Bacteroidaceae	g__Bacteroides	s__Bacteroides_caecicola	OTU10936	0	0	0	0	0	0	0	0	0	0	0	0	0	0	0	0	0	0	1	0.0104167	3.19588e-07
d__Bacteria	k__norank_d__Bacteria	p__Firmicutes	c__Clostridia	o__Lachnospirales	f__Lachnospiraceae	g__Ruminococcus_torques_group	s__uncultured_Clostridiales_bacterium_g__Ruminococcus_torques_group	OTU13993	0	0	0	0	0	0	0	0	0	0	0	0	1	3	0	0	0	0	11	0.0729167	3.51547e-06
d__Bacteria	k__norank_d__Bacteria	p__Bacteroidota	c__Bacteroidia	o__Bacteroidales	f__Muribaculaceae	g__norank_f__Muribaculaceae	s__uncultured_bacterium_g__norank_f__Muribaculaceae	OTU10838	99	246	44	54	33	72	43	206	143	81	218	153	35	27	28	91	21	193	9290	0.979167	0.00296898
d__Bacteria	k__norank_d__Bacteria	p__Firmicutes	c__Clostridia	o__Oscillospirales	f__Ruminococcaceae	g__Fournierella	s__unclassified_g__Fournierella	OTU2952	0	0	0	0	0	0	0	0	0	0	0	0	0	0	0	0	0	0	6	0.0520833	1.91753e-06
d__Bacteria	k__norank_d__Bacteria	p__Bacteroidota	c__Bacteroidia	o__Bacteroidales	f__Rikenellaceae	g__Alistipes	s__unclassified_g__Alistipes	OTU38	2	0	0	0	0	0	0	0	0	0	0	0	0	0	0	0	0	0	2	0.0104167	6.39177e-07
d__Bacteria	k__norank_d__Bacteria	p__Actinobacteriota	c__Coriobacteriia	o__Coriobacteriales	f__Coriobacteriaceae	g__Collinsella	s__unclassified_g__Collinsella	OTU14482	0	0	0	0	0	0	0	0	0	0	0	0	0	0	0	0	0	0	1	0.0104167	3.19588e-07
d__Bacteria	k__norank_d__Bacteria	p__Firmicutes	c__Bacilli	o__Erysipelotrichales	f__Erysipelotrichaceae	g__Merdibacter	s__Eubacterium_sp._Marseille-P3254	OTU14192	0	0	0	0	0	0	0	0	0	0	0	0	0	0	0	3	0	0	5	0.0208333	1.59794e-06
d__Bacteria	k__norank_d__Bacteria	p__Firmicutes	c__Clostridia	o__Clostridia_vadinBB60_group	f__norank_o__Clostridia_vadinBB60_group	g__norank_f__norank_o__Clostridia_vadinBB60_group	s__uncultured_organism_g__norank_f__norank_o__Clostridia_vadinBB60_group	OTU6782	0	0	2	0	0	0	0	0	0	5	0	0	0	4	0	0	0	0	35	0.15625	1.11856e-05
d__Bacteria	k__norank_d__Bacteria	p__Firmicutes	c__Clostridia	o__Oscillospirales	f__Oscillospiraceae	g__unclassified_f__Oscillospiraceae	s__unclassified_f__Oscillospiraceae	OTU4183	0	0	0	0	0	0	0	0	0	0	0	0	0	0	0	0	0	0	2	0.0208333	6.39177e-07
d__Bacteria	k__norank_d__Bacteria	p__Bacteroidota	c__Bacteroidia	o__Bacteroidales	f__Bacteroidaceae	g__Bacteroides	s__Bacteroides_coprophilus_DSM_18228__JCM_13818	OTU3652	0	0	0	0	0	0	0	0	0	0	0	0	0	0	0	0	0	0	2	0.0104167	6.39177e-07
d__Bacteria	k__norank_d__Bacteria	p__unclassified_k__norank_d__Bacteria	c__unclassified_k__norank_d__Bacteria	o__unclassified_k__norank_d__Bacteria	f__unclassified_k__norank_d__Bacteria	g__unclassified_k__norank_d__Bacteria	s__unclassified_k__norank_d__Bacteria	OTU9317	1	0	0	0	0	0	1	0	0	0	0	0	1	0	0	0	0	0	40	0.21875	1.27835e-05
d__Bacteria	k__norank_d__Bacteria	p__Firmicutes	c__Bacilli	o__Lactobacillales	f__Lactobacillaceae	g__Lactobacillus	s__Lactobacillus_aviarius_subsp._araffinosus	OTU2072	0	0	0	0	0	0	0	0	0	4	0	0	0	0	0	0	0	0	4	0.0104167	1.27835e-06
d__Bacteria	k__norank_d__Bacteria	p__Bacteroidota	c__Bacteroidia	o__unclassified_c__Bacteroidia	f__unclassified_c__Bacteroidia	g__unclassified_c__Bacteroidia	s__unclassified_c__Bacteroidia	OTU3233	0	0	0	0	0	0	0	0	0	0	0	0	0	0	0	0	0	0	3	0.0104167	9.58765e-07
d__Bacteria	k__norank_d__Bacteria	p__Firmicutes	c__Clostridia	o__Clostridia_vadinBB60_group	f__norank_o__Clostridia_vadinBB60_group	g__norank_f__norank_o__Clostridia_vadinBB60_group	s__uncultured_Clostridia_bacterium_g__norank_f__norank_o__Clostridia_vadinBB60_group	OTU6797	3	10	0	0	2	16	17	4	15	46	4	0	7	30	44	21	51	0	1112	0.739583	0.000355382
d__Bacteria	k__norank_d__Bacteria	p__Bacteroidota	c__Bacteroidia	o__Bacteroidales	f__unclassified_o__Bacteroidales	g__unclassified_o__Bacteroidales	s__unclassified_o__Bacteroidales	OTU5958	0	0	0	0	0	0	0	0	0	0	0	0	0	0	0	0	0	0	4	0.0208333	1.27835e-06
d__Bacteria	k__norank_d__Bacteria	p__Bacteroidota	c__Bacteroidia	o__Bacteroidales	f__Rikenellaceae	g__Rikenellaceae_RC9_gut_group	s__uncultured_bacterium_g__Rikenellaceae_RC9_gut_group	OTU11818	0	1	0	1	0	0	0	0	0	0	0	1	2	0	0	0	0	0	38	0.208333	1.21444e-05
d__Bacteria	k__norank_d__Bacteria	p__Firmicutes	c__Clostridia	o__Lachnospirales	f__Lachnospiraceae	g__unclassified_f__Lachnospiraceae	s__unclassified_f__Lachnospiraceae	OTU2845	0	0	0	0	0	0	0	0	0	0	0	0	0	0	0	0	0	1	5	0.0416667	1.59794e-06
d__Bacteria	k__norank_d__Bacteria	p__Firmicutes	c__Bacilli	o__unclassified_c__Bacilli	f__unclassified_c__Bacilli	g__unclassified_c__Bacilli	s__unclassified_c__Bacilli	OTU1908	0	0	0	0	0	0	0	0	0	0	0	0	0	0	0	0	0	0	2	0.0104167	6.39177e-07
d__Bacteria	k__norank_d__Bacteria	p__unclassified_k__norank_d__Bacteria	c__unclassified_k__norank_d__Bacteria	o__unclassified_k__norank_d__Bacteria	f__unclassified_k__norank_d__Bacteria	g__unclassified_k__norank_d__Bacteria	s__unclassified_k__norank_d__Bacteria	OTU2744	0	0	0	2	0	0	0	0	0	0	0	0	0	0	0	0	0	0	2	0.0104167	6.39177e-07
d__Bacteria	k__norank_d__Bacteria	p__Firmicutes	c__Clostridia	o__unclassified_c__Clostridia	f__unclassified_c__Clostridia	g__unclassified_c__Clostridia	s__unclassified_c__Clostridia	OTU10932	0	1	5	0	0	11	0	4	1	0	4	0	0	0	1	1	0	0	84	0.333333	2.68454e-05
d__Bacteria	k__norank_d__Bacteria	p__Firmicutes	c__Clostridia	o__unclassified_c__Clostridia	f__unclassified_c__Clostridia	g__unclassified_c__Clostridia	s__unclassified_c__Clostridia	OTU10931	0	0	0	0	0	0	0	0	0	0	0	0	0	0	0	0	0	0	5	0.03125	1.59794e-06
d__Bacteria	k__norank_d__Bacteria	p__Firmicutes	c__Clostridia	o__Oscillospirales	f__Oscillospiraceae	g__unclassified_f__Oscillospiraceae	s__unclassified_f__Oscillospiraceae	OTU13392	0	0	0	0	0	0	0	0	0	0	0	0	0	0	0	0	0	0	6	0.03125	1.91753e-06
d__Bacteria	k__norank_d__Bacteria	p__Bacteroidota	c__Bacteroidia	o__Bacteroidales	f__Bacteroidaceae	g__Bacteroides	s__Bacteroides_caecicola	OTU8667	0	0	0	0	0	0	0	0	0	0	0	4	0	0	0	0	0	0	17	0.114583	5.433e-06
d__Bacteria	k__norank_d__Bacteria	p__Firmicutes	c__Clostridia	o__Lachnospirales	f__Lachnospiraceae	g__unclassified_f__Lachnospiraceae	s__unclassified_f__Lachnospiraceae	OTU11388	1	0	0	0	0	0	0	0	0	0	0	0	0	0	0	0	0	0	13	0.0729167	4.15465e-06
d__Bacteria	k__norank_d__Bacteria	p__Firmicutes	c__Clostridia	o__Oscillospirales	f__Oscillospiraceae	g__norank_f__Oscillospiraceae	s__unclassified_g__norank_f__Oscillospiraceae	OTU6662	0	0	1	0	0	1	3	0	0	0	1	1	0	0	1	0	0	0	23	0.177083	7.35053e-06
d__Bacteria	k__norank_d__Bacteria	p__Firmicutes	c__Clostridia	o__Oscillospirales	f__Oscillospiraceae	g__unclassified_f__Oscillospiraceae	s__unclassified_f__Oscillospiraceae	OTU13466	0	0	0	0	0	0	0	0	0	0	0	0	0	0	0	0	0	0	1	0.0104167	3.19588e-07
d__Bacteria	k__norank_d__Bacteria	p__unclassified_k__norank_d__Bacteria	c__unclassified_k__norank_d__Bacteria	o__unclassified_k__norank_d__Bacteria	f__unclassified_k__norank_d__Bacteria	g__unclassified_k__norank_d__Bacteria	s__unclassified_k__norank_d__Bacteria	OTU5310	0	0	0	0	0	0	0	0	0	0	0	0	0	0	0	0	0	0	2	0.0104167	6.39177e-07
d__Bacteria	k__norank_d__Bacteria	p__Actinobacteriota	c__unclassified_p__Actinobacteriota	o__unclassified_p__Actinobacteriota	f__unclassified_p__Actinobacteriota	g__unclassified_p__Actinobacteriota	s__unclassified_p__Actinobacteriota	OTU8507	0	0	0	0	0	0	0	0	0	0	0	0	0	0	0	0	0	0	2	0.0104167	6.39177e-07
d__Bacteria	k__norank_d__Bacteria	p__Firmicutes	c__Clostridia	o__unclassified_c__Clostridia	f__unclassified_c__Clostridia	g__unclassified_c__Clostridia	s__unclassified_c__Clostridia	OTU12750	0	0	0	0	0	0	0	0	0	0	0	0	0	0	0	0	0	0	2	0.0208333	6.39177e-07
d__Bacteria	k__norank_d__Bacteria	p__Firmicutes	c__Clostridia	o__unclassified_c__Clostridia	f__unclassified_c__Clostridia	g__unclassified_c__Clostridia	s__unclassified_c__Clostridia	OTU12753	0	0	0	0	0	0	0	0	0	0	0	0	0	0	0	0	0	0	2	0.0104167	6.39177e-07
d__Bacteria	k__norank_d__Bacteria	p__unclassified_k__norank_d__Bacteria	c__unclassified_k__norank_d__Bacteria	o__unclassified_k__norank_d__Bacteria	f__unclassified_k__norank_d__Bacteria	g__unclassified_k__norank_d__Bacteria	s__unclassified_k__norank_d__Bacteria	OTU5319	0	0	0	0	0	0	0	0	0	0	0	0	0	0	0	0	0	0	1	0.0104167	3.19588e-07
d__Bacteria	k__norank_d__Bacteria	p__Firmicutes	c__Clostridia	o__unclassified_c__Clostridia	f__unclassified_c__Clostridia	g__unclassified_c__Clostridia	s__unclassified_c__Clostridia	OTU2540	0	0	0	0	0	0	0	0	0	0	0	0	0	0	0	0	0	0	2	0.0104167	6.39177e-07
d__Bacteria	k__norank_d__Bacteria	p__Firmicutes	c__Clostridia	o__Oscillospirales	f__Ruminococcaceae	g__unclassified_f__Ruminococcaceae	s__unclassified_f__Ruminococcaceae	OTU4748	0	0	0	0	0	0	0	0	0	0	0	0	0	0	0	0	0	0	1	0.0104167	3.19588e-07
d__Bacteria	k__norank_d__Bacteria	p__Firmicutes	c__Clostridia	o__Lachnospirales	f__Lachnospiraceae	g__unclassified_f__Lachnospiraceae	s__unclassified_f__Lachnospiraceae	OTU5294	0	0	0	0	0	0	0	0	0	0	0	0	0	0	0	0	0	0	8	0.0625	2.55671e-06
d__Bacteria	k__norank_d__Bacteria	p__Firmicutes	c__unclassified_p__Firmicutes	o__unclassified_p__Firmicutes	f__unclassified_p__Firmicutes	g__unclassified_p__Firmicutes	s__unclassified_p__Firmicutes	OTU7129	0	0	0	0	0	0	0	0	0	0	0	0	0	0	0	0	0	0	2	0.0104167	6.39177e-07
d__Bacteria	k__norank_d__Bacteria	p__Bacteroidota	c__Bacteroidia	o__Bacteroidales	f__Bacteroidaceae	g__Bacteroides	s__unclassified_g__Bacteroides	OTU9129	0	0	0	0	0	0	0	0	0	0	0	0	0	1	0	0	0	0	4	0.03125	1.27835e-06
d__Bacteria	k__norank_d__Bacteria	p__Firmicutes	c__Bacilli	o__RF39	f__norank_o__RF39	g__norank_f__norank_o__RF39	s__Firmicutes_bacterium_CAG822	OTU11295	0	0	0	0	0	0	0	0	0	0	0	0	0	0	0	0	0	0	3	0.0208333	9.58765e-07
d__Bacteria	k__norank_d__Bacteria	p__Bacteroidota	c__Bacteroidia	o__Bacteroidales	f__Bacteroidaceae	g__Bacteroides	s__unclassified_g__Bacteroides	OTU13073	0	0	0	0	0	0	0	0	0	0	0	0	0	0	0	0	0	0	4	0.03125	1.27835e-06
d__Bacteria	k__norank_d__Bacteria	p__Firmicutes	c__Clostridia	o__Oscillospirales	f__Oscillospiraceae	g__unclassified_f__Oscillospiraceae	s__unclassified_f__Oscillospiraceae	OTU7980	0	0	0	0	0	0	0	0	0	0	0	0	0	0	0	0	0	0	2	0.0104167	6.39177e-07
d__Bacteria	k__norank_d__Bacteria	p__Bacteroidota	c__Bacteroidia	o__Bacteroidales	f__unclassified_o__Bacteroidales	g__unclassified_o__Bacteroidales	s__unclassified_o__Bacteroidales	OTU13445	0	0	0	0	0	0	0	0	0	0	0	0	0	0	0	0	0	0	3	0.03125	9.58765e-07
d__Bacteria	k__norank_d__Bacteria	p__Bacteroidota	c__Bacteroidia	o__Bacteroidales	f__Bacteroidaceae	g__Bacteroides	s__Bacteroides_caecicola	OTU4742	0	0	0	0	0	0	0	0	0	0	0	0	0	0	0	0	0	0	1	0.0104167	3.19588e-07
d__Bacteria	k__norank_d__Bacteria	p__Firmicutes	c__Clostridia	o__Clostridia_UCG-014	f__norank_o__Clostridia_UCG-014	g__norank_f__norank_o__Clostridia_UCG-014	s__unclassified_g__norank_f__norank_o__Clostridia_UCG-014	OTU8956	0	0	0	0	0	0	0	0	0	0	0	0	0	0	0	0	1	0	2	0.0208333	6.39177e-07
d__Bacteria	k__norank_d__Bacteria	p__unclassified_k__norank_d__Bacteria	c__unclassified_k__norank_d__Bacteria	o__unclassified_k__norank_d__Bacteria	f__unclassified_k__norank_d__Bacteria	g__unclassified_k__norank_d__Bacteria	s__unclassified_k__norank_d__Bacteria	OTU12441	0	0	0	0	0	0	0	0	0	0	0	0	0	0	0	0	0	0	1	0.0104167	3.19588e-07
d__Bacteria	k__norank_d__Bacteria	p__Firmicutes	c__Clostridia	o__Peptostreptococcales-Tissierellales	f__Peptostreptococcaceae	g__norank_f__Peptostreptococcaceae	s__uncultured_bacterium_g__norank_f__Peptostreptococcaceae	OTU4990	10	18	7	5	20	17	4	27	2	1	39	18	1	5	3	30	5	2	790	0.84375	0.000252475
d__Bacteria	k__norank_d__Bacteria	p__Bacteroidota	c__Bacteroidia	o__Bacteroidales	f__Bacteroidaceae	g__Bacteroides	s__unclassified_g__Bacteroides	OTU12204	0	0	0	0	0	0	0	0	0	0	0	0	0	0	0	0	0	0	4	0.0104167	1.27835e-06
d__Bacteria	k__norank_d__Bacteria	p__Firmicutes	c__Clostridia	o__Lachnospirales	f__Lachnospiraceae	g__unclassified_f__Lachnospiraceae	s__unclassified_f__Lachnospiraceae	OTU11312	0	0	0	0	0	0	0	0	0	0	0	0	0	0	0	0	0	0	3	0.0104167	9.58765e-07
d__Bacteria	k__norank_d__Bacteria	p__Firmicutes	c__Clostridia	o__Lachnospirales	f__Lachnospiraceae	g__unclassified_f__Lachnospiraceae	s__unclassified_f__Lachnospiraceae	OTU11925	0	0	1	2	0	0	0	6	0	1	2	0	1	2	0	0	0	0	73	0.395833	2.333e-05
d__Bacteria	k__norank_d__Bacteria	p__Bacteroidota	c__Bacteroidia	o__Bacteroidales	f__Bacteroidaceae	g__Bacteroides	s__Bacteroides_caecigallinarum	OTU9021	0	0	0	0	0	0	0	0	0	0	0	0	0	0	0	0	0	0	3	0.0104167	9.58765e-07
d__Bacteria	k__norank_d__Bacteria	p__Bacteroidota	c__Bacteroidia	o__Bacteroidales	f__Bacteroidaceae	g__Bacteroides	s__unclassified_g__Bacteroides	OTU175	0	0	0	0	0	0	0	0	0	0	0	0	0	1	0	0	0	0	9	0.0520833	2.8763e-06
d__Bacteria	k__norank_d__Bacteria	p__Bacteroidota	c__Bacteroidia	o__Bacteroidales	f__Bacteroidaceae	g__Bacteroides	s__unclassified_g__Bacteroides	OTU174	0	0	0	0	0	0	0	0	0	0	0	0	0	0	0	0	0	0	2	0.0104167	6.39177e-07
d__Bacteria	k__norank_d__Bacteria	p__Bacteroidota	c__Bacteroidia	o__Bacteroidales	f__Bacteroidaceae	g__Bacteroides	s__Bacteroides_caecicola	OTU7089	0	0	0	0	0	0	0	0	0	0	0	0	0	0	0	0	0	0	1	0.0104167	3.19588e-07
d__Bacteria	k__norank_d__Bacteria	p__unclassified_k__norank_d__Bacteria	c__unclassified_k__norank_d__Bacteria	o__unclassified_k__norank_d__Bacteria	f__unclassified_k__norank_d__Bacteria	g__unclassified_k__norank_d__Bacteria	s__unclassified_k__norank_d__Bacteria	OTU2523	0	0	0	0	0	0	0	0	0	0	0	0	0	0	0	0	0	0	2	0.0104167	6.39177e-07
d__Bacteria	k__norank_d__Bacteria	p__unclassified_k__norank_d__Bacteria	c__unclassified_k__norank_d__Bacteria	o__unclassified_k__norank_d__Bacteria	f__unclassified_k__norank_d__Bacteria	g__unclassified_k__norank_d__Bacteria	s__unclassified_k__norank_d__Bacteria	OTU2830	0	0	0	0	0	0	0	0	0	0	0	0	0	0	0	0	0	0	2	0.0104167	6.39177e-07
d__Bacteria	k__norank_d__Bacteria	p__unclassified_k__norank_d__Bacteria	c__unclassified_k__norank_d__Bacteria	o__unclassified_k__norank_d__Bacteria	f__unclassified_k__norank_d__Bacteria	g__unclassified_k__norank_d__Bacteria	s__unclassified_k__norank_d__Bacteria	OTU9126	0	0	0	0	0	0	0	0	0	0	0	0	2	0	0	0	0	0	8	0.0416667	2.55671e-06
d__Bacteria	k__norank_d__Bacteria	p__unclassified_k__norank_d__Bacteria	c__unclassified_k__norank_d__Bacteria	o__unclassified_k__norank_d__Bacteria	f__unclassified_k__norank_d__Bacteria	g__unclassified_k__norank_d__Bacteria	s__unclassified_k__norank_d__Bacteria	OTU2838	0	0	0	0	0	0	0	0	0	0	0	0	0	0	0	0	0	0	2	0.0104167	6.39177e-07
d__Bacteria	k__norank_d__Bacteria	p__Bacteroidota	c__Bacteroidia	o__Bacteroidales	f__Rikenellaceae	g__Rikenellaceae_RC9_gut_group	s__uncultured_bacterium_g__Rikenellaceae_RC9_gut_group	OTU2420	0	0	0	0	0	0	0	0	0	0	0	2	0	0	0	0	0	0	2	0.0104167	6.39177e-07
d__Bacteria	k__norank_d__Bacteria	p__Bacteroidota	c__Bacteroidia	o__Bacteroidales	f__Bacteroidaceae	g__Bacteroides	s__Bacteroides_caecigallinarum	OTU7703	1	0	0	0	0	0	0	0	0	0	0	0	0	0	0	0	0	0	7	0.0520833	2.23712e-06
d__Bacteria	k__norank_d__Bacteria	p__Bacteroidota	c__Bacteroidia	o__Bacteroidales	f__Bacteroidaceae	g__Bacteroides	s__unclassified_g__Bacteroides	OTU7932	0	0	0	0	0	0	0	1	0	0	0	0	0	0	0	0	0	0	5	0.0416667	1.59794e-06
d__Bacteria	k__norank_d__Bacteria	p__Bacteroidota	c__Bacteroidia	o__Bacteroidales	f__Bacteroidaceae	g__Bacteroides	s__unclassified_g__Bacteroides	OTU3276	0	0	0	0	0	0	0	0	0	0	0	0	0	0	0	0	0	0	4	0.03125	1.27835e-06
d__Bacteria	k__norank_d__Bacteria	p__Bacteroidota	c__Bacteroidia	o__Bacteroidales	f__unclassified_o__Bacteroidales	g__unclassified_o__Bacteroidales	s__unclassified_o__Bacteroidales	OTU14723	0	0	0	0	0	0	0	0	0	0	0	0	0	0	0	0	0	0	2	0.0104167	6.39177e-07
d__Bacteria	k__norank_d__Bacteria	p__Firmicutes	c__Clostridia	o__Oscillospirales	f__Ruminococcaceae	g__unclassified_f__Ruminococcaceae	s__unclassified_f__Ruminococcaceae	OTU12237	0	0	0	0	0	0	0	0	0	0	0	0	0	0	0	0	0	0	1	0.0104167	3.19588e-07
d__Bacteria	k__norank_d__Bacteria	p__Bacteroidota	c__Bacteroidia	o__Bacteroidales	f__Prevotellaceae	g__unclassified_f__Prevotellaceae	s__unclassified_f__Prevotellaceae	OTU1537	0	0	0	0	0	0	0	0	0	0	0	0	0	0	0	0	0	0	2	0.0104167	6.39177e-07
d__Bacteria	k__norank_d__Bacteria	p__unclassified_k__norank_d__Bacteria	c__unclassified_k__norank_d__Bacteria	o__unclassified_k__norank_d__Bacteria	f__unclassified_k__norank_d__Bacteria	g__unclassified_k__norank_d__Bacteria	s__unclassified_k__norank_d__Bacteria	OTU4789	0	0	0	0	0	0	0	0	1	0	0	0	0	0	0	0	0	0	3	0.0208333	9.58765e-07
d__Bacteria	k__norank_d__Bacteria	p__Bacteroidota	c__Bacteroidia	o__Bacteroidales	f__unclassified_o__Bacteroidales	g__unclassified_o__Bacteroidales	s__unclassified_o__Bacteroidales	OTU14729	0	0	0	0	0	0	0	0	0	0	0	0	0	0	0	0	0	0	5	0.0208333	1.59794e-06
d__Bacteria	k__norank_d__Bacteria	p__Bacteroidota	c__Bacteroidia	o__Bacteroidales	f__unclassified_o__Bacteroidales	g__unclassified_o__Bacteroidales	s__unclassified_o__Bacteroidales	OTU12946	0	0	0	0	0	0	0	0	0	0	0	0	0	0	0	0	0	0	2	0.0104167	6.39177e-07
d__Bacteria	k__norank_d__Bacteria	p__Bacteroidota	c__Bacteroidia	o__Bacteroidales	f__Bacteroidaceae	g__Bacteroides	s__unclassified_g__Bacteroides	OTU3930	0	0	0	0	0	0	0	0	0	0	0	0	0	0	0	0	0	0	1	0.0104167	3.19588e-07
d__Bacteria	k__norank_d__Bacteria	p__Bacteroidota	c__Bacteroidia	o__Bacteroidales	f__Rikenellaceae	g__Rikenellaceae_RC9_gut_group	s__unclassified_g__Rikenellaceae_RC9_gut_group	OTU8885	0	0	0	0	0	0	0	0	0	0	0	0	0	0	0	0	1	0	1	0.0104167	3.19588e-07
d__Bacteria	k__norank_d__Bacteria	p__Firmicutes	c__Clostridia	o__Oscillospirales	f__Ruminococcaceae	g__norank_f__Ruminococcaceae	s__unclassified_g__norank_f__Ruminococcaceae	OTU4472	0	0	0	0	0	0	1	0	0	0	0	0	0	0	0	0	0	0	11	0.104167	3.51547e-06
d__Bacteria	k__norank_d__Bacteria	p__Firmicutes	c__Clostridia	o__Lachnospirales	f__Lachnospiraceae	g__unclassified_f__Lachnospiraceae	s__unclassified_f__Lachnospiraceae	OTU5298	0	0	0	0	0	0	0	0	0	0	0	0	0	0	0	0	0	0	2	0.0208333	6.39177e-07
d__Bacteria	k__norank_d__Bacteria	p__unclassified_k__norank_d__Bacteria	c__unclassified_k__norank_d__Bacteria	o__unclassified_k__norank_d__Bacteria	f__unclassified_k__norank_d__Bacteria	g__unclassified_k__norank_d__Bacteria	s__unclassified_k__norank_d__Bacteria	OTU4214	0	0	0	0	0	0	0	0	0	0	0	0	0	0	0	0	0	0	1	0.0104167	3.19588e-07
d__Bacteria	k__norank_d__Bacteria	p__Firmicutes	c__Clostridia	o__unclassified_c__Clostridia	f__unclassified_c__Clostridia	g__unclassified_c__Clostridia	s__unclassified_c__Clostridia	OTU12994	0	0	0	0	0	0	0	0	0	0	0	0	0	0	0	0	0	0	1	0.0104167	3.19588e-07
d__Bacteria	k__norank_d__Bacteria	p__Firmicutes	c__Bacilli	o__RF39	f__norank_o__RF39	g__norank_f__norank_o__RF39	s__uncultured_prokaryote_g__norank_f__norank_o__RF39	OTU3902	0	0	0	0	0	0	0	0	0	0	0	0	0	0	0	0	0	0	1	0.0104167	3.19588e-07
d__Bacteria	k__norank_d__Bacteria	p__Bacteroidota	c__Bacteroidia	o__Bacteroidales	f__unclassified_o__Bacteroidales	g__unclassified_o__Bacteroidales	s__unclassified_o__Bacteroidales	OTU1333	0	0	0	0	0	3	0	0	0	1	0	0	0	0	0	0	0	0	9	0.0520833	2.8763e-06
d__Bacteria	k__norank_d__Bacteria	p__Bacteroidota	c__Bacteroidia	o__Bacteroidales	f__Rikenellaceae	g__Rikenellaceae_RC9_gut_group	s__unclassified_g__Rikenellaceae_RC9_gut_group	OTU1907	0	0	0	0	0	0	0	0	0	0	0	0	0	0	0	0	0	0	2	0.0104167	6.39177e-07
d__Bacteria	k__norank_d__Bacteria	p__Firmicutes	c__Clostridia	o__Clostridia_vadinBB60_group	f__norank_o__Clostridia_vadinBB60_group	g__norank_f__norank_o__Clostridia_vadinBB60_group	s__unclassified_g__norank_f__norank_o__Clostridia_vadinBB60_group	OTU12720	0	0	0	0	0	0	0	0	0	0	0	0	0	0	0	0	0	0	5	0.0104167	1.59794e-06
d__Bacteria	k__norank_d__Bacteria	p__Firmicutes	c__Clostridia	o__Lachnospirales	f__Lachnospiraceae	g__Blautia	s__unclassified_g__Blautia	OTU14057	0	0	0	0	0	0	0	0	0	0	0	0	0	2	0	0	0	0	2	0.0104167	6.39177e-07
d__Bacteria	k__norank_d__Bacteria	p__Firmicutes	c__Clostridia	o__Lachnospirales	f__Lachnospiraceae	g__unclassified_f__Lachnospiraceae	s__unclassified_f__Lachnospiraceae	OTU9549	0	0	0	0	0	0	0	0	0	0	0	0	0	0	0	0	0	0	6	0.03125	1.91753e-06
d__Bacteria	k__norank_d__Bacteria	p__Firmicutes	c__Clostridia	o__Oscillospirales	f__Ruminococcaceae	g__Paludicola	s__uncultured_bacterium_g__Paludicola	OTU14511	6	1	1	0	1	0	0	1	0	0	2	0	0	0	0	2	0	0	489	0.333333	0.000156279
d__Bacteria	k__norank_d__Bacteria	p__unclassified_k__norank_d__Bacteria	c__unclassified_k__norank_d__Bacteria	o__unclassified_k__norank_d__Bacteria	f__unclassified_k__norank_d__Bacteria	g__unclassified_k__norank_d__Bacteria	s__unclassified_k__norank_d__Bacteria	OTU2784	0	0	0	0	0	0	0	0	0	0	0	0	0	0	0	0	0	0	2	0.0104167	6.39177e-07
d__Bacteria	k__norank_d__Bacteria	p__Firmicutes	c__Clostridia	o__Lachnospirales	f__Lachnospiraceae	g__unclassified_f__Lachnospiraceae	s__unclassified_f__Lachnospiraceae	OTU4860	0	0	0	1	0	0	2	0	0	0	1	0	0	0	0	0	0	0	26	0.177083	8.3093e-06
d__Bacteria	k__norank_d__Bacteria	p__Firmicutes	c__Clostridia	o__Lachnospirales	f__Lachnospiraceae	g__unclassified_f__Lachnospiraceae	s__unclassified_f__Lachnospiraceae	OTU4711	0	0	0	0	0	0	0	0	0	0	0	0	0	0	0	0	0	0	1	0.0104167	3.19588e-07
d__Bacteria	k__norank_d__Bacteria	p__Firmicutes	c__Clostridia	o__Lachnospirales	f__Lachnospiraceae	g__unclassified_f__Lachnospiraceae	s__unclassified_f__Lachnospiraceae	OTU4865	0	2	0	0	2	2	0	0	0	0	1	0	1	1	0	2	1	0	34	0.270833	1.0866e-05
d__Bacteria	k__norank_d__Bacteria	p__Firmicutes	c__unclassified_p__Firmicutes	o__unclassified_p__Firmicutes	f__unclassified_p__Firmicutes	g__unclassified_p__Firmicutes	s__unclassified_p__Firmicutes	OTU10433	0	0	0	0	0	0	0	2	0	0	0	0	0	0	0	0	0	0	2	0.0104167	6.39177e-07
d__Bacteria	k__norank_d__Bacteria	p__Bacteroidota	c__Bacteroidia	o__Bacteroidales	f__Prevotellaceae	g__norank_f__Prevotellaceae	s__Prevotella_sp._KHD1	OTU10875	0	0	0	0	0	0	0	0	0	0	0	0	0	0	0	0	0	0	2	0.0104167	6.39177e-07
d__Bacteria	k__norank_d__Bacteria	p__Firmicutes	c__Clostridia	o__unclassified_c__Clostridia	f__unclassified_c__Clostridia	g__unclassified_c__Clostridia	s__unclassified_c__Clostridia	OTU2815	0	0	0	0	0	0	0	0	0	0	0	0	0	0	0	0	0	0	3	0.0104167	9.58765e-07
d__Bacteria	k__norank_d__Bacteria	p__Firmicutes	c__Clostridia	o__Lachnospirales	f__Lachnospiraceae	g__unclassified_f__Lachnospiraceae	s__unclassified_f__Lachnospiraceae	OTU13729	0	0	0	0	0	0	0	0	0	0	0	0	0	0	0	0	0	0	2	0.0104167	6.39177e-07
d__Bacteria	k__norank_d__Bacteria	p__Firmicutes	c__Clostridia	o__unclassified_c__Clostridia	f__unclassified_c__Clostridia	g__unclassified_c__Clostridia	s__unclassified_c__Clostridia	OTU9818	0	0	0	0	0	0	0	0	0	0	0	0	0	0	0	0	0	0	2	0.0104167	6.39177e-07
d__Bacteria	k__norank_d__Bacteria	p__Bacteroidota	c__Bacteroidia	o__Bacteroidales	f__unclassified_o__Bacteroidales	g__unclassified_o__Bacteroidales	s__unclassified_o__Bacteroidales	OTU14629	0	0	0	0	0	0	0	0	0	0	0	0	0	0	0	0	0	0	2	0.0104167	6.39177e-07
d__Bacteria	k__norank_d__Bacteria	p__Bacteroidota	c__Bacteroidia	o__Bacteroidales	f__unclassified_o__Bacteroidales	g__unclassified_o__Bacteroidales	s__unclassified_o__Bacteroidales	OTU4147	0	0	0	0	0	0	0	0	0	0	0	0	0	0	0	0	0	0	3	0.0104167	9.58765e-07
d__Bacteria	k__norank_d__Bacteria	p__Bacteroidota	c__Bacteroidia	o__Bacteroidales	f__unclassified_o__Bacteroidales	g__unclassified_o__Bacteroidales	s__unclassified_o__Bacteroidales	OTU4144	0	0	0	0	0	0	0	0	0	0	0	0	0	0	0	0	0	0	2	0.0104167	6.39177e-07
d__Bacteria	k__norank_d__Bacteria	p__Bacteroidota	c__Bacteroidia	o__Bacteroidales	f__unclassified_o__Bacteroidales	g__unclassified_o__Bacteroidales	s__unclassified_o__Bacteroidales	OTU4140	0	0	0	0	0	0	0	0	0	0	0	0	0	0	0	0	0	0	1	0.0104167	3.19588e-07
d__Bacteria	k__norank_d__Bacteria	p__unclassified_k__norank_d__Bacteria	c__unclassified_k__norank_d__Bacteria	o__unclassified_k__norank_d__Bacteria	f__unclassified_k__norank_d__Bacteria	g__unclassified_k__norank_d__Bacteria	s__unclassified_k__norank_d__Bacteria	OTU12122	0	0	0	0	0	0	0	0	0	0	0	0	0	0	0	0	0	0	2	0.0104167	6.39177e-07
d__Bacteria	k__norank_d__Bacteria	p__Bacteroidota	c__Bacteroidia	o__Bacteroidales	f__unclassified_o__Bacteroidales	g__unclassified_o__Bacteroidales	s__unclassified_o__Bacteroidales	OTU14620	0	0	0	0	0	0	0	0	0	0	0	0	0	0	0	0	0	0	2	0.0104167	6.39177e-07
d__Bacteria	k__norank_d__Bacteria	p__unclassified_k__norank_d__Bacteria	c__unclassified_k__norank_d__Bacteria	o__unclassified_k__norank_d__Bacteria	f__unclassified_k__norank_d__Bacteria	g__unclassified_k__norank_d__Bacteria	s__unclassified_k__norank_d__Bacteria	OTU5784	0	0	0	0	0	0	0	0	0	0	0	0	0	0	0	0	0	0	3	0.0104167	9.58765e-07
d__Bacteria	k__norank_d__Bacteria	p__Bacteroidota	c__Bacteroidia	o__Bacteroidales	f__unclassified_o__Bacteroidales	g__unclassified_o__Bacteroidales	s__unclassified_o__Bacteroidales	OTU14622	0	0	0	0	0	0	0	0	0	0	0	0	0	0	0	0	0	0	2	0.0104167	6.39177e-07
d__Bacteria	k__norank_d__Bacteria	p__Firmicutes	c__Clostridia	o__unclassified_c__Clostridia	f__unclassified_c__Clostridia	g__unclassified_c__Clostridia	s__unclassified_c__Clostridia	OTU4296	0	0	0	0	0	0	0	0	0	0	0	0	1	0	0	0	0	0	3	0.03125	9.58765e-07
d__Bacteria	k__norank_d__Bacteria	p__Bacteroidota	c__Bacteroidia	o__Bacteroidales	f__Rikenellaceae	g__Rikenellaceae_RC9_gut_group	s__uncultured_bacterium_g__Rikenellaceae_RC9_gut_group	OTU2683	41	17	7	11	14	15	33	17	12	9	28	9	1	1	0	6	16	0	886	0.802083	0.000283155
d__Bacteria	k__norank_d__Bacteria	p__Firmicutes	c__Clostridia	o__Oscillospirales	f__unclassified_o__Oscillospirales	g__unclassified_o__Oscillospirales	s__unclassified_o__Oscillospirales	OTU14111	0	0	0	0	0	0	0	0	0	0	0	0	0	0	0	2	0	0	2	0.0104167	6.39177e-07
d__Bacteria	k__norank_d__Bacteria	p__Firmicutes	c__Bacilli	o__Lactobacillales	f__Lactobacillaceae	g__Lactobacillus	s__unclassified_g__Lactobacillus	OTU9510	0	0	0	0	0	0	0	0	0	0	0	0	1	0	0	0	0	0	1	0.0104167	3.19588e-07
d__Bacteria	k__norank_d__Bacteria	p__unclassified_k__norank_d__Bacteria	c__unclassified_k__norank_d__Bacteria	o__unclassified_k__norank_d__Bacteria	f__unclassified_k__norank_d__Bacteria	g__unclassified_k__norank_d__Bacteria	s__unclassified_k__norank_d__Bacteria	OTU11217	0	0	0	0	0	0	0	0	0	0	0	0	0	0	0	0	0	0	1	0.0104167	3.19588e-07
d__Bacteria	k__norank_d__Bacteria	p__unclassified_k__norank_d__Bacteria	c__unclassified_k__norank_d__Bacteria	o__unclassified_k__norank_d__Bacteria	f__unclassified_k__norank_d__Bacteria	g__unclassified_k__norank_d__Bacteria	s__unclassified_k__norank_d__Bacteria	OTU12127	0	0	0	0	0	0	0	0	0	0	0	0	0	0	0	0	0	0	2	0.0104167	6.39177e-07
d__Bacteria	k__norank_d__Bacteria	p__Firmicutes	c__Clostridia	o__unclassified_c__Clostridia	f__unclassified_c__Clostridia	g__unclassified_c__Clostridia	s__unclassified_c__Clostridia	OTU7698	0	0	0	0	0	0	0	0	0	0	0	0	0	0	0	0	0	0	3	0.0208333	9.58765e-07
d__Bacteria	k__norank_d__Bacteria	p__Firmicutes	c__Clostridia	o__Oscillospirales	f__Oscillospiraceae	g__Oscillibacter	s__unclassified_g__Oscillibacter	OTU11223	0	2	0	0	1	0	0	0	0	1	0	2	1	0	0	1	1	0	20	0.145833	6.39177e-06
d__Bacteria	k__norank_d__Bacteria	p__Firmicutes	c__Clostridia	o__Oscillospirales	f__Butyricicoccaceae	g__Butyricicoccus	s__unclassified_g__Butyricicoccus	OTU3835	0	0	0	0	0	0	0	0	0	0	0	0	0	0	0	0	0	0	2	0.0104167	6.39177e-07
d__Bacteria	k__norank_d__Bacteria	p__unclassified_k__norank_d__Bacteria	c__unclassified_k__norank_d__Bacteria	o__unclassified_k__norank_d__Bacteria	f__unclassified_k__norank_d__Bacteria	g__unclassified_k__norank_d__Bacteria	s__unclassified_k__norank_d__Bacteria	OTU3849	0	0	0	0	0	0	0	0	0	0	0	0	0	0	0	0	0	0	1	0.0104167	3.19588e-07
d__Bacteria	k__norank_d__Bacteria	p__Bacteroidota	c__Bacteroidia	o__Bacteroidales	f__unclassified_o__Bacteroidales	g__unclassified_o__Bacteroidales	s__unclassified_o__Bacteroidales	OTU7780	0	0	0	0	0	0	0	0	0	0	0	0	0	0	0	0	0	0	2	0.0104167	6.39177e-07
d__Bacteria	k__norank_d__Bacteria	p__unclassified_k__norank_d__Bacteria	c__unclassified_k__norank_d__Bacteria	o__unclassified_k__norank_d__Bacteria	f__unclassified_k__norank_d__Bacteria	g__unclassified_k__norank_d__Bacteria	s__unclassified_k__norank_d__Bacteria	OTU3848	0	0	0	0	0	0	0	0	0	0	0	0	0	0	0	0	0	0	2	0.0104167	6.39177e-07
d__Bacteria	k__norank_d__Bacteria	p__Firmicutes	c__Clostridia	o__Oscillospirales	f__Ruminococcaceae	g__Subdoligranulum	s__unclassified_g__Subdoligranulum	OTU8593	0	0	0	0	0	0	0	0	0	0	0	0	0	0	0	0	0	0	2	0.0104167	6.39177e-07
d__Bacteria	k__norank_d__Bacteria	p__Bacteroidota	c__Bacteroidia	o__Bacteroidales	f__unclassified_o__Bacteroidales	g__unclassified_o__Bacteroidales	s__unclassified_o__Bacteroidales	OTU7787	0	0	0	0	0	0	0	0	0	0	0	0	0	0	0	0	0	0	2	0.0104167	6.39177e-07
d__Bacteria	k__norank_d__Bacteria	p__Bacteroidota	c__Bacteroidia	o__Bacteroidales	f__Bacteroidaceae	g__Bacteroides	s__unclassified_g__Bacteroides	OTU14320	0	0	0	1	0	0	0	1	1	3	0	1	0	0	0	6	0	0	55	0.25	1.75774e-05
d__Bacteria	k__norank_d__Bacteria	p__Bacteroidota	c__Bacteroidia	o__Bacteroidales	f__Bacteroidaceae	g__Bacteroides	s__Bacteroides_caecicola	OTU12202	0	0	0	1	0	0	0	0	0	0	0	0	0	0	0	0	0	1	13	0.104167	4.15465e-06
d__Bacteria	k__norank_d__Bacteria	p__Elusimicrobiota	c__Elusimicrobia	o__Elusimicrobiales	f__Elusimicrobiaceae	g__Elusimicrobium	s__uncultured_bacterium_g__Elusimicrobium	OTU2589	0	0	0	0	0	0	0	0	0	0	0	0	0	0	0	0	0	0	7	0.0416667	2.23712e-06
d__Bacteria	k__norank_d__Bacteria	p__Firmicutes	c__Clostridia	o__unclassified_c__Clostridia	f__unclassified_c__Clostridia	g__unclassified_c__Clostridia	s__unclassified_c__Clostridia	OTU13154	0	0	0	0	0	0	0	0	0	0	0	0	0	0	0	0	0	0	1	0.0104167	3.19588e-07
d__Bacteria	k__norank_d__Bacteria	p__Firmicutes	c__Clostridia	o__Peptostreptococcales-Tissierellales	f__Anaerovoracaceae	g__unclassified_f__Anaerovoracaceae	s__unclassified_f__Anaerovoracaceae	OTU5811	0	0	0	0	0	1	0	0	0	0	0	0	0	0	0	0	0	0	6	0.0520833	1.91753e-06
d__Bacteria	k__norank_d__Bacteria	p__Firmicutes	c__Clostridia	o__Oscillospirales	f__Oscillospiraceae	g__unclassified_f__Oscillospiraceae	s__unclassified_f__Oscillospiraceae	OTU6766	1	2	0	1	3	1	0	0	4	9	4	1	4	6	13	0	64	6	377	0.625	0.000120485
d__Bacteria	k__norank_d__Bacteria	p__Firmicutes	c__Clostridia	o__Lachnospirales	f__Lachnospiraceae	g__unclassified_f__Lachnospiraceae	s__unclassified_f__Lachnospiraceae	OTU6187	0	0	0	0	0	0	0	0	0	0	0	0	0	0	0	0	0	0	3	0.03125	9.58765e-07
d__Bacteria	k__norank_d__Bacteria	p__Firmicutes	c__Clostridia	o__Peptostreptococcales-Tissierellales	f__Anaerovoracaceae	g__unclassified_f__Anaerovoracaceae	s__unclassified_f__Anaerovoracaceae	OTU2265	0	1	0	0	0	0	0	0	0	0	0	0	0	0	0	0	0	0	7	0.0625	2.23712e-06
d__Bacteria	k__norank_d__Bacteria	p__Firmicutes	c__Clostridia	o__Oscillospirales	f__Oscillospiraceae	g__UCG-005	s__unclassified_g__UCG-005	OTU14068	0	0	0	0	0	0	0	0	0	0	0	0	0	1	0	0	0	0	1	0.0104167	3.19588e-07
d__Bacteria	k__norank_d__Bacteria	p__Firmicutes	c__Clostridia	o__unclassified_c__Clostridia	f__unclassified_c__Clostridia	g__unclassified_c__Clostridia	s__unclassified_c__Clostridia	OTU8530	0	0	0	0	0	0	0	0	0	0	0	0	0	0	0	0	0	0	1	0.0104167	3.19588e-07
d__Bacteria	k__norank_d__Bacteria	p__unclassified_k__norank_d__Bacteria	c__unclassified_k__norank_d__Bacteria	o__unclassified_k__norank_d__Bacteria	f__unclassified_k__norank_d__Bacteria	g__unclassified_k__norank_d__Bacteria	s__unclassified_k__norank_d__Bacteria	OTU3844	0	0	0	0	0	0	0	0	0	0	0	0	0	0	0	0	0	0	2	0.0104167	6.39177e-07
d__Bacteria	k__norank_d__Bacteria	p__Firmicutes	c__Clostridia	o__unclassified_c__Clostridia	f__unclassified_c__Clostridia	g__unclassified_c__Clostridia	s__unclassified_c__Clostridia	OTU8027	0	0	0	0	0	0	0	0	0	0	0	0	0	0	0	0	0	0	2	0.0104167	6.39177e-07
d__Bacteria	k__norank_d__Bacteria	p__Bacteroidota	c__Bacteroidia	o__Bacteroidales	f__Rikenellaceae	g__Rikenellaceae_RC9_gut_group	s__unclassified_g__Rikenellaceae_RC9_gut_group	OTU11928	0	0	0	0	0	0	0	0	0	0	0	0	0	0	0	0	0	0	4	0.0208333	1.27835e-06
d__Bacteria	k__norank_d__Bacteria	p__Firmicutes	c__Clostridia	o__unclassified_c__Clostridia	f__unclassified_c__Clostridia	g__unclassified_c__Clostridia	s__unclassified_c__Clostridia	OTU8028	0	0	0	0	0	0	0	0	0	0	0	0	0	0	0	0	0	0	1	0.0104167	3.19588e-07
d__Bacteria	k__norank_d__Bacteria	p__unclassified_k__norank_d__Bacteria	c__unclassified_k__norank_d__Bacteria	o__unclassified_k__norank_d__Bacteria	f__unclassified_k__norank_d__Bacteria	g__unclassified_k__norank_d__Bacteria	s__unclassified_k__norank_d__Bacteria	OTU11071	4	1	0	0	4	10	0	2	0	2	4	0	1	0	0	0	0	0	87	0.375	2.78042e-05
d__Bacteria	k__norank_d__Bacteria	p__Firmicutes	c__Clostridia	o__Oscillospirales	f__Ruminococcaceae	g__Faecalibacterium	s__unclassified_g__Faecalibacterium	OTU2254	0	0	0	0	0	0	0	0	0	0	0	0	0	0	0	0	0	0	2	0.0104167	6.39177e-07
d__Bacteria	k__norank_d__Bacteria	p__Bacteroidota	c__Bacteroidia	o__Bacteroidales	f__Bacteroidaceae	g__Bacteroides	s__unclassified_g__Bacteroides	OTU506	0	0	0	0	0	0	0	0	1	1	0	0	0	0	0	0	0	0	19	0.104167	6.07218e-06
d__Bacteria	k__norank_d__Bacteria	p__Bacteroidota	c__Bacteroidia	o__Bacteroidales	f__Bacteroidaceae	g__Bacteroides	s__unclassified_g__Bacteroides	OTU8416	0	0	0	0	0	0	0	0	0	0	0	0	0	0	0	0	0	0	11	0.0520833	3.51547e-06
d__Bacteria	k__norank_d__Bacteria	p__Bacteroidota	c__Bacteroidia	o__Bacteroidales	f__Rikenellaceae	g__Alistipes	s__unclassified_g__Alistipes	OTU5075	0	0	0	0	0	0	0	0	0	0	0	0	0	0	0	0	0	0	1	0.0104167	3.19588e-07
d__Bacteria	k__norank_d__Bacteria	p__Bacteroidota	c__Bacteroidia	o__Bacteroidales	f__Bacteroidaceae	g__Bacteroides	s__unclassified_g__Bacteroides	OTU8413	0	0	0	0	0	0	0	0	0	0	0	0	0	0	0	0	0	0	4	0.0104167	1.27835e-06
d__Bacteria	k__norank_d__Bacteria	p__Bacteroidota	c__Bacteroidia	o__Bacteroidales	f__Bacteroidaceae	g__Bacteroides	s__unclassified_g__Bacteroides	OTU503	0	0	0	0	0	0	0	0	0	0	0	0	0	0	0	0	0	0	8	0.0520833	2.55671e-06
d__Bacteria	k__norank_d__Bacteria	p__Bacteroidota	c__Bacteroidia	o__Bacteroidales	f__Bacteroidaceae	g__Bacteroides	s__uncultured_bacterium_g__Bacteroides	OTU11941	0	0	0	0	0	0	0	1	0	0	0	0	0	0	0	0	0	2	23	0.104167	7.35053e-06
d__Bacteria	k__norank_d__Bacteria	p__Firmicutes	c__Clostridia	o__Oscillospirales	f__Oscillospiraceae	g__Oscillibacter	s__unclassified_g__Oscillibacter	OTU13752	0	0	0	0	0	0	0	0	0	0	0	0	0	0	0	0	0	0	4	0.0104167	1.27835e-06
d__Bacteria	k__norank_d__Bacteria	p__Bacteroidota	c__Bacteroidia	o__Bacteroidales	f__Bacteroidaceae	g__Bacteroides	s__unclassified_g__Bacteroides	OTU8418	1	0	0	0	0	0	0	0	1	1	0	0	3	1	0	0	1	1	28	0.166667	8.94848e-06
d__Bacteria	k__norank_d__Bacteria	p__Bacteroidota	c__Bacteroidia	o__Bacteroidales	f__Rikenellaceae	g__unclassified_f__Rikenellaceae	s__unclassified_f__Rikenellaceae	OTU13709	0	0	0	0	0	0	1	0	1	1	1	1	0	0	0	0	0	0	31	0.177083	9.90724e-06
d__Bacteria	k__norank_d__Bacteria	p__Bacteroidota	c__Bacteroidia	o__Bacteroidales	f__Bacteroidaceae	g__Bacteroides	s__Bacteroides_salanitronis	OTU4834	0	0	0	0	0	0	0	0	0	0	0	0	0	0	0	0	0	0	4	0.0208333	1.27835e-06
d__Bacteria	k__norank_d__Bacteria	p__Bacteroidota	c__Bacteroidia	o__Bacteroidales	f__unclassified_o__Bacteroidales	g__unclassified_o__Bacteroidales	s__unclassified_o__Bacteroidales	OTU7566	0	0	0	0	0	0	0	0	0	0	0	0	0	0	0	0	0	0	4	0.0208333	1.27835e-06
d__Bacteria	k__norank_d__Bacteria	p__Firmicutes	c__Clostridia	o__Oscillospirales	f__Oscillospiraceae	g__unclassified_f__Oscillospiraceae	s__unclassified_f__Oscillospiraceae	OTU8209	0	0	0	0	0	0	0	0	0	0	0	0	0	0	0	0	0	0	2	0.0104167	6.39177e-07
d__Bacteria	k__norank_d__Bacteria	p__Bacteroidota	c__Bacteroidia	o__Bacteroidales	f__Prevotellaceae	g__Prevotellaceae_UCG-001	s__unclassified_g__Prevotellaceae_UCG-001	OTU6426	0	17	0	11	0	2	0	3	0	4	2	0	3	0	1	0	0	0	321	0.364583	0.000102588
d__Bacteria	k__norank_d__Bacteria	p__Firmicutes	c__Clostridia	o__Oscillospirales	f__Oscillospiraceae	g__unclassified_f__Oscillospiraceae	s__unclassified_f__Oscillospiraceae	OTU8207	0	0	0	0	0	0	0	0	0	0	1	0	0	0	0	1	0	0	3	0.03125	9.58765e-07
d__Bacteria	k__norank_d__Bacteria	p__Bacteroidota	c__Bacteroidia	o__Bacteroidales	f__Rikenellaceae	g__Rikenellaceae_RC9_gut_group	s__unclassified_g__Rikenellaceae_RC9_gut_group	OTU10527	0	0	0	3	1	0	4	2	0	0	0	0	0	0	0	0	0	0	28	0.166667	8.94848e-06
d__Bacteria	k__norank_d__Bacteria	p__Bacteroidota	c__Bacteroidia	o__Bacteroidales	f__Rikenellaceae	g__Alistipes	s__unclassified_g__Alistipes	OTU12494	0	0	0	0	0	0	0	0	0	0	0	0	0	1	0	0	0	0	2	0.0208333	6.39177e-07
d__Bacteria	k__norank_d__Bacteria	p__Firmicutes	c__Clostridia	o__unclassified_c__Clostridia	f__unclassified_c__Clostridia	g__unclassified_c__Clostridia	s__unclassified_c__Clostridia	OTU8192	0	0	0	0	0	0	0	0	0	0	0	0	0	0	0	0	0	0	1	0.0104167	3.19588e-07
d__Bacteria	k__norank_d__Bacteria	p__Firmicutes	c__Bacilli	o__Erysipelotrichales	f__Erysipelotrichaceae	g__Turicibacter	s__unclassified_g__Turicibacter	OTU5227	0	0	0	0	0	0	0	0	0	0	0	0	0	0	0	0	0	0	2	0.0104167	6.39177e-07
d__Bacteria	k__norank_d__Bacteria	p__Bacteroidota	c__Bacteroidia	o__Bacteroidales	f__unclassified_o__Bacteroidales	g__unclassified_o__Bacteroidales	s__unclassified_o__Bacteroidales	OTU3449	0	0	0	0	0	0	0	0	0	0	0	0	0	0	0	0	0	0	2	0.0104167	6.39177e-07
d__Bacteria	k__norank_d__Bacteria	p__Firmicutes	c__Clostridia	o__Lachnospirales	f__Lachnospiraceae	g__Ruminococcus_torques_group	s__unclassified_g__Ruminococcus_torques_group	OTU545	0	0	0	0	1	4	0	3	4	0	2	2	1	2	1	3	1	0	89	0.4375	2.84434e-05
d__Bacteria	k__norank_d__Bacteria	p__Bacteroidota	c__Bacteroidia	o__Bacteroidales	f__Bacteroidaceae	g__Bacteroides	s__unclassified_g__Bacteroides	OTU11927	0	0	0	0	0	0	0	0	0	0	0	0	0	0	0	0	0	0	2	0.0104167	6.39177e-07
d__Bacteria	k__norank_d__Bacteria	p__Firmicutes	c__Clostridia	o__Lachnospirales	f__Lachnospiraceae	g__unclassified_f__Lachnospiraceae	s__unclassified_f__Lachnospiraceae	OTU13661	0	1	0	0	0	0	0	0	0	0	0	0	0	0	0	0	0	0	5	0.03125	1.59794e-06
d__Bacteria	k__norank_d__Bacteria	p__Firmicutes	c__Clostridia	o__unclassified_c__Clostridia	f__unclassified_c__Clostridia	g__unclassified_c__Clostridia	s__unclassified_c__Clostridia	OTU13748	1	0	0	0	2	3	0	0	0	0	2	0	0	0	0	0	0	1	14	0.0729167	4.47424e-06
d__Bacteria	k__norank_d__Bacteria	p__Firmicutes	c__Clostridia	o__Oscillospirales	f__Oscillospiraceae	g__unclassified_f__Oscillospiraceae	s__unclassified_f__Oscillospiraceae	OTU7617	0	0	0	0	0	0	0	0	0	0	0	0	0	0	0	0	0	0	2	0.0104167	6.39177e-07
d__Bacteria	k__norank_d__Bacteria	p__Firmicutes	c__Bacilli	o__RF39	f__norank_o__RF39	g__norank_f__norank_o__RF39	s__Firmicutes_bacterium_CAG822	OTU10665	0	0	0	0	0	0	0	0	0	0	0	0	0	0	0	0	0	0	2	0.0104167	6.39177e-07
d__Bacteria	k__norank_d__Bacteria	p__Bacteroidota	c__Bacteroidia	o__Bacteroidales	f__Rikenellaceae	g__Rikenellaceae_RC9_gut_group	s__uncultured_bacterium_g__Rikenellaceae_RC9_gut_group	OTU14239	1	0	0	0	0	0	6	0	0	1	1	0	0	0	0	2	0	0	59	0.302083	1.88557e-05
d__Bacteria	k__norank_d__Bacteria	p__Firmicutes	c__Clostridia	o__Oscillospirales	f__Oscillospiraceae	g__UCG-005	s__unclassified_g__UCG-005	OTU2774	0	0	0	0	0	0	0	0	0	0	0	0	0	0	0	0	0	0	2	0.0104167	6.39177e-07
d__Bacteria	k__norank_d__Bacteria	p__Firmicutes	c__Clostridia	o__Oscillospirales	f__Ruminococcaceae	g__Candidatus_Soleaferrea	s__uncultured_bacterium_g__Candidatus_Soleaferrea	OTU6688	2	0	0	0	1	0	0	0	0	3	0	0	0	1	0	0	3	0	33	0.177083	1.05464e-05
d__Bacteria	k__norank_d__Bacteria	p__Firmicutes	c__Clostridia	o__Oscillospirales	f__Oscillospiraceae	g__unclassified_f__Oscillospiraceae	s__unclassified_f__Oscillospiraceae	OTU10861	0	0	0	1	0	0	0	0	0	0	0	0	0	0	0	2	0	0	12	0.0625	3.83506e-06
d__Bacteria	k__norank_d__Bacteria	p__Firmicutes	c__Clostridia	o__Eubacteriales	f__Anaerofustaceae	g__Anaerofustis	s__Anaerofustis_sp._Marseille-P2832	OTU9714	4	0	6	0	3	8	1	6	3	7	3	4	1	3	9	15	5	0	363	0.802083	0.000116011
d__Bacteria	k__norank_d__Bacteria	p__Firmicutes	c__Clostridia	o__unclassified_c__Clostridia	f__unclassified_c__Clostridia	g__unclassified_c__Clostridia	s__unclassified_c__Clostridia	OTU8852	0	0	0	0	0	0	0	0	0	0	0	0	0	0	0	0	1	0	1	0.0104167	3.19588e-07
d__Bacteria	k__norank_d__Bacteria	p__Firmicutes	c__Clostridia	o__unclassified_c__Clostridia	f__unclassified_c__Clostridia	g__unclassified_c__Clostridia	s__unclassified_c__Clostridia	OTU8853	0	0	0	0	0	0	0	0	0	0	0	0	0	0	0	0	2	0	2	0.0104167	6.39177e-07
d__Bacteria	k__norank_d__Bacteria	p__Bacteroidota	c__Bacteroidia	o__Bacteroidales	f__Rikenellaceae	g__Rikenellaceae_RC9_gut_group	s__unclassified_g__Rikenellaceae_RC9_gut_group	OTU669	0	0	0	0	0	0	0	0	0	0	2	0	0	0	0	0	0	0	2	0.0104167	6.39177e-07
d__Bacteria	k__norank_d__Bacteria	p__Bacteroidota	c__Bacteroidia	o__Bacteroidales	f__Bacteroidaceae	g__Bacteroides	s__Bacteroides_caecicola	OTU9270	0	0	0	0	0	0	1	0	2	0	0	0	1	0	0	0	0	3	24	0.135417	7.67012e-06
d__Bacteria	k__norank_d__Bacteria	p__Firmicutes	c__Clostridia	o__Lachnospirales	f__Lachnospiraceae	g__Ruminococcus_torques_group	s__unclassified_g__Ruminococcus_torques_group	OTU9481	0	0	0	0	0	0	0	0	0	0	0	0	6	0	0	0	0	0	9	0.03125	2.8763e-06
d__Bacteria	k__norank_d__Bacteria	p__Firmicutes	c__Clostridia	o__Oscillospirales	f__Ruminococcaceae	g__Subdoligranulum	s__unclassified_g__Subdoligranulum	OTU6277	0	0	0	0	0	0	0	0	0	0	0	0	0	0	0	0	0	0	2	0.0208333	6.39177e-07
d__Bacteria	k__norank_d__Bacteria	p__Bacteroidota	c__Bacteroidia	o__Bacteroidales	f__Bacteroidaceae	g__Bacteroides	s__unclassified_g__Bacteroides	OTU5791	0	0	0	0	0	0	0	0	0	0	0	0	0	0	0	0	0	0	3	0.0104167	9.58765e-07
d__Bacteria	k__norank_d__Bacteria	p__Bacteroidota	c__Bacteroidia	o__Bacteroidales	f__Bacteroidaceae	g__Bacteroides	s__unclassified_g__Bacteroides	OTU5790	0	0	0	0	0	0	0	0	0	0	0	0	0	0	0	0	0	0	1	0.0104167	3.19588e-07
d__Bacteria	k__norank_d__Bacteria	p__Bacteroidota	c__Bacteroidia	o__Bacteroidales	f__Bacteroidaceae	g__Bacteroides	s__unclassified_g__Bacteroides	OTU5794	0	0	0	0	0	0	0	0	0	0	0	0	0	0	0	0	0	0	12	0.0104167	3.83506e-06
d__Bacteria	k__norank_d__Bacteria	p__Firmicutes	c__Clostridia	o__Oscillospirales	f__Ruminococcaceae	g__Subdoligranulum	s__unclassified_g__Subdoligranulum	OTU5064	0	0	0	0	0	0	0	0	0	0	0	0	0	0	0	0	0	0	3	0.0104167	9.58765e-07
d__Bacteria	k__norank_d__Bacteria	p__Bacteroidota	c__Bacteroidia	o__Bacteroidales	f__Bacteroidaceae	g__Bacteroides	s__Bacteroides_salanitronis	OTU1617	0	0	0	0	0	0	0	0	0	0	0	0	0	0	0	0	0	0	2	0.0104167	6.39177e-07
d__Bacteria	k__norank_d__Bacteria	p__Firmicutes	c__Clostridia	o__Lachnospirales	f__Lachnospiraceae	g__unclassified_f__Lachnospiraceae	s__unclassified_f__Lachnospiraceae	OTU12035	0	0	2	0	0	0	0	0	0	0	0	0	0	0	0	0	0	0	2	0.0104167	6.39177e-07
d__Bacteria	k__norank_d__Bacteria	p__Firmicutes	c__Clostridia	o__unclassified_c__Clostridia	f__unclassified_c__Clostridia	g__unclassified_c__Clostridia	s__unclassified_c__Clostridia	OTU3886	0	0	0	0	0	0	0	0	0	0	0	0	0	0	0	0	0	0	2	0.0104167	6.39177e-07
d__Bacteria	k__norank_d__Bacteria	p__Firmicutes	c__Clostridia	o__Oscillospirales	f__Ruminococcaceae	g__unclassified_f__Ruminococcaceae	s__unclassified_f__Ruminococcaceae	OTU8213	0	0	0	0	0	0	0	0	0	0	0	0	0	0	0	0	0	0	1	0.0104167	3.19588e-07
d__Bacteria	k__norank_d__Bacteria	p__Firmicutes	c__Clostridia	o__unclassified_c__Clostridia	f__unclassified_c__Clostridia	g__unclassified_c__Clostridia	s__unclassified_c__Clostridia	OTU14695	0	0	0	0	0	0	0	0	0	0	0	0	0	0	0	0	0	0	1	0.0104167	3.19588e-07
d__Bacteria	k__norank_d__Bacteria	p__Actinobacteriota	c__Coriobacteriia	o__Coriobacteriales	f__unclassified_o__Coriobacteriales	g__unclassified_o__Coriobacteriales	s__unclassified_o__Coriobacteriales	OTU6869	0	0	0	0	0	0	0	0	0	0	0	0	0	0	0	0	0	0	8	0.0625	2.55671e-06
d__Bacteria	k__norank_d__Bacteria	p__Bacteroidota	c__Bacteroidia	o__Bacteroidales	f__Bacteroidaceae	g__Bacteroides	s__unclassified_g__Bacteroides	OTU2518	0	0	0	1	0	0	0	0	1	0	0	4	0	0	0	0	0	0	28	0.15625	8.94848e-06
d__Bacteria	k__norank_d__Bacteria	p__Bacteroidota	c__Bacteroidia	o__Bacteroidales	f__Bacteroidaceae	g__Bacteroides	s__Bacteroides_caecicola	OTU8273	0	0	0	0	0	0	0	0	0	0	0	0	0	0	0	0	0	0	3	0.0104167	9.58765e-07
d__Bacteria	k__norank_d__Bacteria	p__Firmicutes	c__Clostridia	o__Oscillospirales	f__Oscillospiraceae	g__norank_f__Oscillospiraceae	s__uncultured_organism_g__norank_f__Oscillospiraceae	OTU552	0	0	0	0	0	0	0	0	0	0	2	0	0	0	0	0	0	0	2	0.0104167	6.39177e-07
d__Bacteria	k__norank_d__Bacteria	p__Spirochaetota	c__Spirochaetia	o__Spirochaetales	f__Spirochaetaceae	g__Treponema	s__unclassified_g__Treponema	OTU7593	0	0	0	0	0	0	0	0	0	0	0	0	0	0	0	0	0	0	1	0.0104167	3.19588e-07
d__Bacteria	k__norank_d__Bacteria	p__Firmicutes	c__Clostridia	o__unclassified_c__Clostridia	f__unclassified_c__Clostridia	g__unclassified_c__Clostridia	s__unclassified_c__Clostridia	OTU6671	0	0	0	0	0	0	0	0	0	0	0	0	0	0	0	0	0	0	2	0.0104167	6.39177e-07
d__Bacteria	k__norank_d__Bacteria	p__Bacteroidota	c__Bacteroidia	o__Bacteroidales	f__Bacteroidaceae	g__Bacteroides	s__unclassified_g__Bacteroides	OTU2511	0	0	0	0	0	0	0	0	0	0	0	0	0	0	0	0	0	0	3	0.0208333	9.58765e-07
d__Bacteria	k__norank_d__Bacteria	p__Bacteroidota	c__Bacteroidia	o__Bacteroidales	f__unclassified_o__Bacteroidales	g__unclassified_o__Bacteroidales	s__unclassified_o__Bacteroidales	OTU228	0	0	0	0	3	0	0	0	0	0	0	0	0	0	0	0	0	0	3	0.0104167	9.58765e-07
d__Bacteria	k__norank_d__Bacteria	p__Firmicutes	c__Clostridia	o__Oscillospirales	f__Oscillospiraceae	g__unclassified_f__Oscillospiraceae	s__unclassified_f__Oscillospiraceae	OTU9594	0	1	1	0	0	7	2	2	0	0	0	1	2	2	2	0	0	1	77	0.385417	2.46083e-05
d__Bacteria	k__norank_d__Bacteria	p__Bacteroidota	c__Bacteroidia	o__Bacteroidales	f__Rikenellaceae	g__Alistipes	s__unclassified_g__Alistipes	OTU3537	0	0	0	0	0	0	0	0	0	0	0	0	0	0	0	0	0	0	8	0.0416667	2.55671e-06
d__Bacteria	k__norank_d__Bacteria	p__Firmicutes	c__Clostridia	o__Lachnospirales	f__Lachnospiraceae	g__unclassified_f__Lachnospiraceae	s__unclassified_f__Lachnospiraceae	OTU13063	0	0	0	0	0	0	0	0	0	0	0	0	0	0	0	0	0	0	2	0.0104167	6.39177e-07
d__Bacteria	k__norank_d__Bacteria	p__Firmicutes	c__Clostridia	o__Lachnospirales	f__Lachnospiraceae	g__unclassified_f__Lachnospiraceae	s__unclassified_f__Lachnospiraceae	OTU9525	0	0	0	0	0	0	0	0	0	0	0	0	0	0	0	0	0	0	2	0.0104167	6.39177e-07
d__Bacteria	k__norank_d__Bacteria	p__Firmicutes	c__Clostridia	o__Oscillospirales	f__Butyricicoccaceae	g__Butyricicoccus	s__unclassified_g__Butyricicoccus	OTU7988	0	0	0	0	0	0	0	0	0	0	0	0	0	0	0	0	0	0	8	0.0520833	2.55671e-06
d__Bacteria	k__norank_d__Bacteria	p__Bacteroidota	c__Bacteroidia	o__Bacteroidales	f__unclassified_o__Bacteroidales	g__unclassified_o__Bacteroidales	s__unclassified_o__Bacteroidales	OTU225	3	2	9	4	17	6	12	8	3	2	13	1	1	0	0	0	1	0	353	0.541667	0.000112815
d__Bacteria	k__norank_d__Bacteria	p__Bacteroidota	c__Bacteroidia	o__Bacteroidales	f__unclassified_o__Bacteroidales	g__unclassified_o__Bacteroidales	s__unclassified_o__Bacteroidales	OTU2010	0	0	0	0	0	0	0	0	0	2	0	0	0	0	0	0	0	0	2	0.0104167	6.39177e-07
d__Bacteria	k__norank_d__Bacteria	p__Verrucomicrobiota	c__Lentisphaeria	o__Victivallales	f__Victivallaceae	g__Victivallis	s__uncultured_bacterium_g__Victivallis	OTU10589	0	0	0	0	0	0	0	0	0	0	0	0	0	0	0	0	0	0	33	0.177083	1.05464e-05
d__Bacteria	k__norank_d__Bacteria	p__Firmicutes	c__Clostridia	o__Monoglobales	f__Monoglobaceae	g__Monoglobus	s__uncultured_Clostridium_sp._g__Monoglobus	OTU12511	0	0	0	0	0	0	0	0	0	0	0	0	0	0	0	0	0	0	3	0.0208333	9.58765e-07
d__Bacteria	k__norank_d__Bacteria	p__Bacteroidota	c__Bacteroidia	o__Bacteroidales	f__Prevotellaceae	g__Prevotellaceae_UCG-001	s__uncultured_bacterium_g__Prevotellaceae_UCG-001	OTU2737	0	0	0	4	0	0	0	0	0	0	0	0	0	0	0	0	0	0	4	0.0104167	1.27835e-06
d__Bacteria	k__norank_d__Bacteria	p__Firmicutes	c__Clostridia	o__Oscillospirales	f__Oscillospiraceae	g__unclassified_f__Oscillospiraceae	s__unclassified_f__Oscillospiraceae	OTU797	0	2	0	0	0	0	0	0	0	0	0	0	0	0	0	0	0	0	2	0.0104167	6.39177e-07
d__Bacteria	k__norank_d__Bacteria	p__Firmicutes	c__Clostridia	o__Oscillospirales	f__Oscillospiraceae	g__unclassified_f__Oscillospiraceae	s__unclassified_f__Oscillospiraceae	OTU791	0	3	0	0	0	0	0	0	0	0	0	0	0	0	0	1	0	0	7	0.0520833	2.23712e-06
d__Bacteria	k__norank_d__Bacteria	p__Bacteroidota	c__Bacteroidia	o__Bacteroidales	f__Rikenellaceae	g__Rikenellaceae_RC9_gut_group	s__unclassified_g__Rikenellaceae_RC9_gut_group	OTU3826	0	0	0	0	0	0	0	0	0	0	0	0	0	0	0	0	0	0	1	0.0104167	3.19588e-07
d__Bacteria	k__norank_d__Bacteria	p__Firmicutes	c__Clostridia	o__Christensenellales	f__Christensenellaceae	g__Christensenellaceae_R-7_group	s__uncultured_rumen_bacterium_g__Christensenellaceae_R-7_group	OTU6803	0	0	0	0	0	0	0	0	0	0	0	1	5	4	0	0	0	2	58	0.3125	1.85361e-05
d__Bacteria	k__norank_d__Bacteria	p__Bacteroidota	c__Bacteroidia	o__Bacteroidales	f__Rikenellaceae	g__Rikenellaceae_RC9_gut_group	s__unclassified_g__Rikenellaceae_RC9_gut_group	OTU1688	0	0	0	0	0	0	0	0	0	0	0	0	0	0	0	0	0	0	2	0.0104167	6.39177e-07
d__Bacteria	k__norank_d__Bacteria	p__Bacteroidota	c__Bacteroidia	o__unclassified_c__Bacteroidia	f__unclassified_c__Bacteroidia	g__unclassified_c__Bacteroidia	s__unclassified_c__Bacteroidia	OTU4164	0	0	0	0	0	0	0	0	0	0	0	0	0	0	0	0	0	0	2	0.0104167	6.39177e-07
d__Bacteria	k__norank_d__Bacteria	p__Bacteroidota	c__Bacteroidia	o__Bacteroidales	f__Rikenellaceae	g__Rikenellaceae_RC9_gut_group	s__uncultured_bacterium_g__Rikenellaceae_RC9_gut_group	OTU10633	12	15	109	63	10	9	94	33	35	16	6	25	0	0	0	0	88	0	2687	0.645833	0.000858734
d__Bacteria	k__norank_d__Bacteria	p__Firmicutes	c__Clostridia	o__Clostridia_UCG-014	f__norank_o__Clostridia_UCG-014	g__norank_f__norank_o__Clostridia_UCG-014	s__unclassified_g__norank_f__norank_o__Clostridia_UCG-014	OTU12877	1	2	0	3	0	0	1	9	0	10	1	6	6	4	11	2	12	1	380	0.65625	0.000121444
d__Bacteria	k__norank_d__Bacteria	p__Firmicutes	c__Clostridia	o__Lachnospirales	f__Lachnospiraceae	g__Blautia	s__unclassified_g__Blautia	OTU9547	0	0	0	0	0	0	0	0	0	0	0	0	0	0	0	0	0	0	3	0.0208333	9.58765e-07
d__Bacteria	k__norank_d__Bacteria	p__Desulfobacterota	c__Desulfovibrionia	o__Desulfovibrionales	f__Desulfovibrionaceae	g__Desulfovibrio	s__bacterium_g__Desulfovibrio	OTU2812	0	0	0	0	0	0	0	0	0	0	0	0	0	0	0	0	0	0	3	0.0208333	9.58765e-07
d__Bacteria	k__norank_d__Bacteria	p__Firmicutes	c__Clostridia	o__unclassified_c__Clostridia	f__unclassified_c__Clostridia	g__unclassified_c__Clostridia	s__unclassified_c__Clostridia	OTU13363	0	0	0	0	0	0	0	0	0	0	0	0	0	0	0	0	0	0	4	0.0104167	1.27835e-06
d__Bacteria	k__norank_d__Bacteria	p__Firmicutes	c__Clostridia	o__unclassified_c__Clostridia	f__unclassified_c__Clostridia	g__unclassified_c__Clostridia	s__unclassified_c__Clostridia	OTU13365	0	0	0	0	0	0	0	0	0	0	4	0	0	0	0	0	0	0	23	0.145833	7.35053e-06
d__Bacteria	k__norank_d__Bacteria	p__unclassified_k__norank_d__Bacteria	c__unclassified_k__norank_d__Bacteria	o__unclassified_k__norank_d__Bacteria	f__unclassified_k__norank_d__Bacteria	g__unclassified_k__norank_d__Bacteria	s__unclassified_k__norank_d__Bacteria	OTU4961	0	0	0	0	0	0	0	0	0	0	0	0	0	0	0	0	0	0	2	0.0104167	6.39177e-07
d__Bacteria	k__norank_d__Bacteria	p__unclassified_k__norank_d__Bacteria	c__unclassified_k__norank_d__Bacteria	o__unclassified_k__norank_d__Bacteria	f__unclassified_k__norank_d__Bacteria	g__unclassified_k__norank_d__Bacteria	s__unclassified_k__norank_d__Bacteria	OTU4963	0	0	0	0	0	0	0	0	0	0	0	0	0	0	0	0	0	0	1	0.0104167	3.19588e-07
d__Bacteria	k__norank_d__Bacteria	p__Bacteroidota	c__Bacteroidia	o__Bacteroidales	f__Bacteroidaceae	g__Bacteroides	s__Bacteroides_caecicola	OTU1186	0	0	0	0	0	0	0	0	0	0	0	0	0	0	0	0	0	0	3	0.0208333	9.58765e-07
d__Bacteria	k__norank_d__Bacteria	p__unclassified_k__norank_d__Bacteria	c__unclassified_k__norank_d__Bacteria	o__unclassified_k__norank_d__Bacteria	f__unclassified_k__norank_d__Bacteria	g__unclassified_k__norank_d__Bacteria	s__unclassified_k__norank_d__Bacteria	OTU4966	0	1	4	2	1	0	1	2	0	0	0	1	0	1	0	0	0	0	61	0.322917	1.94949e-05
d__Bacteria	k__norank_d__Bacteria	p__Bacteroidota	c__Bacteroidia	o__Bacteroidales	f__Bacteroidaceae	g__Bacteroides	s__unclassified_g__Bacteroides	OTU14175	0	0	0	0	0	0	0	0	0	0	0	0	0	0	0	1	0	1	2	0.0208333	6.39177e-07
d__Bacteria	k__norank_d__Bacteria	p__unclassified_k__norank_d__Bacteria	c__unclassified_k__norank_d__Bacteria	o__unclassified_k__norank_d__Bacteria	f__unclassified_k__norank_d__Bacteria	g__unclassified_k__norank_d__Bacteria	s__unclassified_k__norank_d__Bacteria	OTU10795	0	0	0	0	0	0	0	0	0	0	0	0	0	0	0	0	0	0	2	0.0104167	6.39177e-07
d__Bacteria	k__norank_d__Bacteria	p__Firmicutes	c__Clostridia	o__Oscillospirales	f__Oscillospiraceae	g__unclassified_f__Oscillospiraceae	s__unclassified_f__Oscillospiraceae	OTU6978	0	0	1	0	0	0	0	0	0	0	1	0	0	1	0	0	0	0	34	0.239583	1.0866e-05
d__Bacteria	k__norank_d__Bacteria	p__Firmicutes	c__Clostridia	o__Lachnospirales	f__Lachnospiraceae	g__unclassified_f__Lachnospiraceae	s__unclassified_f__Lachnospiraceae	OTU2188	1	0	0	0	1	0	0	0	0	0	0	0	0	0	0	0	1	0	9	0.0729167	2.8763e-06
d__Bacteria	k__norank_d__Bacteria	p__Bacteroidota	c__Bacteroidia	o__Bacteroidales	f__Rikenellaceae	g__Rikenellaceae_RC9_gut_group	s__uncultured_bacterium_g__Rikenellaceae_RC9_gut_group	OTU11724	0	0	0	0	0	0	2	4	0	0	0	0	0	0	0	0	0	0	23	0.104167	7.35053e-06
d__Bacteria	k__norank_d__Bacteria	p__Bacteroidota	c__Bacteroidia	o__Bacteroidales	f__Rikenellaceae	g__unclassified_f__Rikenellaceae	s__unclassified_f__Rikenellaceae	OTU12507	0	0	0	0	0	0	0	0	0	0	0	0	0	0	0	0	0	0	2	0.0104167	6.39177e-07
d__Bacteria	k__norank_d__Bacteria	p__Firmicutes	c__Clostridia	o__unclassified_c__Clostridia	f__unclassified_c__Clostridia	g__unclassified_c__Clostridia	s__unclassified_c__Clostridia	OTU11313	0	0	0	0	0	0	0	0	0	0	0	0	0	0	0	0	0	0	2	0.0104167	6.39177e-07
d__Bacteria	k__norank_d__Bacteria	p__Bacteroidota	c__Bacteroidia	o__unclassified_c__Bacteroidia	f__unclassified_c__Bacteroidia	g__unclassified_c__Bacteroidia	s__unclassified_c__Bacteroidia	OTU10494	0	0	0	0	0	0	0	1	0	0	0	0	0	0	0	0	0	0	3	0.03125	9.58765e-07
d__Bacteria	k__norank_d__Bacteria	p__Bacteroidota	c__Bacteroidia	o__Bacteroidales	f__Rikenellaceae	g__Rikenellaceae_RC9_gut_group	s__unclassified_g__Rikenellaceae_RC9_gut_group	OTU13870	0	0	0	0	0	1	0	0	0	0	0	0	0	3	0	0	0	0	21	0.125	6.71136e-06
d__Bacteria	k__norank_d__Bacteria	p__Bacteroidota	c__Bacteroidia	o__Bacteroidales	f__Bacteroidaceae	g__Bacteroides	s__Bacteroides_salanitronis_DSM_18170	OTU12459	0	0	0	0	0	0	0	0	1	0	0	0	0	0	0	0	0	0	3	0.03125	9.58765e-07
d__Bacteria	k__norank_d__Bacteria	p__Firmicutes	c__Clostridia	o__Lachnospirales	f__Lachnospiraceae	g__unclassified_f__Lachnospiraceae	s__unclassified_f__Lachnospiraceae	OTU9094	0	0	0	0	0	0	0	0	0	0	0	0	0	0	0	0	0	0	3	0.03125	9.58765e-07
d__Bacteria	k__norank_d__Bacteria	p__Bacteroidota	c__Bacteroidia	o__Bacteroidales	f__Bacteroidaceae	g__Bacteroides	s__unclassified_g__Bacteroides	OTU13242	0	0	0	0	0	0	0	0	0	0	0	0	0	0	0	0	0	0	10	0.0520833	3.19588e-06
d__Bacteria	k__norank_d__Bacteria	p__Firmicutes	c__Clostridia	o__Peptostreptococcales-Tissierellales	f__Anaerovoracaceae	g__Family_XIII_AD3011_group	s__uncultured_bacterium_g__Family_XIII_AD3011_group	OTU5855	0	0	0	0	0	1	0	0	0	0	0	0	2	0	0	0	0	0	15	0.145833	4.79383e-06
d__Bacteria	k__norank_d__Bacteria	p__Actinobacteriota	c__Coriobacteriia	o__Coriobacteriales	f__Atopobiaceae	g__Olsenella	s__unclassified_g__Olsenella	OTU13737	0	0	0	0	0	0	0	0	0	0	0	0	0	0	0	0	0	0	2	0.0104167	6.39177e-07
d__Bacteria	k__norank_d__Bacteria	p__unclassified_k__norank_d__Bacteria	c__unclassified_k__norank_d__Bacteria	o__unclassified_k__norank_d__Bacteria	f__unclassified_k__norank_d__Bacteria	g__unclassified_k__norank_d__Bacteria	s__unclassified_k__norank_d__Bacteria	OTU9783	0	0	0	0	0	0	0	0	0	0	0	0	0	0	0	0	0	0	2	0.0104167	6.39177e-07
d__Bacteria	k__norank_d__Bacteria	p__Firmicutes	c__Clostridia	o__Oscillospirales	f__Butyricicoccaceae	g__Butyricicoccus	s__unclassified_g__Butyricicoccus	OTU9232	1	0	0	0	0	0	0	0	0	0	0	0	0	0	0	0	0	0	3	0.0208333	9.58765e-07
d__Bacteria	k__norank_d__Bacteria	p__Firmicutes	c__Clostridia	o__unclassified_c__Clostridia	f__unclassified_c__Clostridia	g__unclassified_c__Clostridia	s__unclassified_c__Clostridia	OTU9291	0	0	0	0	0	3	0	0	0	0	1	0	3	2	4	3	5	2	57	0.291667	1.82165e-05
d__Bacteria	k__norank_d__Bacteria	p__Bacteroidota	c__Bacteroidia	o__Bacteroidales	f__Bacteroidaceae	g__Bacteroides	s__unclassified_g__Bacteroides	OTU12072	0	0	0	0	0	0	0	0	0	0	0	0	0	0	0	0	0	0	2	0.0104167	6.39177e-07
d__Bacteria	k__norank_d__Bacteria	p__unclassified_k__norank_d__Bacteria	c__unclassified_k__norank_d__Bacteria	o__unclassified_k__norank_d__Bacteria	f__unclassified_k__norank_d__Bacteria	g__unclassified_k__norank_d__Bacteria	s__unclassified_k__norank_d__Bacteria	OTU5924	0	0	0	0	0	0	0	0	0	0	0	0	0	0	0	0	0	0	2	0.0104167	6.39177e-07
d__Bacteria	k__norank_d__Bacteria	p__Bacteroidota	c__Bacteroidia	o__Bacteroidales	f__unclassified_o__Bacteroidales	g__unclassified_o__Bacteroidales	s__unclassified_o__Bacteroidales	OTU6818	0	0	0	0	0	0	0	0	0	0	0	0	0	0	0	0	0	0	2	0.0104167	6.39177e-07
d__Bacteria	k__norank_d__Bacteria	p__Bacteroidota	c__Bacteroidia	o__Bacteroidales	f__unclassified_o__Bacteroidales	g__unclassified_o__Bacteroidales	s__unclassified_o__Bacteroidales	OTU6819	14	287	12	57	90	103	254	53	116	63	124	250	103	26	242	128	15	30	10958	0.979167	0.00350205
d__Bacteria	k__norank_d__Bacteria	p__Bacteroidota	c__Bacteroidia	o__Bacteroidales	f__unclassified_o__Bacteroidales	g__unclassified_o__Bacteroidales	s__unclassified_o__Bacteroidales	OTU6812	0	0	0	0	0	0	0	0	0	0	0	0	0	0	0	0	0	0	1	0.0104167	3.19588e-07
d__Bacteria	k__norank_d__Bacteria	p__Firmicutes	c__Clostridia	o__Oscillospirales	f__Oscillospiraceae	g__unclassified_f__Oscillospiraceae	s__unclassified_f__Oscillospiraceae	OTU5112	0	0	0	0	0	0	0	0	0	0	0	0	0	0	0	0	0	0	4	0.03125	1.27835e-06
d__Bacteria	k__norank_d__Bacteria	p__Firmicutes	c__Clostridia	o__Lachnospirales	f__Lachnospiraceae	g__unclassified_f__Lachnospiraceae	s__unclassified_f__Lachnospiraceae	OTU10595	0	0	0	0	0	0	0	0	0	0	0	0	0	0	0	0	0	0	3	0.0208333	9.58765e-07
d__Bacteria	k__norank_d__Bacteria	p__Bacteroidota	c__Bacteroidia	o__Bacteroidales	f__Rikenellaceae	g__Rikenellaceae_RC9_gut_group	s__uncultured_bacterium_g__Rikenellaceae_RC9_gut_group	OTU11784	0	0	0	0	0	0	0	0	0	0	0	0	0	0	0	0	0	0	8	0.0520833	2.55671e-06
d__Bacteria	k__norank_d__Bacteria	p__Bacteroidota	c__Bacteroidia	o__Bacteroidales	f__Bacteroidaceae	g__Bacteroides	s__uncultured_Bacteroidales_bacterium_g__Bacteroides	OTU4842	0	0	0	0	0	0	0	0	0	0	0	0	0	0	0	0	1	0	10	0.0729167	3.19588e-06
d__Bacteria	k__norank_d__Bacteria	p__Bacteroidota	c__Bacteroidia	o__Bacteroidales	f__Bacteroidaceae	g__Bacteroides	s__Bacteroides_caecicola	OTU2360	0	0	3	0	0	0	2	0	0	0	0	1	0	0	0	0	0	0	28	0.135417	8.94848e-06
d__Bacteria	k__norank_d__Bacteria	p__Bacteroidota	c__Bacteroidia	o__Bacteroidales	f__Bacteroidaceae	g__Bacteroides	s__unclassified_g__Bacteroides	OTU9331	0	0	0	0	0	0	0	0	0	0	0	0	0	0	0	0	0	0	2	0.0104167	6.39177e-07
d__Bacteria	k__norank_d__Bacteria	p__Firmicutes	c__Clostridia	o__Clostridia_UCG-014	f__norank_o__Clostridia_UCG-014	g__norank_f__norank_o__Clostridia_UCG-014	s__unclassified_g__norank_f__norank_o__Clostridia_UCG-014	OTU9439	0	0	0	0	0	0	0	0	0	0	0	0	0	0	0	0	0	0	1	0.0104167	3.19588e-07
d__Bacteria	k__norank_d__Bacteria	p__Firmicutes	c__Clostridia	o__Lachnospirales	f__Lachnospiraceae	g__unclassified_f__Lachnospiraceae	s__unclassified_f__Lachnospiraceae	OTU3722	0	0	0	0	0	0	0	0	0	0	0	0	0	0	0	0	0	0	8	0.0416667	2.55671e-06
d__Bacteria	k__norank_d__Bacteria	p__Firmicutes	c__Clostridia	o__Oscillospirales	f__UCG-010	g__norank_f__UCG-010	s__uncultured_bacterium_g__norank_f__UCG-010	OTU6749	9	41	1	1	14	42	117	13	1	27	18	7	20	17	1	94	17	93	1946	0.854167	0.000621919
d__Bacteria	k__norank_d__Bacteria	p__Actinobacteriota	c__Coriobacteriia	o__Coriobacteriales	f__unclassified_o__Coriobacteriales	g__unclassified_o__Coriobacteriales	s__unclassified_o__Coriobacteriales	OTU11606	2	4	0	0	2	0	0	0	2	0	1	2	0	0	2	1	0	1	85	0.395833	2.7165e-05
d__Bacteria	k__norank_d__Bacteria	p__Firmicutes	c__Clostridia	o__Lachnospirales	f__Lachnospiraceae	g__Ruminococcus_torques_group	s__unclassified_g__Ruminococcus_torques_group	OTU11607	0	0	0	0	0	0	0	0	0	0	0	0	0	0	0	0	0	0	1	0.0104167	3.19588e-07
d__Bacteria	k__norank_d__Bacteria	p__Firmicutes	c__Clostridia	o__Oscillospirales	f__Butyricicoccaceae	g__Butyricicoccus	s__unclassified_g__Butyricicoccus	OTU13223	0	0	0	0	0	0	0	0	0	0	0	0	0	0	0	0	0	0	2	0.0104167	6.39177e-07
d__Bacteria	k__norank_d__Bacteria	p__Firmicutes	c__Bacilli	o__Lactobacillales	f__Lactobacillaceae	g__Lactobacillus	s__unclassified_g__Lactobacillus	OTU13079	0	0	0	0	0	0	0	0	0	0	0	0	0	0	0	0	0	0	4	0.03125	1.27835e-06
d__Bacteria	k__norank_d__Bacteria	p__Firmicutes	c__Clostridia	o__Oscillospirales	f__Butyricicoccaceae	g__Butyricicoccus	s__unclassified_g__Butyricicoccus	OTU3755	0	0	0	0	0	0	0	0	0	0	0	0	0	0	0	0	0	0	4	0.0208333	1.27835e-06
d__Bacteria	k__norank_d__Bacteria	p__Firmicutes	c__Bacilli	o__Erysipelotrichales	f__Erysipelotrichaceae	g__norank_f__Erysipelotrichaceae	s__Clostridiales_bacterium_60-7e	OTU9523	0	0	0	0	0	0	0	0	0	0	0	0	2	0	0	0	0	0	2	0.0104167	6.39177e-07
d__Bacteria	k__norank_d__Bacteria	p__Firmicutes	c__Clostridia	o__unclassified_c__Clostridia	f__unclassified_c__Clostridia	g__unclassified_c__Clostridia	s__unclassified_c__Clostridia	OTU3089	0	0	0	0	1	0	0	0	0	0	0	0	0	0	0	0	0	0	40	0.21875	1.27835e-05
d__Bacteria	k__norank_d__Bacteria	p__Bacteroidota	c__Bacteroidia	o__Bacteroidales	f__Barnesiellaceae	g__Barnesiella	s__Barnesiella_viscericola	OTU9979	0	0	0	0	0	0	0	0	0	0	0	0	0	0	0	0	0	4	4	0.0104167	1.27835e-06
d__Bacteria	k__norank_d__Bacteria	p__Bacteroidota	c__Bacteroidia	o__Bacteroidales	f__Prevotellaceae	g__unclassified_f__Prevotellaceae	s__unclassified_f__Prevotellaceae	OTU1948	0	0	0	0	0	0	0	0	0	0	0	0	0	0	0	0	0	0	3	0.0104167	9.58765e-07
d__Bacteria	k__norank_d__Bacteria	p__Bacteroidota	c__Bacteroidia	o__Bacteroidales	f__unclassified_o__Bacteroidales	g__unclassified_o__Bacteroidales	s__unclassified_o__Bacteroidales	OTU5234	0	0	0	0	0	0	0	0	0	0	0	0	0	0	1	0	0	0	6	0.0416667	1.91753e-06
d__Bacteria	k__norank_d__Bacteria	p__Bacteroidota	c__Bacteroidia	o__Bacteroidales	f__Bacteroidaceae	g__Bacteroides	s__unclassified_g__Bacteroides	OTU4779	0	0	0	0	0	0	0	0	0	0	0	0	0	0	0	0	0	0	2	0.0104167	6.39177e-07
d__Bacteria	k__norank_d__Bacteria	p__Firmicutes	c__Clostridia	o__Peptostreptococcales-Tissierellales	f__Peptostreptococcaceae	g__unclassified_f__Peptostreptococcaceae	s__unclassified_f__Peptostreptococcaceae	OTU16	5	1	0	0	0	0	0	0	0	0	4	2	0	0	0	0	3	0	63	0.197917	2.01341e-05
d__Bacteria	k__norank_d__Bacteria	p__Bacteroidota	c__Bacteroidia	o__Bacteroidales	f__Prevotellaceae	g__unclassified_f__Prevotellaceae	s__unclassified_f__Prevotellaceae	OTU7532	0	0	0	0	0	0	0	0	0	0	0	0	0	0	0	0	0	0	1	0.0104167	3.19588e-07
d__Bacteria	k__norank_d__Bacteria	p__Bacteroidota	c__Bacteroidia	o__Bacteroidales	f__unclassified_o__Bacteroidales	g__unclassified_o__Bacteroidales	s__unclassified_o__Bacteroidales	OTU8869	0	0	0	0	0	0	0	0	0	0	0	0	0	0	0	0	2	0	2	0.0104167	6.39177e-07
d__Bacteria	k__norank_d__Bacteria	p__Bacteroidota	c__Bacteroidia	o__Bacteroidales	f__unclassified_o__Bacteroidales	g__unclassified_o__Bacteroidales	s__unclassified_o__Bacteroidales	OTU5548	0	0	0	0	0	0	0	0	0	0	0	0	0	0	0	0	0	0	5	0.0208333	1.59794e-06
d__Bacteria	k__norank_d__Bacteria	p__Bacteroidota	c__Bacteroidia	o__Bacteroidales	f__unclassified_o__Bacteroidales	g__unclassified_o__Bacteroidales	s__unclassified_o__Bacteroidales	OTU13393	0	0	0	0	0	0	0	0	0	0	0	0	0	0	0	0	0	0	1	0.0104167	3.19588e-07
d__Bacteria	k__norank_d__Bacteria	p__Bacteroidota	c__Bacteroidia	o__Bacteroidales	f__Prevotellaceae	g__unclassified_f__Prevotellaceae	s__unclassified_f__Prevotellaceae	OTU7539	0	0	0	0	0	0	0	0	0	0	0	0	0	0	0	0	0	0	15	0.104167	4.79383e-06
d__Bacteria	k__norank_d__Bacteria	p__Firmicutes	c__Negativicutes	o__unclassified_c__Negativicutes	f__unclassified_c__Negativicutes	g__unclassified_c__Negativicutes	s__unclassified_c__Negativicutes	OTU7001	0	0	0	0	0	0	0	0	0	0	0	0	0	0	0	0	0	0	1	0.0104167	3.19588e-07
d__Bacteria	k__norank_d__Bacteria	p__Firmicutes	c__Clostridia	o__Lachnospirales	f__Lachnospiraceae	g__Marvinbryantia	s__unclassified_g__Marvinbryantia	OTU94	21	11	1	5	5	16	1	0	7	3	7	6	15	13	3	4	21	4	826	0.9375	0.00026398
d__Bacteria	k__norank_d__Bacteria	p__unclassified_k__norank_d__Bacteria	c__unclassified_k__norank_d__Bacteria	o__unclassified_k__norank_d__Bacteria	f__unclassified_k__norank_d__Bacteria	g__unclassified_k__norank_d__Bacteria	s__unclassified_k__norank_d__Bacteria	OTU12031	0	0	2	0	0	0	0	0	0	0	0	0	0	0	0	0	0	0	2	0.0104167	6.39177e-07
d__Bacteria	k__norank_d__Bacteria	p__unclassified_k__norank_d__Bacteria	c__unclassified_k__norank_d__Bacteria	o__unclassified_k__norank_d__Bacteria	f__unclassified_k__norank_d__Bacteria	g__unclassified_k__norank_d__Bacteria	s__unclassified_k__norank_d__Bacteria	OTU12746	0	0	0	0	0	0	0	0	0	0	0	0	0	0	0	0	0	0	2	0.0104167	6.39177e-07
d__Bacteria	k__norank_d__Bacteria	p__unclassified_k__norank_d__Bacteria	c__unclassified_k__norank_d__Bacteria	o__unclassified_k__norank_d__Bacteria	f__unclassified_k__norank_d__Bacteria	g__unclassified_k__norank_d__Bacteria	s__unclassified_k__norank_d__Bacteria	OTU12745	0	0	0	0	0	0	0	0	0	0	0	0	0	0	0	0	0	0	1	0.0104167	3.19588e-07
d__Bacteria	k__norank_d__Bacteria	p__Firmicutes	c__Clostridia	o__Oscillospirales	f__unclassified_o__Oscillospirales	g__unclassified_o__Oscillospirales	s__unclassified_o__Oscillospirales	OTU4691	0	0	0	0	0	0	1	0	0	2	0	0	0	1	0	0	0	0	19	0.145833	6.07218e-06
d__Bacteria	k__norank_d__Bacteria	p__Firmicutes	c__Bacilli	o__Lactobacillales	f__Lactobacillaceae	g__Lactobacillus	s__Lactobacillus_aviarius_subsp._araffinosus	OTU6017	0	0	0	0	0	0	0	0	0	0	0	0	0	0	0	0	0	0	1	0.0104167	3.19588e-07
d__Bacteria	k__norank_d__Bacteria	p__Bacteroidota	c__Bacteroidia	o__Bacteroidales	f__Rikenellaceae	g__Rikenellaceae_RC9_gut_group	s__uncultured_bacterium_g__Rikenellaceae_RC9_gut_group	OTU11595	0	0	0	0	0	0	0	0	0	0	0	0	0	0	0	0	0	0	28	0.166667	8.94848e-06
d__Bacteria	k__norank_d__Bacteria	p__Firmicutes	c__Clostridia	o__unclassified_c__Clostridia	f__unclassified_c__Clostridia	g__unclassified_c__Clostridia	s__unclassified_c__Clostridia	OTU312	0	0	0	0	1	0	0	0	0	0	0	0	0	0	0	0	0	0	1	0.0104167	3.19588e-07
d__Bacteria	k__norank_d__Bacteria	p__Firmicutes	c__Clostridia	o__Oscillospirales	f__unclassified_o__Oscillospirales	g__unclassified_o__Oscillospirales	s__unclassified_o__Oscillospirales	OTU14736	0	0	0	0	0	0	0	0	0	0	0	0	0	0	0	0	0	0	2	0.0104167	6.39177e-07
d__Bacteria	k__norank_d__Bacteria	p__unclassified_k__norank_d__Bacteria	c__unclassified_k__norank_d__Bacteria	o__unclassified_k__norank_d__Bacteria	f__unclassified_k__norank_d__Bacteria	g__unclassified_k__norank_d__Bacteria	s__unclassified_k__norank_d__Bacteria	OTU8255	0	0	0	0	0	0	0	0	0	0	0	0	0	0	0	0	0	0	3	0.0104167	9.58765e-07
d__Bacteria	k__norank_d__Bacteria	p__unclassified_k__norank_d__Bacteria	c__unclassified_k__norank_d__Bacteria	o__unclassified_k__norank_d__Bacteria	f__unclassified_k__norank_d__Bacteria	g__unclassified_k__norank_d__Bacteria	s__unclassified_k__norank_d__Bacteria	OTU8526	0	0	0	0	0	0	0	0	0	0	0	0	0	0	0	0	0	0	2	0.0104167	6.39177e-07
d__Bacteria	k__norank_d__Bacteria	p__Firmicutes	c__Clostridia	o__Lachnospirales	f__Lachnospiraceae	g__unclassified_f__Lachnospiraceae	s__unclassified_f__Lachnospiraceae	OTU3580	0	3	0	0	0	0	0	0	0	0	0	0	0	0	1	0	0	0	8	0.0416667	2.55671e-06
d__Bacteria	k__norank_d__Bacteria	p__Bacteroidota	c__Bacteroidia	o__Bacteroidales	f__Bacteroidaceae	g__Bacteroides	s__Bacteroides_caecicola	OTU2187	0	0	0	0	0	0	0	0	0	0	0	0	0	0	0	0	0	0	3	0.0104167	9.58765e-07
d__Bacteria	k__norank_d__Bacteria	p__Bacteroidota	c__Bacteroidia	o__Bacteroidales	f__unclassified_o__Bacteroidales	g__unclassified_o__Bacteroidales	s__unclassified_o__Bacteroidales	OTU6579	0	0	0	0	0	0	0	0	0	0	0	0	0	0	0	0	0	0	2	0.0104167	6.39177e-07
d__Bacteria	k__norank_d__Bacteria	p__Bacteroidota	c__Bacteroidia	o__Bacteroidales	f__unclassified_o__Bacteroidales	g__unclassified_o__Bacteroidales	s__unclassified_o__Bacteroidales	OTU3058	0	0	0	0	0	0	0	0	0	0	0	0	0	0	0	0	0	0	3	0.0104167	9.58765e-07
d__Bacteria	k__norank_d__Bacteria	p__Bacteroidota	c__Bacteroidia	o__unclassified_c__Bacteroidia	f__unclassified_c__Bacteroidia	g__unclassified_c__Bacteroidia	s__unclassified_c__Bacteroidia	OTU14142	0	0	0	0	0	0	0	0	0	0	0	0	0	0	0	2	0	0	2	0.0104167	6.39177e-07
d__Bacteria	k__norank_d__Bacteria	p__Firmicutes	c__Clostridia	o__Oscillospirales	f__Oscillospiraceae	g__unclassified_f__Oscillospiraceae	s__unclassified_f__Oscillospiraceae	OTU9617	0	0	0	0	0	0	0	0	0	0	0	0	0	0	0	0	0	0	6	0.0520833	1.91753e-06
d__Bacteria	k__norank_d__Bacteria	p__Firmicutes	c__Clostridia	o__unclassified_c__Clostridia	f__unclassified_c__Clostridia	g__unclassified_c__Clostridia	s__unclassified_c__Clostridia	OTU11218	4	0	0	0	3	1	3	0	1	0	1	0	1	2	4	2	2	2	107	0.510417	3.4196e-05
d__Bacteria	k__norank_d__Bacteria	p__Firmicutes	c__Clostridia	o__Peptostreptococcales-Tissierellales	f__Anaerovoracaceae	g__unclassified_f__Anaerovoracaceae	s__unclassified_f__Anaerovoracaceae	OTU12374	0	0	0	0	0	0	0	0	0	0	0	0	0	0	0	0	0	0	3	0.0104167	9.58765e-07
d__Bacteria	k__norank_d__Bacteria	p__Bacteroidota	c__Bacteroidia	o__Bacteroidales	f__Bacteroidaceae	g__Bacteroides	s__unclassified_g__Bacteroides	OTU10209	0	0	0	0	0	0	0	0	0	0	0	0	2	0	0	0	0	0	4	0.03125	1.27835e-06
d__Bacteria	k__norank_d__Bacteria	p__Bacteroidota	c__Bacteroidia	o__Bacteroidales	f__unclassified_o__Bacteroidales	g__unclassified_o__Bacteroidales	s__unclassified_o__Bacteroidales	OTU6526	25	21	30	95	31	131	58	23	43	26	31	127	4	0	5	1	0	0	3281	0.770833	0.00104857
d__Bacteria	k__norank_d__Bacteria	p__Firmicutes	c__Clostridia	o__Peptostreptococcales-Tissierellales	f__Peptostreptococcaceae	g__unclassified_f__Peptostreptococcaceae	s__unclassified_f__Peptostreptococcaceae	OTU13859	0	3	5	0	0	1	0	0	0	0	1	0	0	3	0	4	2	0	45	0.260417	1.43815e-05
d__Bacteria	k__norank_d__Bacteria	p__Bacteroidota	c__Bacteroidia	o__Bacteroidales	f__Bacteroidaceae	g__Bacteroides	s__unclassified_g__Bacteroides	OTU10632	0	0	0	0	0	0	0	0	0	0	0	0	0	0	0	0	0	0	2	0.0104167	6.39177e-07
d__Bacteria	k__norank_d__Bacteria	p__unclassified_k__norank_d__Bacteria	c__unclassified_k__norank_d__Bacteria	o__unclassified_k__norank_d__Bacteria	f__unclassified_k__norank_d__Bacteria	g__unclassified_k__norank_d__Bacteria	s__unclassified_k__norank_d__Bacteria	OTU5156	0	0	0	0	0	0	0	0	0	0	0	0	0	0	0	0	0	0	1	0.0104167	3.19588e-07
d__Bacteria	k__norank_d__Bacteria	p__Firmicutes	c__Clostridia	o__Lachnospirales	f__Lachnospiraceae	g__unclassified_f__Lachnospiraceae	s__unclassified_f__Lachnospiraceae	OTU11680	1	0	0	2	1	1	0	0	0	2	1	0	0	0	0	0	0	0	29	0.21875	9.26807e-06
d__Bacteria	k__norank_d__Bacteria	p__Bacteroidota	c__Bacteroidia	o__Bacteroidales	f__Bacteroidaceae	g__Bacteroides	s__uncultured_bacterium_g__Bacteroides	OTU11884	0	0	0	0	0	0	0	0	0	0	0	0	0	0	0	0	0	0	2	0.0104167	6.39177e-07
d__Bacteria	k__norank_d__Bacteria	p__Firmicutes	c__Clostridia	o__Oscillospirales	f__unclassified_o__Oscillospirales	g__unclassified_o__Oscillospirales	s__unclassified_o__Oscillospirales	OTU8790	0	0	0	0	0	0	0	0	0	0	0	0	0	0	0	0	2	0	3	0.0208333	9.58765e-07
d__Bacteria	k__norank_d__Bacteria	p__Bacteroidota	c__Bacteroidia	o__Bacteroidales	f__Barnesiellaceae	g__Barnesiella	s__unclassified_g__Barnesiella	OTU11869	0	0	0	0	0	0	0	0	0	0	0	0	0	0	0	0	0	0	3	0.0104167	9.58765e-07
d__Bacteria	k__norank_d__Bacteria	p__Bacteroidota	c__Bacteroidia	o__Bacteroidales	f__unclassified_o__Bacteroidales	g__unclassified_o__Bacteroidales	s__unclassified_o__Bacteroidales	OTU2901	0	0	0	0	0	0	0	0	0	0	0	0	0	0	0	0	0	0	2	0.0104167	6.39177e-07
d__Bacteria	k__norank_d__Bacteria	p__Firmicutes	c__Clostridia	o__Lachnospirales	f__Lachnospiraceae	g__unclassified_f__Lachnospiraceae	s__unclassified_f__Lachnospiraceae	OTU7916	0	0	0	0	0	0	0	0	0	0	0	0	0	0	0	0	0	0	1	0.0104167	3.19588e-07
d__Bacteria	k__norank_d__Bacteria	p__unclassified_k__norank_d__Bacteria	c__unclassified_k__norank_d__Bacteria	o__unclassified_k__norank_d__Bacteria	f__unclassified_k__norank_d__Bacteria	g__unclassified_k__norank_d__Bacteria	s__unclassified_k__norank_d__Bacteria	OTU10522	0	0	0	0	0	0	0	3	0	0	0	0	0	0	0	0	0	0	3	0.0104167	9.58765e-07
d__Bacteria	k__norank_d__Bacteria	p__Bacteroidota	c__Bacteroidia	o__Bacteroidales	f__Bacteroidaceae	g__Bacteroides	s__unclassified_g__Bacteroides	OTU3068	0	0	0	0	0	0	0	0	0	0	0	0	0	0	0	0	0	0	2	0.0104167	6.39177e-07
d__Bacteria	k__norank_d__Bacteria	p__Firmicutes	c__Clostridia	o__Oscillospirales	f__Butyricicoccaceae	g__Butyricicoccus	s__unclassified_g__Butyricicoccus	OTU6324	0	0	0	0	0	0	0	0	0	0	2	0	0	0	0	0	0	0	6	0.03125	1.91753e-06
d__Bacteria	k__norank_d__Bacteria	p__Firmicutes	c__unclassified_p__Firmicutes	o__unclassified_p__Firmicutes	f__unclassified_p__Firmicutes	g__unclassified_p__Firmicutes	s__unclassified_p__Firmicutes	OTU8189	0	0	0	0	0	0	0	0	0	0	0	0	0	0	0	0	0	0	4	0.0208333	1.27835e-06
d__Bacteria	k__norank_d__Bacteria	p__Bacteroidota	c__Bacteroidia	o__Bacteroidales	f__Bacteroidaceae	g__Bacteroides	s__unclassified_g__Bacteroides	OTU12673	0	0	0	0	0	0	0	0	0	0	0	0	0	0	2	0	0	0	2	0.0104167	6.39177e-07
d__Bacteria	k__norank_d__Bacteria	p__Firmicutes	c__Clostridia	o__Lachnospirales	f__Lachnospiraceae	g__unclassified_f__Lachnospiraceae	s__unclassified_f__Lachnospiraceae	OTU1372	2	1	0	0	3	7	0	0	0	0	5	0	3	1	0	2	1	1	100	0.395833	3.19588e-05
d__Bacteria	k__norank_d__Bacteria	p__Bacteroidota	c__Bacteroidia	o__Bacteroidales	f__unclassified_o__Bacteroidales	g__unclassified_o__Bacteroidales	s__unclassified_o__Bacteroidales	OTU7196	0	0	0	0	0	0	0	0	0	0	0	0	0	0	0	0	0	0	2	0.0104167	6.39177e-07
d__Bacteria	k__norank_d__Bacteria	p__Bacteroidota	c__Bacteroidia	o__Bacteroidales	f__Bacteroidaceae	g__Bacteroides	s__unclassified_g__Bacteroides	OTU7035	0	0	0	0	0	0	0	0	0	0	0	0	0	0	0	0	0	0	1	0.0104167	3.19588e-07
d__Bacteria	k__norank_d__Bacteria	p__Bacteroidota	c__Bacteroidia	o__Bacteroidales	f__Bacteroidaceae	g__Bacteroides	s__unclassified_g__Bacteroides	OTU3061	0	0	0	0	0	0	0	0	0	0	0	0	0	0	0	0	0	0	3	0.0104167	9.58765e-07
d__Bacteria	k__norank_d__Bacteria	p__Firmicutes	c__Clostridia	o__Oscillospirales	f__Ruminococcaceae	g__Harryflintia	s__unclassified_g__Harryflintia	OTU856	0	1	0	0	0	1	0	0	0	0	0	0	0	0	0	0	0	0	26	0.145833	8.3093e-06
d__Bacteria	k__norank_d__Bacteria	p__Firmicutes	c__Bacilli	o__Erysipelotrichales	f__Erysipelatoclostridiaceae	g__Erysipelatoclostridium	s__Massiliomicrobiota_timonensis	OTU3806	0	0	0	0	0	0	0	0	0	0	0	0	0	0	0	0	0	0	2	0.0104167	6.39177e-07
d__Bacteria	k__norank_d__Bacteria	p__Firmicutes	c__Bacilli	o__Lactobacillales	f__Lactobacillaceae	g__Lactobacillus	s__unclassified_g__Lactobacillus	OTU7319	0	0	0	0	0	0	0	0	0	0	0	0	0	0	0	0	0	0	6	0.0416667	1.91753e-06
d__Bacteria	k__norank_d__Bacteria	p__Bacteroidota	c__Bacteroidia	o__Bacteroidales	f__Bacteroidaceae	g__Bacteroides	s__unclassified_g__Bacteroides	OTU6705	0	0	0	0	0	0	0	0	0	0	0	0	0	0	0	0	0	0	2	0.0104167	6.39177e-07
d__Bacteria	k__norank_d__Bacteria	p__unclassified_k__norank_d__Bacteria	c__unclassified_k__norank_d__Bacteria	o__unclassified_k__norank_d__Bacteria	f__unclassified_k__norank_d__Bacteria	g__unclassified_k__norank_d__Bacteria	s__unclassified_k__norank_d__Bacteria	OTU5845	0	0	0	0	0	0	0	0	0	0	0	0	0	0	0	0	0	0	1	0.0104167	3.19588e-07
d__Bacteria	k__norank_d__Bacteria	p__unclassified_k__norank_d__Bacteria	c__unclassified_k__norank_d__Bacteria	o__unclassified_k__norank_d__Bacteria	f__unclassified_k__norank_d__Bacteria	g__unclassified_k__norank_d__Bacteria	s__unclassified_k__norank_d__Bacteria	OTU5335	0	0	0	0	0	0	0	0	0	0	0	0	0	0	0	0	0	0	1	0.0104167	3.19588e-07
d__Bacteria	k__norank_d__Bacteria	p__Firmicutes	c__Bacilli	o__Lactobacillales	f__Lactobacillaceae	g__Lactobacillus	s__unclassified_g__Lactobacillus	OTU7316	3	1	0	1	1	0	0	0	0	2	0	0	0	5	8	0	0	0	208	0.447917	6.64744e-05
d__Bacteria	k__norank_d__Bacteria	p__unclassified_k__norank_d__Bacteria	c__unclassified_k__norank_d__Bacteria	o__unclassified_k__norank_d__Bacteria	f__unclassified_k__norank_d__Bacteria	g__unclassified_k__norank_d__Bacteria	s__unclassified_k__norank_d__Bacteria	OTU5332	0	0	0	0	0	0	0	0	0	0	0	0	0	0	0	0	0	0	2	0.0104167	6.39177e-07
d__Bacteria	k__norank_d__Bacteria	p__unclassified_k__norank_d__Bacteria	c__unclassified_k__norank_d__Bacteria	o__unclassified_k__norank_d__Bacteria	f__unclassified_k__norank_d__Bacteria	g__unclassified_k__norank_d__Bacteria	s__unclassified_k__norank_d__Bacteria	OTU5331	0	0	0	0	0	0	0	0	0	0	0	0	0	0	0	0	0	0	2	0.0104167	6.39177e-07
d__Bacteria	k__norank_d__Bacteria	p__Firmicutes	c__Bacilli	o__unclassified_c__Bacilli	f__unclassified_c__Bacilli	g__unclassified_c__Bacilli	s__unclassified_c__Bacilli	OTU9125	0	0	0	0	0	0	0	0	0	0	0	0	0	0	0	0	0	0	2	0.0104167	6.39177e-07
d__Bacteria	k__norank_d__Bacteria	p__Firmicutes	c__Clostridia	o__unclassified_c__Clostridia	f__unclassified_c__Clostridia	g__unclassified_c__Clostridia	s__unclassified_c__Clostridia	OTU14732	0	0	0	0	0	0	0	0	0	0	0	0	0	0	0	0	0	0	2	0.0104167	6.39177e-07
d__Bacteria	k__norank_d__Bacteria	p__Firmicutes	c__unclassified_p__Firmicutes	o__unclassified_p__Firmicutes	f__unclassified_p__Firmicutes	g__unclassified_p__Firmicutes	s__unclassified_p__Firmicutes	OTU9516	0	0	0	0	0	0	0	0	0	0	0	0	3	0	0	0	0	0	3	0.0104167	9.58765e-07
d__Bacteria	k__norank_d__Bacteria	p__Firmicutes	c__Clostridia	o__Lachnospirales	f__Lachnospiraceae	g__unclassified_f__Lachnospiraceae	s__unclassified_f__Lachnospiraceae	OTU11354	0	0	0	0	0	0	0	0	0	0	0	0	0	0	0	0	0	0	1	0.0104167	3.19588e-07
d__Bacteria	k__norank_d__Bacteria	p__Bacteroidota	c__Bacteroidia	o__Bacteroidales	f__Prevotellaceae	g__unclassified_f__Prevotellaceae	s__unclassified_f__Prevotellaceae	OTU3973	0	0	0	0	0	0	0	0	0	0	0	0	0	0	0	0	0	0	2	0.0104167	6.39177e-07
d__Bacteria	k__norank_d__Bacteria	p__Firmicutes	c__Clostridia	o__Peptostreptococcales-Tissierellales	f__Peptostreptococcaceae	g__unclassified_f__Peptostreptococcaceae	s__unclassified_f__Peptostreptococcaceae	OTU1781	0	0	0	0	0	0	0	0	0	0	0	0	0	0	0	0	0	0	2	0.0104167	6.39177e-07
d__Bacteria	k__norank_d__Bacteria	p__Spirochaetota	c__Brachyspirae	o__Brachyspirales	f__Brachyspiraceae	g__Brachyspira	s__unclassified_g__Brachyspira	OTU8833	0	0	0	0	0	0	0	0	0	0	0	0	0	0	0	0	2	0	2	0.0104167	6.39177e-07
d__Bacteria	k__norank_d__Bacteria	p__Firmicutes	c__unclassified_p__Firmicutes	o__unclassified_p__Firmicutes	f__unclassified_p__Firmicutes	g__unclassified_p__Firmicutes	s__unclassified_p__Firmicutes	OTU234	0	3	0	0	3	0	0	0	0	0	0	0	0	0	0	0	0	0	9	0.03125	2.8763e-06
d__Bacteria	k__norank_d__Bacteria	p__Bacteroidota	c__Bacteroidia	o__Bacteroidales	f__unclassified_o__Bacteroidales	g__unclassified_o__Bacteroidales	s__unclassified_o__Bacteroidales	OTU8083	0	0	0	0	0	0	0	0	0	0	0	0	0	0	0	0	0	0	2	0.0104167	6.39177e-07
d__Bacteria	k__norank_d__Bacteria	p__Firmicutes	c__Clostridia	o__unclassified_c__Clostridia	f__unclassified_c__Clostridia	g__unclassified_c__Clostridia	s__unclassified_c__Clostridia	OTU6873	0	0	0	0	0	0	0	0	0	0	0	0	0	0	0	0	0	0	2	0.0104167	6.39177e-07
d__Bacteria	k__norank_d__Bacteria	p__Firmicutes	c__Clostridia	o__Oscillospirales	f__Oscillospiraceae	g__norank_f__Oscillospiraceae	s__unclassified_g__norank_f__Oscillospiraceae	OTU13094	0	3	0	1	4	2	0	0	0	0	0	1	1	9	1	5	6	7	152	0.53125	4.85774e-05
d__Bacteria	k__norank_d__Bacteria	p__Firmicutes	c__unclassified_p__Firmicutes	o__unclassified_p__Firmicutes	f__unclassified_p__Firmicutes	g__unclassified_p__Firmicutes	s__unclassified_p__Firmicutes	OTU548	0	0	0	0	0	0	0	0	0	0	1	0	0	0	0	0	0	0	1	0.0104167	3.19588e-07
d__Bacteria	k__norank_d__Bacteria	p__Bacteroidota	c__Bacteroidia	o__Bacteroidales	f__unclassified_o__Bacteroidales	g__unclassified_o__Bacteroidales	s__unclassified_o__Bacteroidales	OTU13402	0	0	0	0	0	0	0	0	0	1	0	0	0	0	0	0	0	0	5	0.0416667	1.59794e-06
d__Bacteria	k__norank_d__Bacteria	p__Bacteroidota	c__Bacteroidia	o__Bacteroidales	f__Rikenellaceae	g__unclassified_f__Rikenellaceae	s__unclassified_f__Rikenellaceae	OTU9334	0	0	0	0	0	0	0	0	0	0	0	0	0	0	0	0	0	0	2	0.0104167	6.39177e-07
d__Bacteria	k__norank_d__Bacteria	p__Bacteroidota	c__Bacteroidia	o__Bacteroidales	f__unclassified_o__Bacteroidales	g__unclassified_o__Bacteroidales	s__unclassified_o__Bacteroidales	OTU13406	0	0	0	0	0	0	0	0	0	0	0	0	0	0	0	0	0	0	2	0.0104167	6.39177e-07
d__Bacteria	k__norank_d__Bacteria	p__Firmicutes	c__Clostridia	o__Lachnospirales	f__Lachnospiraceae	g__unclassified_f__Lachnospiraceae	s__unclassified_f__Lachnospiraceae	OTU12810	0	0	0	0	0	0	0	0	0	0	0	0	0	0	0	0	0	0	2	0.0104167	6.39177e-07
d__Bacteria	k__norank_d__Bacteria	p__Bacteroidota	c__Bacteroidia	o__Bacteroidales	f__unclassified_o__Bacteroidales	g__unclassified_o__Bacteroidales	s__unclassified_o__Bacteroidales	OTU7229	0	0	0	0	0	0	0	0	0	0	0	0	0	0	0	0	0	0	2	0.0104167	6.39177e-07
d__Bacteria	k__norank_d__Bacteria	p__unclassified_k__norank_d__Bacteria	c__unclassified_k__norank_d__Bacteria	o__unclassified_k__norank_d__Bacteria	f__unclassified_k__norank_d__Bacteria	g__unclassified_k__norank_d__Bacteria	s__unclassified_k__norank_d__Bacteria	OTU12488	0	0	0	0	0	0	0	0	0	0	0	0	0	0	0	0	0	0	1	0.0104167	3.19588e-07
d__Bacteria	k__norank_d__Bacteria	p__Bacteroidota	c__Bacteroidia	o__Bacteroidales	f__unclassified_o__Bacteroidales	g__unclassified_o__Bacteroidales	s__unclassified_o__Bacteroidales	OTU10268	0	0	0	0	0	0	1	0	0	0	0	0	0	0	0	0	0	1	12	0.09375	3.83506e-06
d__Bacteria	k__norank_d__Bacteria	p__Bacteroidota	c__Bacteroidia	o__Bacteroidales	f__unclassified_o__Bacteroidales	g__unclassified_o__Bacteroidales	s__unclassified_o__Bacteroidales	OTU10265	0	0	0	0	1	0	0	0	1	0	0	0	0	0	1	0	0	0	13	0.114583	4.15465e-06
d__Bacteria	k__norank_d__Bacteria	p__Bacteroidota	c__Bacteroidia	o__Bacteroidales	f__unclassified_o__Bacteroidales	g__unclassified_o__Bacteroidales	s__unclassified_o__Bacteroidales	OTU10267	0	0	0	0	0	0	0	0	0	0	0	0	0	0	0	0	0	0	1	0.0104167	3.19588e-07
d__Bacteria	k__norank_d__Bacteria	p__Firmicutes	c__Clostridia	o__Lachnospirales	f__Lachnospiraceae	g__unclassified_f__Lachnospiraceae	s__unclassified_f__Lachnospiraceae	OTU1514	0	0	0	0	0	2	0	2	0	0	2	0	0	0	1	0	0	0	20	0.145833	6.39177e-06
d__Bacteria	k__norank_d__Bacteria	p__Actinobacteriota	c__Coriobacteriia	o__Coriobacteriales	f__Coriobacteriaceae	g__unclassified_f__Coriobacteriaceae	s__unclassified_f__Coriobacteriaceae	OTU10736	0	0	0	0	0	0	0	0	0	0	0	1	0	0	0	2	1	0	9	0.0833333	2.8763e-06
d__Bacteria	k__norank_d__Bacteria	p__Bacteroidota	c__Bacteroidia	o__Bacteroidales	f__Bacteroidaceae	g__Bacteroides	s__Bacteroides_salanitronis	OTU14720	0	0	0	0	0	0	0	0	0	0	0	0	0	0	0	0	0	0	3	0.0104167	9.58765e-07
d__Bacteria	k__norank_d__Bacteria	p__Firmicutes	c__Clostridia	o__Oscillospirales	f__Ruminococcaceae	g__Paludicola	s__uncultured_Clostridiaceae_bacterium_g__Paludicola	OTU7847	0	0	0	0	0	0	0	0	0	0	0	0	0	0	0	0	0	0	1	0.0104167	3.19588e-07
d__Bacteria	k__norank_d__Bacteria	p__Bacteroidota	c__Bacteroidia	o__Bacteroidales	f__unclassified_o__Bacteroidales	g__unclassified_o__Bacteroidales	s__unclassified_o__Bacteroidales	OTU12115	0	0	0	0	0	0	0	0	0	0	0	0	0	0	0	0	0	0	3	0.0104167	9.58765e-07
d__Bacteria	k__norank_d__Bacteria	p__Bacteroidota	c__Bacteroidia	o__Bacteroidales	f__Bacteroidaceae	g__Bacteroides	s__unclassified_g__Bacteroides	OTU6218	0	0	0	0	0	0	0	0	0	0	0	0	0	0	0	0	0	0	1	0.0104167	3.19588e-07
d__Bacteria	k__norank_d__Bacteria	p__unclassified_k__norank_d__Bacteria	c__unclassified_k__norank_d__Bacteria	o__unclassified_k__norank_d__Bacteria	f__unclassified_k__norank_d__Bacteria	g__unclassified_k__norank_d__Bacteria	s__unclassified_k__norank_d__Bacteria	OTU9591	0	0	0	0	0	0	0	0	0	0	0	0	0	0	0	0	0	0	1	0.0104167	3.19588e-07
d__Bacteria	k__norank_d__Bacteria	p__Bacteroidota	c__Bacteroidia	o__Bacteroidales	f__Bacteroidaceae	g__Bacteroides	s__unclassified_g__Bacteroides	OTU6215	0	0	0	0	0	0	0	0	0	0	0	0	0	0	0	0	0	0	1	0.0104167	3.19588e-07
d__Bacteria	k__norank_d__Bacteria	p__Bacteroidota	c__Bacteroidia	o__Bacteroidales	f__Bacteroidaceae	g__Bacteroides	s__unclassified_g__Bacteroides	OTU6844	0	0	0	0	0	0	0	0	0	0	0	0	0	0	0	0	0	0	1	0.0104167	3.19588e-07
d__Bacteria	k__norank_d__Bacteria	p__Firmicutes	c__Clostridia	o__unclassified_c__Clostridia	f__unclassified_c__Clostridia	g__unclassified_c__Clostridia	s__unclassified_c__Clostridia	OTU8706	0	0	0	0	0	0	0	0	0	0	0	0	0	0	0	0	0	0	9	0.0416667	2.8763e-06
d__Bacteria	k__norank_d__Bacteria	p__Bacteroidota	c__Bacteroidia	o__Bacteroidales	f__Bacteroidaceae	g__Bacteroides	s__unclassified_g__Bacteroides	OTU6213	0	0	0	0	0	0	0	0	0	0	0	0	0	0	0	0	0	0	4	0.0104167	1.27835e-06
d__Bacteria	k__norank_d__Bacteria	p__Bacteroidota	c__Bacteroidia	o__Bacteroidales	f__Bacteroidaceae	g__Bacteroides	s__Bacteroides_caecicola	OTU10136	0	0	0	0	0	0	0	0	0	0	0	0	0	0	0	0	0	0	1	0.0104167	3.19588e-07
d__Bacteria	k__norank_d__Bacteria	p__Bacteroidota	c__Bacteroidia	o__Bacteroidales	f__Bacteroidaceae	g__Bacteroides	s__Bacteroides_sp._SB5	OTU10205	0	0	0	0	0	0	0	0	0	0	0	0	0	0	0	0	0	0	2	0.0104167	6.39177e-07
d__Bacteria	k__norank_d__Bacteria	p__Bacteroidota	c__Bacteroidia	o__Bacteroidales	f__Rikenellaceae	g__Rikenellaceae_RC9_gut_group	s__uncultured_bacterium_g__Rikenellaceae_RC9_gut_group	OTU11448	0	0	0	0	0	0	0	0	0	0	0	0	0	0	0	0	0	0	3	0.0104167	9.58765e-07
d__Bacteria	k__norank_d__Bacteria	p__Firmicutes	c__unclassified_p__Firmicutes	o__unclassified_p__Firmicutes	f__unclassified_p__Firmicutes	g__unclassified_p__Firmicutes	s__unclassified_p__Firmicutes	OTU9478	0	0	0	0	0	0	0	0	0	0	0	0	2	0	3	0	0	0	6	0.03125	1.91753e-06
d__Bacteria	k__norank_d__Bacteria	p__Bacteroidota	c__Bacteroidia	o__Bacteroidales	f__unclassified_o__Bacteroidales	g__unclassified_o__Bacteroidales	s__unclassified_o__Bacteroidales	OTU2276	0	0	0	0	0	0	0	0	0	0	0	0	0	0	0	0	0	0	2	0.0104167	6.39177e-07
d__Bacteria	k__norank_d__Bacteria	p__Bacteroidota	c__Bacteroidia	o__Bacteroidales	f__unclassified_o__Bacteroidales	g__unclassified_o__Bacteroidales	s__unclassified_o__Bacteroidales	OTU2274	0	0	0	0	0	0	0	0	0	0	0	0	0	0	0	0	0	0	3	0.0104167	9.58765e-07
d__Bacteria	k__norank_d__Bacteria	p__Bacteroidota	c__Bacteroidia	o__Bacteroidales	f__unclassified_o__Bacteroidales	g__unclassified_o__Bacteroidales	s__unclassified_o__Bacteroidales	OTU2273	0	0	0	0	0	0	0	0	0	0	0	0	0	0	0	0	0	0	3	0.0104167	9.58765e-07
d__Bacteria	k__norank_d__Bacteria	p__Bacteroidota	c__Bacteroidia	o__Bacteroidales	f__unclassified_o__Bacteroidales	g__unclassified_o__Bacteroidales	s__unclassified_o__Bacteroidales	OTU2270	0	0	0	0	0	0	0	0	0	0	0	0	0	0	0	0	0	0	2	0.0104167	6.39177e-07
d__Bacteria	k__norank_d__Bacteria	p__Bacteroidota	c__Bacteroidia	o__Bacteroidales	f__unclassified_o__Bacteroidales	g__unclassified_o__Bacteroidales	s__unclassified_o__Bacteroidales	OTU2271	0	0	2	0	0	0	0	0	0	0	0	0	0	0	0	0	0	0	5	0.03125	1.59794e-06
d__Bacteria	k__norank_d__Bacteria	p__Bacteroidota	c__Bacteroidia	o__Bacteroidales	f__Prevotellaceae	g__norank_f__Prevotellaceae	s__Prevotella_sp._KHD1	OTU471	0	0	0	0	0	0	0	0	0	0	0	0	0	0	0	0	0	0	3	0.0208333	9.58765e-07
d__Bacteria	k__norank_d__Bacteria	p__Firmicutes	c__Clostridia	o__Lachnospirales	f__Lachnospiraceae	g__Blautia	s__Blautia_glucerasea	OTU12438	2	0	0	6	0	0	0	0	1	0	1	0	0	0	0	0	1	1	71	0.364583	2.26908e-05
d__Bacteria	k__norank_d__Bacteria	p__Bacteroidota	c__Bacteroidia	o__Bacteroidales	f__Prevotellaceae	g__norank_f__Prevotellaceae	s__uncultured_organism_g__norank_f__Prevotellaceae	OTU13330	0	0	0	0	0	0	0	0	0	0	0	0	0	0	0	1	0	0	3	0.0208333	9.58765e-07
d__Bacteria	k__norank_d__Bacteria	p__Firmicutes	c__Clostridia	o__Oscillospirales	f__Butyricicoccaceae	g__UCG-009	s__unclassified_g__UCG-009	OTU163	0	0	0	0	0	0	0	0	0	0	0	0	0	0	0	0	1	0	2	0.0208333	6.39177e-07
d__Bacteria	k__norank_d__Bacteria	p__Bacteroidota	c__Bacteroidia	o__unclassified_c__Bacteroidia	f__unclassified_c__Bacteroidia	g__unclassified_c__Bacteroidia	s__unclassified_c__Bacteroidia	OTU1394	2	0	0	0	0	2	0	0	0	0	0	0	0	0	0	0	0	0	4	0.0208333	1.27835e-06
d__Bacteria	k__norank_d__Bacteria	p__Firmicutes	c__Clostridia	o__Oscillospirales	f__Oscillospiraceae	g__UCG-005	s__unclassified_g__UCG-005	OTU8884	0	0	0	0	0	0	0	0	0	0	0	0	0	0	0	0	2	0	2	0.0104167	6.39177e-07
d__Bacteria	k__norank_d__Bacteria	p__Bacteroidota	c__Bacteroidia	o__Bacteroidales	f__unclassified_o__Bacteroidales	g__unclassified_o__Bacteroidales	s__unclassified_o__Bacteroidales	OTU11662	0	0	0	0	0	0	0	0	0	0	0	0	0	0	0	0	0	0	2	0.0104167	6.39177e-07
d__Bacteria	k__norank_d__Bacteria	p__Bacteroidota	c__Bacteroidia	o__Bacteroidales	f__Rikenellaceae	g__Rikenellaceae_RC9_gut_group	s__uncultured_bacterium_g__Rikenellaceae_RC9_gut_group	OTU6840	0	0	0	0	0	0	0	0	0	0	0	0	0	0	0	0	0	0	19	0.145833	6.07218e-06
d__Bacteria	k__norank_d__Bacteria	p__Cyanobacteria	c__Vampirivibrionia	o__Gastranaerophilales	f__norank_o__Gastranaerophilales	g__norank_f__norank_o__Gastranaerophilales	s__uncultured_rumen_bacterium_g__norank_f__norank_o__Gastranaerophilales	OTU321	0	0	0	0	0	0	0	0	0	0	0	0	0	0	0	0	0	0	3	0.0104167	9.58765e-07
d__Bacteria	k__norank_d__Bacteria	p__Bacteroidota	c__Bacteroidia	o__Bacteroidales	f__Bacteroidaceae	g__Bacteroides	s__Bacteroides_sp._SB5	OTU1901	0	0	0	0	0	0	0	0	0	0	0	0	0	0	0	0	0	0	2	0.0104167	6.39177e-07
d__Bacteria	k__norank_d__Bacteria	p__Bacteroidota	c__Bacteroidia	o__Bacteroidales	f__Bacteroidaceae	g__Bacteroides	s__unclassified_g__Bacteroides	OTU9931	0	0	0	0	0	0	0	0	0	0	0	0	0	0	0	0	0	2	2	0.0104167	6.39177e-07
d__Bacteria	k__norank_d__Bacteria	p__Bacteroidota	c__Bacteroidia	o__Bacteroidales	f__unclassified_o__Bacteroidales	g__unclassified_o__Bacteroidales	s__unclassified_o__Bacteroidales	OTU3278	0	0	0	0	0	0	0	0	0	1	0	0	0	0	0	0	0	0	7	0.0416667	2.23712e-06
d__Bacteria	k__norank_d__Bacteria	p__Firmicutes	c__Clostridia	o__Lachnospirales	f__Lachnospiraceae	g__unclassified_f__Lachnospiraceae	s__unclassified_f__Lachnospiraceae	OTU6350	66	19	2	17	0	11	1	8	2	8	5	8	16	20	0	31	56	1	940	0.770833	0.000300413
d__Bacteria	k__norank_d__Bacteria	p__Bacteroidota	c__Bacteroidia	o__Bacteroidales	f__Bacteroidaceae	g__Bacteroides	s__unclassified_g__Bacteroides	OTU7472	0	0	0	0	0	0	0	0	0	0	0	0	0	0	0	0	0	0	1	0.0104167	3.19588e-07
d__Bacteria	k__norank_d__Bacteria	p__Firmicutes	c__Clostridia	o__Lachnospirales	f__Lachnospiraceae	g__unclassified_f__Lachnospiraceae	s__unclassified_f__Lachnospiraceae	OTU6600	0	0	0	0	0	0	0	0	0	0	0	0	0	0	0	0	0	0	2	0.0104167	6.39177e-07
d__Bacteria	k__norank_d__Bacteria	p__Bacteroidota	c__Bacteroidia	o__Bacteroidales	f__unclassified_o__Bacteroidales	g__unclassified_o__Bacteroidales	s__unclassified_o__Bacteroidales	OTU3272	0	0	0	0	0	0	0	0	0	0	0	0	0	0	0	0	0	0	2	0.0104167	6.39177e-07
d__Bacteria	k__norank_d__Bacteria	p__Firmicutes	c__Clostridia	o__Oscillospirales	f__Ruminococcaceae	g__Ruminococcus	s__unclassified_g__Ruminococcus	OTU6560	3	0	0	0	12	0	1	0	0	10	0	0	0	32	2	9	0	0	141	0.25	4.5062e-05
d__Bacteria	k__norank_d__Bacteria	p__Bacteroidota	c__Bacteroidia	o__Bacteroidales	f__unclassified_o__Bacteroidales	g__unclassified_o__Bacteroidales	s__unclassified_o__Bacteroidales	OTU13760	0	0	0	0	0	0	0	0	0	0	0	0	0	0	0	0	0	0	2	0.0104167	6.39177e-07
d__Bacteria	k__norank_d__Bacteria	p__Firmicutes	c__Bacilli	o__Lactobacillales	f__Enterococcaceae	g__Enterococcus	s__unclassified_g__Enterococcus	OTU5283	0	0	0	0	0	0	0	0	0	0	0	0	0	0	0	0	0	0	2	0.0104167	6.39177e-07
d__Bacteria	k__norank_d__Bacteria	p__unclassified_k__norank_d__Bacteria	c__unclassified_k__norank_d__Bacteria	o__unclassified_k__norank_d__Bacteria	f__unclassified_k__norank_d__Bacteria	g__unclassified_k__norank_d__Bacteria	s__unclassified_k__norank_d__Bacteria	OTU2313	0	0	0	0	0	0	0	0	0	0	0	3	0	0	0	0	0	0	3	0.0104167	9.58765e-07
d__Bacteria	k__norank_d__Bacteria	p__unclassified_k__norank_d__Bacteria	c__unclassified_k__norank_d__Bacteria	o__unclassified_k__norank_d__Bacteria	f__unclassified_k__norank_d__Bacteria	g__unclassified_k__norank_d__Bacteria	s__unclassified_k__norank_d__Bacteria	OTU2643	0	0	0	0	0	0	0	0	0	0	0	0	0	0	0	0	0	0	2	0.0104167	6.39177e-07
d__Bacteria	k__norank_d__Bacteria	p__Firmicutes	c__Clostridia	o__Lachnospirales	f__Lachnospiraceae	g__Lachnoclostridium	s__Mordavella_sp._Marseille-P3756	OTU4218	0	1	0	0	0	0	0	0	0	0	0	0	0	0	1	0	0	0	4	0.03125	1.27835e-06
d__Bacteria	k__norank_d__Bacteria	p__Firmicutes	c__Clostridia	o__Oscillospirales	f__Oscillospiraceae	g__Colidextribacter	s__unclassified_g__Colidextribacter	OTU8349	0	0	0	0	0	0	0	0	0	0	4	0	0	0	0	0	0	0	7	0.0208333	2.23712e-06
d__Bacteria	k__norank_d__Bacteria	p__Verrucomicrobiota	c__Kiritimatiellae	o__WCHB1-41	f__norank_o__WCHB1-41	g__norank_f__norank_o__WCHB1-41	s__unclassified_g__norank_f__norank_o__WCHB1-41	OTU11710	0	0	0	0	0	0	0	0	0	0	0	0	0	0	0	0	0	0	1	0.0104167	3.19588e-07
d__Bacteria	k__norank_d__Bacteria	p__Proteobacteria	c__Alphaproteobacteria	o__Rhodospirillales	f__norank_o__Rhodospirillales	g__norank_f__norank_o__Rhodospirillales	s__gut_metagenome_g__norank	OTU3255	0	0	0	0	0	0	0	0	0	0	0	0	0	0	0	0	0	1	9	0.0729167	2.8763e-06
d__Bacteria	k__norank_d__Bacteria	p__Firmicutes	c__Clostridia	o__Lachnospirales	f__Lachnospiraceae	g__unclassified_f__Lachnospiraceae	s__unclassified_f__Lachnospiraceae	OTU7971	0	0	0	0	0	0	0	1	0	0	0	0	0	0	0	0	0	0	31	0.166667	9.90724e-06
d__Bacteria	k__norank_d__Bacteria	p__Firmicutes	c__Clostridia	o__Oscillospirales	f__Butyricicoccaceae	g__unclassified_f__Butyricicoccaceae	s__unclassified_f__Butyricicoccaceae	OTU2020	0	0	0	0	0	0	0	0	0	3	0	0	0	0	0	0	0	0	3	0.0104167	9.58765e-07
d__Bacteria	k__norank_d__Bacteria	p__Firmicutes	c__Clostridia	o__Oscillospirales	f__Ruminococcaceae	g__Subdoligranulum	s__unclassified_g__Subdoligranulum	OTU10128	0	0	0	0	0	0	0	0	0	0	0	0	0	0	0	0	0	0	3	0.0104167	9.58765e-07
d__Bacteria	k__norank_d__Bacteria	p__Firmicutes	c__Clostridia	o__unclassified_c__Clostridia	f__unclassified_c__Clostridia	g__unclassified_c__Clostridia	s__unclassified_c__Clostridia	OTU9036	0	0	0	0	0	0	0	0	0	0	0	0	0	0	0	0	0	0	3	0.0104167	9.58765e-07
d__Bacteria	k__norank_d__Bacteria	p__Firmicutes	c__Clostridia	o__Oscillospirales	f__Oscillospiraceae	g__Colidextribacter	s__unclassified_g__Colidextribacter	OTU8346	0	0	0	0	0	0	0	0	0	0	0	0	0	0	0	0	0	0	1	0.0104167	3.19588e-07
d__Bacteria	k__norank_d__Bacteria	p__Firmicutes	c__Clostridia	o__Oscillospirales	f__Oscillospiraceae	g__unclassified_f__Oscillospiraceae	s__unclassified_f__Oscillospiraceae	OTU9096	0	0	0	0	0	0	0	0	0	0	0	0	0	0	0	0	0	0	3	0.0208333	9.58765e-07
d__Bacteria	k__norank_d__Bacteria	p__Bacteroidota	c__Bacteroidia	o__Bacteroidales	f__unclassified_o__Bacteroidales	g__unclassified_o__Bacteroidales	s__unclassified_o__Bacteroidales	OTU12454	0	0	0	0	0	0	0	0	0	0	0	0	0	0	0	0	0	0	3	0.0104167	9.58765e-07
d__Bacteria	k__norank_d__Bacteria	p__Firmicutes	c__unclassified_p__Firmicutes	o__unclassified_p__Firmicutes	f__unclassified_p__Firmicutes	g__unclassified_p__Firmicutes	s__unclassified_p__Firmicutes	OTU2238	0	0	0	0	0	0	0	0	0	0	0	0	0	0	0	0	0	0	3	0.0104167	9.58765e-07
d__Bacteria	k__norank_d__Bacteria	p__Bacteroidota	c__Bacteroidia	o__Bacteroidales	f__unclassified_o__Bacteroidales	g__unclassified_o__Bacteroidales	s__unclassified_o__Bacteroidales	OTU12767	0	0	0	0	0	0	0	0	0	0	0	0	0	0	0	0	0	0	3	0.0104167	9.58765e-07
d__Bacteria	k__norank_d__Bacteria	p__Verrucomicrobiota	c__Verrucomicrobiae	o__unclassified_c__Verrucomicrobiae	f__unclassified_c__Verrucomicrobiae	g__unclassified_c__Verrucomicrobiae	s__unclassified_c__Verrucomicrobiae	OTU9454	0	0	0	0	0	0	0	0	0	0	0	0	2	0	0	0	0	0	2	0.0104167	6.39177e-07
d__Bacteria	k__norank_d__Bacteria	p__Bacteroidota	c__Bacteroidia	o__Bacteroidales	f__Bacteroidaceae	g__Bacteroides	s__unclassified_g__Bacteroides	OTU13404	0	0	0	0	0	0	0	0	0	0	0	0	0	0	0	0	0	0	2	0.0104167	6.39177e-07
d__Bacteria	k__norank_d__Bacteria	p__Bacteroidota	c__Bacteroidia	o__Bacteroidales	f__Bacteroidaceae	g__Bacteroides	s__unclassified_g__Bacteroides	OTU10348	0	0	0	0	0	0	0	1	0	0	4	1	0	2	0	0	0	0	38	0.208333	1.21444e-05
d__Bacteria	k__norank_d__Bacteria	p__Firmicutes	c__Clostridia	o__Oscillospirales	f__Oscillospiraceae	g__norank_f__Oscillospiraceae	s__uncultured_bacterium_g__norank_f__Oscillospiraceae	OTU8329	0	0	0	0	0	0	0	0	0	0	0	0	0	0	0	0	0	0	5	0.0208333	1.59794e-06
d__Bacteria	k__norank_d__Bacteria	p__Bacteroidota	c__Bacteroidia	o__Bacteroidales	f__unclassified_o__Bacteroidales	g__unclassified_o__Bacteroidales	s__unclassified_o__Bacteroidales	OTU719	0	3	0	0	0	0	0	0	0	0	0	1	0	0	0	0	0	0	4	0.0208333	1.27835e-06
d__Bacteria	k__norank_d__Bacteria	p__Firmicutes	c__Clostridia	o__Oscillospirales	f__UCG-010	g__norank_f__UCG-010	s__uncultured_bacterium_g__norank_f__UCG-010	OTU2167	0	0	0	0	0	0	0	0	0	0	0	0	0	0	0	0	0	0	1	0.0104167	3.19588e-07
d__Bacteria	k__norank_d__Bacteria	p__Firmicutes	c__Bacilli	o__Erysipelotrichales	f__Erysipelatoclostridiaceae	g__Erysipelatoclostridium	s__unclassified_g__Erysipelatoclostridium	OTU14524	0	0	0	0	0	0	0	0	0	0	0	0	0	0	0	1	0	0	7	0.0520833	2.23712e-06
d__Bacteria	k__norank_d__Bacteria	p__Firmicutes	c__Negativicutes	o__Acidaminococcales	f__Acidaminococcaceae	g__unclassified_f__Acidaminococcaceae	s__unclassified_f__Acidaminococcaceae	OTU11594	0	0	0	0	0	0	0	0	0	0	0	0	0	0	0	0	0	0	9	0.0625	2.8763e-06
d__Bacteria	k__norank_d__Bacteria	p__Firmicutes	c__Bacilli	o__Erysipelotrichales	f__Erysipelotrichaceae	g__Turicibacter	s__uncultured_Erysipelotrichaceae_bacterium_g__Turicibacter	OTU12809	0	0	0	0	0	0	0	0	0	0	0	0	0	0	0	0	0	0	2	0.0104167	6.39177e-07
d__Bacteria	k__norank_d__Bacteria	p__Bacteroidota	c__Bacteroidia	o__Bacteroidales	f__Prevotellaceae	g__norank_f__Prevotellaceae	s__unclassified_g__norank_f__Prevotellaceae	OTU4395	0	0	0	0	0	0	0	0	0	0	0	0	0	0	0	0	0	0	5	0.0416667	1.59794e-06
d__Bacteria	k__norank_d__Bacteria	p__Bacteroidota	c__Bacteroidia	o__Bacteroidales	f__Bacteroidaceae	g__Bacteroides	s__unclassified_g__Bacteroides	OTU5300	0	0	0	0	0	0	0	0	0	0	0	0	0	0	0	0	0	0	1	0.0104167	3.19588e-07
d__Bacteria	k__norank_d__Bacteria	p__Bacteroidota	c__Bacteroidia	o__Bacteroidales	f__unclassified_o__Bacteroidales	g__unclassified_o__Bacteroidales	s__unclassified_o__Bacteroidales	OTU4331	0	0	0	0	0	0	0	0	0	0	0	0	0	0	0	0	0	0	1	0.0104167	3.19588e-07
d__Bacteria	k__norank_d__Bacteria	p__Bacteroidota	c__Bacteroidia	o__Bacteroidales	f__unclassified_o__Bacteroidales	g__unclassified_o__Bacteroidales	s__unclassified_o__Bacteroidales	OTU4882	0	0	0	0	0	0	0	0	0	0	0	0	0	0	0	0	0	0	1	0.0104167	3.19588e-07
d__Bacteria	k__norank_d__Bacteria	p__Firmicutes	c__Clostridia	o__Peptococcales	f__Peptococcaceae	g__Peptococcus	s__unclassified_g__Peptococcus	OTU9819	0	0	0	0	0	0	0	0	0	0	0	0	0	0	0	0	0	0	18	0.104167	5.75259e-06
d__Bacteria	k__norank_d__Bacteria	p__Bacteroidota	c__Bacteroidia	o__Bacteroidales	f__Rikenellaceae	g__Rikenellaceae_RC9_gut_group	s__uncultured_bacterium_g__Rikenellaceae_RC9_gut_group	OTU1634	0	0	0	1	0	0	0	0	0	0	0	0	0	0	0	0	0	0	3	0.0208333	9.58765e-07
d__Bacteria	k__norank_d__Bacteria	p__Bacteroidota	c__Bacteroidia	o__Bacteroidales	f__unclassified_o__Bacteroidales	g__unclassified_o__Bacteroidales	s__unclassified_o__Bacteroidales	OTU4334	0	0	0	1	0	0	0	0	0	2	0	1	0	0	1	0	0	0	23	0.1875	7.35053e-06
d__Bacteria	k__norank_d__Bacteria	p__Firmicutes	c__Bacilli	o__Erysipelotrichales	f__Erysipelotrichaceae	g__unclassified_f__Erysipelotrichaceae	s__unclassified_f__Erysipelotrichaceae	OTU640	0	0	0	0	0	0	0	0	0	0	3	0	0	0	0	0	0	0	3	0.0104167	9.58765e-07
d__Bacteria	k__norank_d__Bacteria	p__Firmicutes	c__Negativicutes	o__Acidaminococcales	f__Acidaminococcaceae	g__unclassified_f__Acidaminococcaceae	s__unclassified_f__Acidaminococcaceae	OTU3679	0	0	0	0	0	0	0	0	0	0	0	0	0	0	0	0	0	0	3	0.0104167	9.58765e-07
d__Bacteria	k__norank_d__Bacteria	p__Actinobacteriota	c__Coriobacteriia	o__Coriobacteriales	f__Coriobacteriaceae	g__Collinsella	s__unclassified_g__Collinsella	OTU1103	0	0	0	0	0	0	0	0	0	0	0	0	0	0	0	0	0	0	3	0.0104167	9.58765e-07
d__Bacteria	k__norank_d__Bacteria	p__Firmicutes	c__unclassified_p__Firmicutes	o__unclassified_p__Firmicutes	f__unclassified_p__Firmicutes	g__unclassified_p__Firmicutes	s__unclassified_p__Firmicutes	OTU2534	0	0	0	0	0	0	0	0	0	0	0	0	0	0	0	0	0	0	2	0.0104167	6.39177e-07
d__Bacteria	k__norank_d__Bacteria	p__Firmicutes	c__Clostridia	o__Oscillospirales	f__Oscillospiraceae	g__UCG-005	s__unclassified_g__UCG-005	OTU9706	0	0	0	0	0	0	0	0	0	0	0	0	0	0	0	0	0	0	2	0.0104167	6.39177e-07
d__Bacteria	k__norank_d__Bacteria	p__Firmicutes	c__unclassified_p__Firmicutes	o__unclassified_p__Firmicutes	f__unclassified_p__Firmicutes	g__unclassified_p__Firmicutes	s__unclassified_p__Firmicutes	OTU4941	0	0	0	0	0	0	0	0	0	0	0	0	0	0	0	0	0	0	4	0.03125	1.27835e-06
d__Bacteria	k__norank_d__Bacteria	p__Bacteroidota	c__Bacteroidia	o__Bacteroidales	f__Bacteroidaceae	g__Bacteroides	s__Bacteroides_gallinaceum	OTU1730	0	0	0	0	0	0	0	0	0	0	0	0	0	0	0	0	0	0	2	0.0104167	6.39177e-07
d__Bacteria	k__norank_d__Bacteria	p__Bacteroidota	c__Bacteroidia	o__Bacteroidales	f__Rikenellaceae	g__Alistipes	s__unclassified_g__Alistipes	OTU6373	0	2	1	0	0	4	1	7	4	1	1	6	0	2	5	4	5	7	1040	0.739583	0.000332372
d__Bacteria	k__norank_d__Bacteria	p__unclassified_k__norank_d__Bacteria	c__unclassified_k__norank_d__Bacteria	o__unclassified_k__norank_d__Bacteria	f__unclassified_k__norank_d__Bacteria	g__unclassified_k__norank_d__Bacteria	s__unclassified_k__norank_d__Bacteria	OTU12338	0	0	0	0	0	0	0	0	0	0	0	0	0	0	0	0	0	0	1	0.0104167	3.19588e-07
d__Bacteria	k__norank_d__Bacteria	p__Bacteroidota	c__Bacteroidia	o__Bacteroidales	f__Rikenellaceae	g__Rikenellaceae_RC9_gut_group	s__uncultured_bacterium_g__Rikenellaceae_RC9_gut_group	OTU7927	0	1	0	0	0	1	0	0	0	0	0	0	0	0	0	0	0	0	13	0.0833333	4.15465e-06
d__Bacteria	k__norank_d__Bacteria	p__Firmicutes	c__Clostridia	o__Lachnospirales	f__Lachnospiraceae	g__unclassified_f__Lachnospiraceae	s__unclassified_f__Lachnospiraceae	OTU4299	0	0	0	0	0	0	0	0	0	0	0	0	0	0	0	0	0	0	2	0.0104167	6.39177e-07
d__Bacteria	k__norank_d__Bacteria	p__Bacteroidota	c__Bacteroidia	o__Bacteroidales	f__Bacteroidaceae	g__Bacteroides	s__unclassified_g__Bacteroides	OTU1833	3	0	0	0	0	5	0	0	1	0	2	4	0	1	2	1	5	2	126	0.510417	4.02681e-05
d__Bacteria	k__norank_d__Bacteria	p__Bacteroidota	c__Bacteroidia	o__Bacteroidales	f__Bacteroidaceae	g__Bacteroides	s__unclassified_g__Bacteroides	OTU12192	0	0	0	0	0	0	0	0	0	0	0	0	0	0	0	0	0	0	5	0.0208333	1.59794e-06
d__Bacteria	k__norank_d__Bacteria	p__Bacteroidota	c__Bacteroidia	o__Bacteroidales	f__Prevotellaceae	g__unclassified_f__Prevotellaceae	s__unclassified_f__Prevotellaceae	OTU12123	0	0	0	0	0	0	0	0	0	0	0	0	0	0	0	0	0	0	2	0.0104167	6.39177e-07
d__Bacteria	k__norank_d__Bacteria	p__Firmicutes	c__Clostridia	o__unclassified_c__Clostridia	f__unclassified_c__Clostridia	g__unclassified_c__Clostridia	s__unclassified_c__Clostridia	OTU14327	0	0	0	0	0	0	0	0	0	0	0	0	0	0	0	1	0	0	1	0.0104167	3.19588e-07
d__Bacteria	k__norank_d__Bacteria	p__Firmicutes	c__Clostridia	o__Lachnospirales	f__Lachnospiraceae	g__unclassified_f__Lachnospiraceae	s__unclassified_f__Lachnospiraceae	OTU523	0	0	0	0	0	0	0	0	0	0	2	0	0	0	0	0	0	0	2	0.0104167	6.39177e-07
d__Bacteria	k__norank_d__Bacteria	p__Firmicutes	c__Bacilli	o__Erysipelotrichales	f__Erysipelotrichaceae	g__Turicibacter	s__unclassified_g__Turicibacter	OTU10790	0	0	0	0	0	0	0	0	0	0	0	0	0	0	0	0	0	0	1	0.0104167	3.19588e-07
d__Bacteria	k__norank_d__Bacteria	p__Firmicutes	c__Clostridia	o__Lachnospirales	f__Lachnospiraceae	g__unclassified_f__Lachnospiraceae	s__unclassified_f__Lachnospiraceae	OTU521	0	0	0	0	0	0	0	0	0	0	3	0	0	0	0	0	0	0	7	0.0520833	2.23712e-06
d__Bacteria	k__norank_d__Bacteria	p__Firmicutes	c__Clostridia	o__Lachnospirales	f__Lachnospiraceae	g__unclassified_f__Lachnospiraceae	s__unclassified_f__Lachnospiraceae	OTU526	0	0	0	0	0	0	0	0	0	0	1	0	0	0	0	0	0	0	1	0.0104167	3.19588e-07
d__Bacteria	k__norank_d__Bacteria	p__Firmicutes	c__Bacilli	o__Erysipelotrichales	f__Erysipelotrichaceae	g__Faecalitalea	s__Absiella_tortuosum	OTU3622	2	0	0	0	0	1	0	1	0	0	0	1	0	0	0	1	0	0	49	0.229167	1.56598e-05
d__Bacteria	k__norank_d__Bacteria	p__Firmicutes	c__Clostridia	o__Oscillospirales	f__norank_o__Oscillospirales	g__Hydrogenoanaerobacterium	s__unclassified_g__Hydrogenoanaerobacterium	OTU796	0	3	0	0	0	0	0	0	0	0	0	0	0	0	0	0	0	0	11	0.0729167	3.51547e-06
d__Bacteria	k__norank_d__Bacteria	p__Bacteroidota	c__Bacteroidia	o__Bacteroidales	f__unclassified_o__Bacteroidales	g__unclassified_o__Bacteroidales	s__unclassified_o__Bacteroidales	OTU5683	0	0	0	0	0	0	0	0	0	0	0	0	0	0	0	0	0	0	4	0.0208333	1.27835e-06
d__Bacteria	k__norank_d__Bacteria	p__unclassified_k__norank_d__Bacteria	c__unclassified_k__norank_d__Bacteria	o__unclassified_k__norank_d__Bacteria	f__unclassified_k__norank_d__Bacteria	g__unclassified_k__norank_d__Bacteria	s__unclassified_k__norank_d__Bacteria	OTU3499	0	0	0	0	0	0	0	0	0	0	0	0	0	0	0	0	0	0	4	0.03125	1.27835e-06
d__Bacteria	k__norank_d__Bacteria	p__Firmicutes	c__Clostridia	o__Oscillospirales	f__Oscillospiraceae	g__unclassified_f__Oscillospiraceae	s__unclassified_f__Oscillospiraceae	OTU13444	0	0	0	0	0	0	0	0	0	0	0	0	0	0	0	0	0	0	1	0.0104167	3.19588e-07
d__Bacteria	k__norank_d__Bacteria	p__Bacteroidota	c__Bacteroidia	o__Bacteroidales	f__Bacteroidaceae	g__Bacteroides	s__unclassified_g__Bacteroides	OTU13882	0	0	0	0	0	0	0	0	0	0	0	0	0	2	0	0	0	0	2	0.0104167	6.39177e-07
d__Bacteria	k__norank_d__Bacteria	p__Firmicutes	c__Bacilli	o__Erysipelotrichales	f__Erysipelatoclostridiaceae	g__Erysipelatoclostridium	s__Massiliomicrobiota_timonensis	OTU4935	0	0	0	0	0	0	0	0	0	0	0	0	0	0	0	0	0	0	3	0.03125	9.58765e-07
d__Bacteria	k__norank_d__Bacteria	p__Cyanobacteria	c__Vampirivibrionia	o__Gastranaerophilales	f__norank_o__Gastranaerophilales	g__norank_f__norank_o__Gastranaerophilales	s__uncultured_bacterium_g__norank_f__norank_o__Gastranaerophilales	OTU3491	0	0	0	0	0	0	1	0	0	0	0	0	0	0	0	0	0	0	30	0.0833333	9.58765e-06
d__Bacteria	k__norank_d__Bacteria	p__unclassified_k__norank_d__Bacteria	c__unclassified_k__norank_d__Bacteria	o__unclassified_k__norank_d__Bacteria	f__unclassified_k__norank_d__Bacteria	g__unclassified_k__norank_d__Bacteria	s__unclassified_k__norank_d__Bacteria	OTU3492	0	0	0	0	0	0	0	0	0	0	0	0	0	0	0	0	0	0	2	0.0104167	6.39177e-07
d__Bacteria	k__norank_d__Bacteria	p__Bacteroidota	c__Bacteroidia	o__Bacteroidales	f__Bacteroidaceae	g__Bacteroides	s__Bacteroides_caecicola	OTU9965	0	0	0	0	0	0	0	0	0	0	0	0	0	0	0	0	0	3	4	0.0208333	1.27835e-06
d__Bacteria	k__norank_d__Bacteria	p__Firmicutes	c__Clostridia	o__Oscillospirales	f__Ruminococcaceae	g__unclassified_f__Ruminococcaceae	s__unclassified_f__Ruminococcaceae	OTU4764	0	0	0	0	0	0	0	0	2	0	3	0	0	0	0	0	0	0	7	0.0416667	2.23712e-06
d__Bacteria	k__norank_d__Bacteria	p__Bacteroidota	c__Bacteroidia	o__Bacteroidales	f__Bacteroidaceae	g__Bacteroides	s__unclassified_g__Bacteroides	OTU12501	0	0	0	0	0	0	0	0	0	0	0	0	0	0	0	0	0	0	3	0.0104167	9.58765e-07
d__Bacteria	k__norank_d__Bacteria	p__unclassified_k__norank_d__Bacteria	c__unclassified_k__norank_d__Bacteria	o__unclassified_k__norank_d__Bacteria	f__unclassified_k__norank_d__Bacteria	g__unclassified_k__norank_d__Bacteria	s__unclassified_k__norank_d__Bacteria	OTU285	0	0	0	0	2	0	0	0	0	0	0	0	0	0	0	0	0	0	2	0.0104167	6.39177e-07
d__Bacteria	k__norank_d__Bacteria	p__Bacteroidota	c__Bacteroidia	o__Bacteroidales	f__Bacteroidaceae	g__Bacteroides	s__Bacteroides_caecicola	OTU2640	0	0	0	0	0	0	0	0	0	0	0	0	0	0	0	0	0	0	2	0.0104167	6.39177e-07
d__Bacteria	k__norank_d__Bacteria	p__Bacteroidota	c__Bacteroidia	o__Bacteroidales	f__unclassified_o__Bacteroidales	g__unclassified_o__Bacteroidales	s__unclassified_o__Bacteroidales	OTU2484	0	0	0	0	0	0	0	0	0	0	0	0	0	0	0	0	0	0	3	0.0208333	9.58765e-07
d__Bacteria	k__norank_d__Bacteria	p__unclassified_k__norank_d__Bacteria	c__unclassified_k__norank_d__Bacteria	o__unclassified_k__norank_d__Bacteria	f__unclassified_k__norank_d__Bacteria	g__unclassified_k__norank_d__Bacteria	s__unclassified_k__norank_d__Bacteria	OTU280	1	0	1	1	3	0	0	3	0	0	0	0	0	0	0	0	0	0	50	0.302083	1.59794e-05
d__Bacteria	k__norank_d__Bacteria	p__Firmicutes	c__Clostridia	o__unclassified_c__Clostridia	f__unclassified_c__Clostridia	g__unclassified_c__Clostridia	s__unclassified_c__Clostridia	OTU12777	0	0	0	0	0	0	0	0	0	0	0	0	0	0	0	0	0	0	2	0.0104167	6.39177e-07
d__Bacteria	k__norank_d__Bacteria	p__Firmicutes	c__Clostridia	o__Lachnospirales	f__Lachnospiraceae	g__unclassified_f__Lachnospiraceae	s__unclassified_f__Lachnospiraceae	OTU3448	0	0	0	0	0	0	0	0	0	0	0	0	0	0	0	0	0	0	2	0.0104167	6.39177e-07
d__Bacteria	k__norank_d__Bacteria	p__Firmicutes	c__Clostridia	o__unclassified_c__Clostridia	f__unclassified_c__Clostridia	g__unclassified_c__Clostridia	s__unclassified_c__Clostridia	OTU2018	0	0	0	0	0	0	0	0	0	0	0	0	0	0	0	0	0	0	3	0.0104167	9.58765e-07
d__Bacteria	k__norank_d__Bacteria	p__Bacteroidota	c__Bacteroidia	o__Bacteroidales	f__Bacteroidaceae	g__Bacteroides	s__Bacteroides_caecicola	OTU4760	0	0	0	0	0	0	0	0	0	0	0	0	0	0	0	0	0	0	1	0.0104167	3.19588e-07
d__Bacteria	k__norank_d__Bacteria	p__Firmicutes	c__Clostridia	o__Lachnospirales	f__Lachnospiraceae	g__unclassified_f__Lachnospiraceae	s__unclassified_f__Lachnospiraceae	OTU11106	0	0	0	0	1	0	0	0	0	0	0	0	0	0	0	0	0	0	1	0.0104167	3.19588e-07
d__Bacteria	k__norank_d__Bacteria	p__Firmicutes	c__Clostridia	o__Oscillospirales	f__Oscillospiraceae	g__norank_f__Oscillospiraceae	s__unclassified_g__norank_f__Oscillospiraceae	OTU12768	0	0	0	0	0	0	0	0	0	0	0	0	0	0	0	0	0	0	1	0.0104167	3.19588e-07
d__Bacteria	k__norank_d__Bacteria	p__Bacteroidota	c__Bacteroidia	o__Bacteroidales	f__Bacteroidaceae	g__Bacteroides	s__unclassified_g__Bacteroides	OTU13050	0	0	0	0	0	0	0	0	0	0	0	0	0	0	0	0	0	0	4	0.0208333	1.27835e-06
d__Bacteria	k__norank_d__Bacteria	p__unclassified_k__norank_d__Bacteria	c__unclassified_k__norank_d__Bacteria	o__unclassified_k__norank_d__Bacteria	f__unclassified_k__norank_d__Bacteria	g__unclassified_k__norank_d__Bacteria	s__unclassified_k__norank_d__Bacteria	OTU1924	0	0	0	0	0	0	0	0	0	0	0	0	0	0	0	0	0	0	2	0.0104167	6.39177e-07
d__Bacteria	k__norank_d__Bacteria	p__unclassified_k__norank_d__Bacteria	c__unclassified_k__norank_d__Bacteria	o__unclassified_k__norank_d__Bacteria	f__unclassified_k__norank_d__Bacteria	g__unclassified_k__norank_d__Bacteria	s__unclassified_k__norank_d__Bacteria	OTU1925	0	0	0	0	0	0	0	0	0	0	0	0	0	0	0	0	0	0	2	0.0104167	6.39177e-07
d__Bacteria	k__norank_d__Bacteria	p__Firmicutes	c__Clostridia	o__Oscillospirales	f__Ruminococcaceae	g__Fournierella	s__unclassified_g__Fournierella	OTU5371	0	0	0	0	0	0	0	1	0	0	0	0	0	0	0	0	0	0	14	0.0729167	4.47424e-06
d__Bacteria	k__norank_d__Bacteria	p__unclassified_k__norank_d__Bacteria	c__unclassified_k__norank_d__Bacteria	o__unclassified_k__norank_d__Bacteria	f__unclassified_k__norank_d__Bacteria	g__unclassified_k__norank_d__Bacteria	s__unclassified_k__norank_d__Bacteria	OTU1923	0	0	0	0	0	0	0	0	0	0	0	0	0	0	0	0	0	0	2	0.0104167	6.39177e-07
d__Bacteria	k__norank_d__Bacteria	p__Firmicutes	c__Clostridia	o__Oscillospirales	f__Oscillospiraceae	g__unclassified_f__Oscillospiraceae	s__unclassified_f__Oscillospiraceae	OTU13319	0	0	0	0	0	0	0	0	0	0	0	0	0	0	0	0	0	0	1	0.0104167	3.19588e-07
d__Bacteria	k__norank_d__Bacteria	p__unclassified_k__norank_d__Bacteria	c__unclassified_k__norank_d__Bacteria	o__unclassified_k__norank_d__Bacteria	f__unclassified_k__norank_d__Bacteria	g__unclassified_k__norank_d__Bacteria	s__unclassified_k__norank_d__Bacteria	OTU9492	0	0	0	0	0	0	0	0	0	0	0	0	2	0	0	0	0	0	2	0.0104167	6.39177e-07
d__Bacteria	k__norank_d__Bacteria	p__Bacteroidota	c__Bacteroidia	o__Bacteroidales	f__Prevotellaceae	g__unclassified_f__Prevotellaceae	s__unclassified_f__Prevotellaceae	OTU1022	0	0	0	0	0	0	0	0	0	0	0	0	0	0	0	0	0	0	4	0.0104167	1.27835e-06
d__Bacteria	k__norank_d__Bacteria	p__Firmicutes	c__Clostridia	o__Peptostreptococcales-Tissierellales	f__Peptostreptococcaceae	g__unclassified_f__Peptostreptococcaceae	s__unclassified_f__Peptostreptococcaceae	OTU11368	0	0	0	0	0	0	0	0	0	0	0	0	0	0	0	0	0	0	2	0.0104167	6.39177e-07
d__Bacteria	k__norank_d__Bacteria	p__Bacteroidota	c__Bacteroidia	o__Bacteroidales	f__Bacteroidaceae	g__Bacteroides	s__unclassified_g__Bacteroides	OTU3683	0	0	0	0	0	0	0	0	0	0	0	0	0	0	0	0	0	0	3	0.0104167	9.58765e-07
d__Bacteria	k__norank_d__Bacteria	p__Bacteroidota	c__Bacteroidia	o__Bacteroidales	f__Bacteroidaceae	g__Bacteroides	s__Bacteroides_sp._SB5	OTU679	0	0	0	0	0	0	0	0	0	0	1	0	0	0	0	0	0	0	1	0.0104167	3.19588e-07
d__Bacteria	k__norank_d__Bacteria	p__Bacteroidota	c__Bacteroidia	o__Bacteroidales	f__Bacteroidaceae	g__Bacteroides	s__Bacteroides_gallinaceum	OTU478	0	0	0	0	0	0	0	0	0	0	0	0	0	0	0	0	0	0	2	0.0104167	6.39177e-07
d__Bacteria	k__norank_d__Bacteria	p__unclassified_k__norank_d__Bacteria	c__unclassified_k__norank_d__Bacteria	o__unclassified_k__norank_d__Bacteria	f__unclassified_k__norank_d__Bacteria	g__unclassified_k__norank_d__Bacteria	s__unclassified_k__norank_d__Bacteria	OTU3277	0	0	0	0	0	0	0	0	0	0	0	0	0	0	0	0	0	0	1	0.0104167	3.19588e-07
d__Bacteria	k__norank_d__Bacteria	p__Firmicutes	c__Clostridia	o__Peptostreptococcales-Tissierellales	f__Anaerovoracaceae	g__unclassified_f__Anaerovoracaceae	s__unclassified_f__Anaerovoracaceae	OTU1707	0	0	0	0	0	0	0	0	0	0	0	0	0	0	0	0	0	0	2	0.0104167	6.39177e-07
d__Bacteria	k__norank_d__Bacteria	p__Bacteroidota	c__Bacteroidia	o__Bacteroidales	f__Bacteroidaceae	g__Bacteroides	s__Bacteroides_sp._SB5	OTU1750	0	0	0	0	0	0	0	0	0	0	0	0	0	0	0	0	0	0	3	0.0104167	9.58765e-07
d__Bacteria	k__norank_d__Bacteria	p__Bacteroidota	c__Bacteroidia	o__Bacteroidales	f__unclassified_o__Bacteroidales	g__unclassified_o__Bacteroidales	s__unclassified_o__Bacteroidales	OTU9683	0	0	0	0	0	0	0	0	0	0	0	0	0	0	0	0	0	0	2	0.0104167	6.39177e-07
d__Bacteria	k__norank_d__Bacteria	p__Bacteroidota	c__Bacteroidia	o__Bacteroidales	f__Bacteroidaceae	g__Bacteroides	s__Bacteroides_sp._SB5	OTU1755	0	0	0	0	0	0	0	0	0	0	0	0	0	0	0	0	0	0	2	0.0104167	6.39177e-07
d__Bacteria	k__norank_d__Bacteria	p__Firmicutes	c__Clostridia	o__Oscillospirales	f__Oscillospiraceae	g__unclassified_f__Oscillospiraceae	s__unclassified_f__Oscillospiraceae	OTU12136	0	0	0	0	0	0	0	0	0	0	0	0	0	0	0	0	0	0	2	0.0104167	6.39177e-07
d__Bacteria	k__norank_d__Bacteria	p__Bacteroidota	c__Bacteroidia	o__Bacteroidales	f__unclassified_o__Bacteroidales	g__unclassified_o__Bacteroidales	s__unclassified_o__Bacteroidales	OTU9685	0	0	0	0	0	0	0	0	0	0	0	0	0	0	0	0	0	0	2	0.0104167	6.39177e-07
d__Bacteria	k__norank_d__Bacteria	p__Firmicutes	c__Bacilli	o__unclassified_c__Bacilli	f__unclassified_c__Bacilli	g__unclassified_c__Bacilli	s__unclassified_c__Bacilli	OTU8654	0	0	0	0	0	0	0	0	0	0	0	0	0	0	0	0	0	0	4	0.03125	1.27835e-06
d__Bacteria	k__norank_d__Bacteria	p__Firmicutes	c__Clostridia	o__Lachnospirales	f__Lachnospiraceae	g__unclassified_f__Lachnospiraceae	s__unclassified_f__Lachnospiraceae	OTU11235	6	1	0	0	1	7	1	6	3	2	4	2	2	1	0	3	0	0	228	0.739583	7.28662e-05
d__Bacteria	k__norank_d__Bacteria	p__Firmicutes	c__Clostridia	o__Lachnospirales	f__Lachnospiraceae	g__unclassified_f__Lachnospiraceae	s__unclassified_f__Lachnospiraceae	OTU11231	3	4	0	1	3	8	0	7	3	1	5	2	4	11	0	3	1	0	240	0.71875	7.67012e-05
d__Bacteria	k__norank_d__Bacteria	p__Firmicutes	c__Clostridia	o__Peptostreptococcales-Tissierellales	f__Peptostreptococcaceae	g__unclassified_f__Peptostreptococcaceae	s__unclassified_f__Peptostreptococcaceae	OTU14706	0	0	0	0	0	0	0	0	0	0	0	1	0	0	0	1	0	0	7	0.0520833	2.23712e-06
d__Bacteria	k__norank_d__Bacteria	p__Bacteroidota	c__Bacteroidia	o__Bacteroidales	f__Bacteroidaceae	g__Bacteroides	s__unclassified_g__Bacteroides	OTU10320	0	0	0	0	0	0	0	0	0	0	0	0	0	0	0	0	0	0	2	0.0104167	6.39177e-07
d__Bacteria	k__norank_d__Bacteria	p__Firmicutes	c__Clostridia	o__Lachnospirales	f__Lachnospiraceae	g__Lachnospiraceae_NC2004_group	s__unclassified_g__Lachnospiraceae_NC2004_group	OTU11596	0	1	0	0	0	0	0	0	0	0	2	0	1	0	0	0	0	0	11	0.09375	3.51547e-06
d__Bacteria	k__norank_d__Bacteria	p__Actinobacteriota	c__Actinobacteria	o__Corynebacteriales	f__Corynebacteriaceae	g__Corynebacterium	s__Corynebacterium_falsenii_DSM_44353	OTU5705	0	0	0	0	0	0	0	1	0	0	0	0	0	0	0	0	0	0	5	0.0416667	1.59794e-06
d__Bacteria	k__norank_d__Bacteria	p__Firmicutes	c__Bacilli	o__Erysipelotrichales	f__Erysipelotrichaceae	g__Turicibacter	s__unclassified_g__Turicibacter	OTU8519	0	0	0	0	0	0	0	1	0	0	0	0	0	0	0	0	0	0	10	0.0833333	3.19588e-06
d__Bacteria	k__norank_d__Bacteria	p__Bacteroidota	c__Bacteroidia	o__Bacteroidales	f__Prevotellaceae	g__Prevotellaceae_UCG-001	s__unclassified_g__Prevotellaceae_UCG-001	OTU13872	0	0	0	0	0	0	0	0	0	0	0	0	0	3	0	0	0	0	6	0.03125	1.91753e-06
d__Bacteria	k__norank_d__Bacteria	p__Firmicutes	c__Clostridia	o__Oscillospirales	f__Ruminococcaceae	g__unclassified_f__Ruminococcaceae	s__unclassified_f__Ruminococcaceae	OTU7301	0	0	0	0	0	0	0	0	0	0	0	0	0	0	0	0	0	0	1	0.0104167	3.19588e-07
d__Bacteria	k__norank_d__Bacteria	p__Bacteroidota	c__Bacteroidia	o__Bacteroidales	f__Prevotellaceae	g__Prevotellaceae_UCG-001	s__uncultured_bacterium_g__Prevotellaceae_UCG-001	OTU10743	1	0	0	2	0	0	0	0	0	3	0	3	0	0	0	0	0	0	142	0.208333	4.53816e-05
d__Bacteria	k__norank_d__Bacteria	p__Firmicutes	c__Clostridia	o__Oscillospirales	f__Oscillospiraceae	g__unclassified_f__Oscillospiraceae	s__unclassified_f__Oscillospiraceae	OTU9410	0	0	0	0	0	0	0	0	0	0	0	0	2	0	0	0	0	0	2	0.0104167	6.39177e-07
d__Bacteria	k__norank_d__Bacteria	p__Bacteroidota	c__Bacteroidia	o__Bacteroidales	f__unclassified_o__Bacteroidales	g__unclassified_o__Bacteroidales	s__unclassified_o__Bacteroidales	OTU47	2	0	0	0	0	0	0	0	0	0	0	0	0	0	0	0	0	0	2	0.0104167	6.39177e-07
d__Bacteria	k__norank_d__Bacteria	p__Bacteroidota	c__Bacteroidia	o__Bacteroidales	f__unclassified_o__Bacteroidales	g__unclassified_o__Bacteroidales	s__unclassified_o__Bacteroidales	OTU4080	0	0	0	0	0	0	0	0	0	0	0	0	0	0	0	0	0	0	2	0.0104167	6.39177e-07
d__Bacteria	k__norank_d__Bacteria	p__Bacteroidota	c__Bacteroidia	o__Bacteroidales	f__Bacteroidaceae	g__Bacteroides	s__Bacteroides_caecicola	OTU13035	0	0	0	0	0	0	0	0	0	0	0	0	0	0	0	0	0	0	2	0.0104167	6.39177e-07
d__Bacteria	k__norank_d__Bacteria	p__Bacteroidota	c__Bacteroidia	o__Bacteroidales	f__Prevotellaceae	g__unclassified_f__Prevotellaceae	s__unclassified_f__Prevotellaceae	OTU10218	0	0	0	0	0	0	0	0	0	0	0	0	0	0	0	0	0	0	1	0.0104167	3.19588e-07
d__Bacteria	k__norank_d__Bacteria	p__Bacteroidota	c__Bacteroidia	o__Bacteroidales	f__unclassified_o__Bacteroidales	g__unclassified_o__Bacteroidales	s__unclassified_o__Bacteroidales	OTU4085	0	0	0	0	0	0	0	0	0	0	0	0	0	0	0	0	0	0	1	0.0104167	3.19588e-07
d__Bacteria	k__norank_d__Bacteria	p__Bacteroidota	c__Bacteroidia	o__Bacteroidales	f__Bacteroidaceae	g__Bacteroides	s__Bacteroides_sp._SB5	OTU10170	0	0	0	0	0	0	0	0	0	0	0	0	0	0	0	0	0	0	3	0.0104167	9.58765e-07
d__Bacteria	k__norank_d__Bacteria	p__Bacteroidota	c__Bacteroidia	o__Bacteroidales	f__unclassified_o__Bacteroidales	g__unclassified_o__Bacteroidales	s__unclassified_o__Bacteroidales	OTU9351	0	0	0	0	0	0	0	0	0	0	0	0	0	0	0	0	0	0	2	0.0104167	6.39177e-07
d__Bacteria	k__norank_d__Bacteria	p__Bacteroidota	c__Bacteroidia	o__Bacteroidales	f__unclassified_o__Bacteroidales	g__unclassified_o__Bacteroidales	s__unclassified_o__Bacteroidales	OTU9352	0	0	0	0	0	0	0	0	0	0	0	0	0	0	0	0	0	0	2	0.0104167	6.39177e-07
d__Bacteria	k__norank_d__Bacteria	p__Bacteroidota	c__Bacteroidia	o__Bacteroidales	f__Bacteroidaceae	g__Bacteroides	s__unclassified_g__Bacteroides	OTU1135	0	0	0	0	0	0	0	0	0	0	0	0	0	0	0	0	0	0	1	0.0104167	3.19588e-07
d__Bacteria	k__norank_d__Bacteria	p__Firmicutes	c__Bacilli	o__Lactobacillales	f__Leuconostocaceae	g__Weissella	s__Weissella_cibaria	OTU12028	0	0	1	0	0	0	0	0	0	0	0	0	0	0	0	0	0	0	3	0.03125	9.58765e-07
d__Bacteria	k__norank_d__Bacteria	p__Bacteroidota	c__Bacteroidia	o__Bacteroidales	f__Rikenellaceae	g__Rikenellaceae_RC9_gut_group	s__uncultured_bacterium_g__Rikenellaceae_RC9_gut_group	OTU4919	9	1	73	46	3	1	25	23	3	1	3	4	0	0	0	0	1	0	520	0.5	0.000166186
d__Bacteria	k__norank_d__Bacteria	p__Bacteroidota	c__Bacteroidia	o__Bacteroidales	f__unclassified_o__Bacteroidales	g__unclassified_o__Bacteroidales	s__unclassified_o__Bacteroidales	OTU9358	0	0	0	0	0	0	0	0	0	0	0	0	0	0	0	0	0	0	2	0.0104167	6.39177e-07
d__Bacteria	k__norank_d__Bacteria	p__Bacteroidota	c__Bacteroidia	o__Bacteroidales	f__Rikenellaceae	g__Rikenellaceae_RC9_gut_group	s__uncultured_bacterium_g__Rikenellaceae_RC9_gut_group	OTU4917	3	4	15	14	3	3	9	19	5	3	4	3	0	0	0	0	3	0	287	0.583333	9.17219e-05
d__Bacteria	k__norank_d__Bacteria	p__Bacteroidota	c__Bacteroidia	o__Bacteroidales	f__Bacteroidaceae	g__Bacteroides	s__Bacteroides_caecicola	OTU6096	6	0	0	13	0	1	4	4	5	0	2	0	0	0	0	0	0	0	157	0.364583	5.01754e-05
d__Bacteria	k__norank_d__Bacteria	p__Firmicutes	c__Clostridia	o__Oscillospirales	f__unclassified_o__Oscillospirales	g__unclassified_o__Oscillospirales	s__unclassified_o__Oscillospirales	OTU3083	6	0	0	1	3	1	0	1	2	1	4	2	1	6	1	0	0	0	123	0.583333	3.93094e-05
d__Bacteria	k__norank_d__Bacteria	p__Bacteroidota	c__Bacteroidia	o__Bacteroidales	f__Bacteroidaceae	g__Bacteroides	s__unclassified_g__Bacteroides	OTU1681	0	0	0	0	0	0	0	0	0	0	0	0	0	0	0	0	0	0	2	0.0104167	6.39177e-07
d__Bacteria	k__norank_d__Bacteria	p__Bacteroidota	c__Bacteroidia	o__Bacteroidales	f__unclassified_o__Bacteroidales	g__unclassified_o__Bacteroidales	s__unclassified_o__Bacteroidales	OTU4552	0	0	0	0	0	0	0	0	0	0	0	0	0	0	0	0	0	0	1	0.0104167	3.19588e-07
d__Bacteria	k__norank_d__Bacteria	p__Firmicutes	c__unclassified_p__Firmicutes	o__unclassified_p__Firmicutes	f__unclassified_p__Firmicutes	g__unclassified_p__Firmicutes	s__unclassified_p__Firmicutes	OTU8643	0	0	0	0	0	0	0	0	0	0	0	0	0	0	0	0	0	0	1	0.0104167	3.19588e-07
d__Bacteria	k__norank_d__Bacteria	p__Firmicutes	c__Clostridia	o__Oscillospirales	f__Ruminococcaceae	g__Faecalibacterium	s__unclassified_g__Faecalibacterium	OTU10687	0	0	0	0	0	0	0	0	0	0	0	0	0	0	0	0	0	0	3	0.0104167	9.58765e-07
d__Bacteria	k__norank_d__Bacteria	p__Firmicutes	c__Clostridia	o__Oscillospirales	f__Ruminococcaceae	g__Faecalibacterium	s__unclassified_g__Faecalibacterium	OTU10933	0	0	0	0	0	0	0	0	0	0	0	0	0	0	0	1	0	0	16	0.135417	5.11342e-06
d__Bacteria	k__norank_d__Bacteria	p__Bacteroidota	c__Bacteroidia	o__Bacteroidales	f__unclassified_o__Bacteroidales	g__unclassified_o__Bacteroidales	s__unclassified_o__Bacteroidales	OTU1101	0	0	0	0	0	0	0	0	0	0	0	0	0	0	0	0	0	0	1	0.0104167	3.19588e-07
d__Bacteria	k__norank_d__Bacteria	p__Bacteroidota	c__Bacteroidia	o__Bacteroidales	f__unclassified_o__Bacteroidales	g__unclassified_o__Bacteroidales	s__unclassified_o__Bacteroidales	OTU1100	0	2	0	1	0	0	0	0	0	4	0	0	0	0	0	0	0	1	29	0.145833	9.26807e-06
d__Bacteria	k__norank_d__Bacteria	p__Firmicutes	c__Clostridia	o__Oscillospirales	f__Oscillospiraceae	g__unclassified_f__Oscillospiraceae	s__unclassified_f__Oscillospiraceae	OTU2701	0	0	0	2	0	0	0	0	0	0	0	2	0	0	0	0	0	0	5	0.03125	1.59794e-06
d__Bacteria	k__norank_d__Bacteria	p__Bacteroidota	c__Bacteroidia	o__Bacteroidales	f__unclassified_o__Bacteroidales	g__unclassified_o__Bacteroidales	s__unclassified_o__Bacteroidales	OTU1109	0	0	0	0	0	0	0	0	0	0	0	0	0	0	0	0	0	0	3	0.0104167	9.58765e-07
d__Bacteria	k__norank_d__Bacteria	p__Bacteroidota	c__Bacteroidia	o__Bacteroidales	f__unclassified_o__Bacteroidales	g__unclassified_o__Bacteroidales	s__unclassified_o__Bacteroidales	OTU1108	0	0	0	0	0	0	0	0	0	0	0	0	0	2	0	0	0	0	12	0.0625	3.83506e-06
d__Bacteria	k__norank_d__Bacteria	p__Bacteroidota	c__Bacteroidia	o__Bacteroidales	f__unclassified_o__Bacteroidales	g__unclassified_o__Bacteroidales	s__unclassified_o__Bacteroidales	OTU11741	0	0	0	0	0	0	0	0	0	0	0	0	0	0	0	0	0	0	3	0.0104167	9.58765e-07
d__Bacteria	k__norank_d__Bacteria	p__Firmicutes	c__Clostridia	o__Lachnospirales	f__Lachnospiraceae	g__unclassified_f__Lachnospiraceae	s__unclassified_f__Lachnospiraceae	OTU9371	0	0	0	0	0	0	0	0	0	0	0	0	0	0	0	0	0	0	3	0.0104167	9.58765e-07
d__Bacteria	k__norank_d__Bacteria	p__Bacteroidota	c__Bacteroidia	o__Bacteroidales	f__unclassified_o__Bacteroidales	g__unclassified_o__Bacteroidales	s__unclassified_o__Bacteroidales	OTU12642	0	0	0	0	0	0	0	0	0	0	0	0	0	1	2	0	0	0	4	0.03125	1.27835e-06
d__Bacteria	k__norank_d__Bacteria	p__Firmicutes	c__Clostridia	o__Lachnospirales	f__Lachnospiraceae	g__unclassified_f__Lachnospiraceae	s__unclassified_f__Lachnospiraceae	OTU9375	1	0	0	0	0	0	0	0	0	0	0	0	3	0	4	1	0	0	92	0.291667	2.94021e-05
d__Bacteria	k__norank_d__Bacteria	p__Bacteroidota	c__Bacteroidia	o__Bacteroidales	f__unclassified_o__Bacteroidales	g__unclassified_o__Bacteroidales	s__unclassified_o__Bacteroidales	OTU13663	0	0	0	0	0	0	0	0	0	0	0	0	0	0	0	0	0	0	1	0.0104167	3.19588e-07
d__Bacteria	k__norank_d__Bacteria	p__Firmicutes	c__Clostridia	o__Oscillospirales	f__Ruminococcaceae	g__Subdoligranulum	s__unclassified_g__Subdoligranulum	OTU6046	0	0	0	0	0	0	0	0	0	0	0	0	0	0	0	0	0	0	1	0.0104167	3.19588e-07
d__Bacteria	k__norank_d__Bacteria	p__Proteobacteria	c__Alphaproteobacteria	o__Rhodospirillales	f__norank_o__Rhodospirillales	g__norank_f__norank_o__Rhodospirillales	s__unidentified_rumen_bacterium_RF32	OTU6697	2	13	2	11	11	18	18	12	4	10	7	2	25	22	17	11	38	3	1431	0.84375	0.000457331
d__Bacteria	k__norank_d__Bacteria	p__Bacteroidota	c__Bacteroidia	o__Bacteroidales	f__Bacteroidaceae	g__Bacteroides	s__Bacteroides_caecicola	OTU4944	0	0	0	0	0	0	0	0	0	0	0	0	0	0	0	0	0	0	1	0.0104167	3.19588e-07
d__Bacteria	k__norank_d__Bacteria	p__Bacteroidota	c__Bacteroidia	o__Bacteroidales	f__Rikenellaceae	g__Rikenellaceae_RC9_gut_group	s__uncultured_bacterium_g__Rikenellaceae_RC9_gut_group	OTU3356	0	1	0	0	0	0	0	0	1	0	0	1	0	1	0	0	0	1	24	0.177083	7.67012e-06
d__Bacteria	k__norank_d__Bacteria	p__Bacteroidota	c__Bacteroidia	o__Bacteroidales	f__Bacteroidaceae	g__Bacteroides	s__Bacteroides_caecicola	OTU4942	0	0	0	0	0	0	0	0	0	0	0	0	0	0	0	1	0	0	9	0.0729167	2.8763e-06
d__Bacteria	k__norank_d__Bacteria	p__Firmicutes	c__Clostridia	o__Lachnospirales	f__Lachnospiraceae	g__unclassified_f__Lachnospiraceae	s__unclassified_f__Lachnospiraceae	OTU7217	0	0	0	0	0	0	0	0	0	0	0	0	1	0	0	2	0	0	25	0.177083	7.98971e-06
d__Bacteria	k__norank_d__Bacteria	p__Firmicutes	c__Clostridia	o__Christensenellales	f__Christensenellaceae	g__Christensenellaceae_R-7_group	s__unclassified_g__Christensenellaceae_R-7_group	OTU322	0	0	0	0	4	0	0	0	0	0	0	0	0	0	0	0	0	0	4	0.0104167	1.27835e-06
d__Bacteria	k__norank_d__Bacteria	p__Bacteroidota	c__Bacteroidia	o__Bacteroidales	f__unclassified_o__Bacteroidales	g__unclassified_o__Bacteroidales	s__unclassified_o__Bacteroidales	OTU671	0	0	0	0	0	0	0	0	0	0	1	0	0	0	0	0	0	0	1	0.0104167	3.19588e-07
d__Bacteria	k__norank_d__Bacteria	p__Bacteroidota	c__Bacteroidia	o__Bacteroidales	f__Bacteroidaceae	g__Bacteroides	s__unclassified_g__Bacteroides	OTU525	0	0	0	0	0	0	0	0	0	0	2	0	0	0	0	0	0	0	2	0.0104167	6.39177e-07
d__Bacteria	k__norank_d__Bacteria	p__Bacteroidota	c__Bacteroidia	o__Bacteroidales	f__unclassified_o__Bacteroidales	g__unclassified_o__Bacteroidales	s__unclassified_o__Bacteroidales	OTU14056	0	0	0	0	0	0	0	0	0	0	0	0	0	2	0	0	2	0	6	0.0416667	1.91753e-06
d__Bacteria	k__norank_d__Bacteria	p__Bacteroidota	c__Bacteroidia	o__Bacteroidales	f__unclassified_o__Bacteroidales	g__unclassified_o__Bacteroidales	s__unclassified_o__Bacteroidales	OTU11584	0	2	0	0	0	0	0	0	0	0	0	0	0	0	0	0	0	0	43	0.15625	1.37423e-05
d__Bacteria	k__norank_d__Bacteria	p__Bacteroidota	c__Bacteroidia	o__Bacteroidales	f__Bacteroidaceae	g__Bacteroides	s__unclassified_g__Bacteroides	OTU4741	0	0	0	0	0	0	0	0	0	0	0	0	0	0	0	0	0	0	2	0.0104167	6.39177e-07
d__Bacteria	k__norank_d__Bacteria	p__Bacteroidota	c__Bacteroidia	o__Bacteroidales	f__Bacteroidaceae	g__Bacteroides	s__Bacteroides_sp._SB5	OTU2865	0	0	0	0	0	0	0	0	0	0	0	1	0	0	0	0	1	0	7	0.0625	2.23712e-06
d__Bacteria	k__norank_d__Bacteria	p__unclassified_k__norank_d__Bacteria	c__unclassified_k__norank_d__Bacteria	o__unclassified_k__norank_d__Bacteria	f__unclassified_k__norank_d__Bacteria	g__unclassified_k__norank_d__Bacteria	s__unclassified_k__norank_d__Bacteria	OTU12304	0	0	0	2	0	0	0	0	0	0	0	0	0	0	0	0	0	0	2	0.0104167	6.39177e-07
d__Bacteria	k__norank_d__Bacteria	p__Firmicutes	c__Clostridia	o__Oscillospirales	f__Ruminococcaceae	g__unclassified_f__Ruminococcaceae	s__unclassified_f__Ruminococcaceae	OTU3812	0	0	0	0	0	0	0	0	0	0	0	0	0	0	0	0	0	0	2	0.0104167	6.39177e-07
d__Bacteria	k__norank_d__Bacteria	p__Bacteroidota	c__Bacteroidia	o__Bacteroidales	f__unclassified_o__Bacteroidales	g__unclassified_o__Bacteroidales	s__unclassified_o__Bacteroidales	OTU14498	0	0	0	0	0	0	0	0	0	0	0	0	0	0	0	0	0	0	3	0.0104167	9.58765e-07
d__Bacteria	k__norank_d__Bacteria	p__Cyanobacteria	c__Vampirivibrionia	o__Gastranaerophilales	f__norank_o__Gastranaerophilales	g__norank_f__norank_o__Gastranaerophilales	s__uncultured_bacterium_g__norank_f__norank_o__Gastranaerophilales	OTU8972	0	0	0	1	0	0	0	4	0	0	0	0	0	0	0	0	1	1	33	0.0625	1.05464e-05
d__Bacteria	k__norank_d__Bacteria	p__Bacteroidota	c__Bacteroidia	o__Bacteroidales	f__Bacteroidaceae	g__Bacteroides	s__Bacteroides_caecicola	OTU7269	0	0	0	0	0	0	0	0	0	0	0	0	0	0	0	0	0	0	2	0.0104167	6.39177e-07
d__Bacteria	k__norank_d__Bacteria	p__Firmicutes	c__Clostridia	o__Clostridia_vadinBB60_group	f__norank_o__Clostridia_vadinBB60_group	g__norank_f__norank_o__Clostridia_vadinBB60_group	s__unclassified_g__norank_f__norank_o__Clostridia_vadinBB60_group	OTU2053	0	0	0	0	0	0	0	0	0	2	0	0	0	0	0	0	0	0	2	0.0104167	6.39177e-07
d__Bacteria	k__norank_d__Bacteria	p__Bacteroidota	c__Bacteroidia	o__Bacteroidales	f__unclassified_o__Bacteroidales	g__unclassified_o__Bacteroidales	s__unclassified_o__Bacteroidales	OTU14499	0	0	0	0	0	0	0	0	0	0	0	0	0	0	0	0	0	0	1	0.0104167	3.19588e-07
d__Bacteria	k__norank_d__Bacteria	p__Firmicutes	c__Clostridia	o__Lachnospirales	f__Lachnospiraceae	g__Eubacterium_oxidoreducens_group	s__uncultured_bacterium_g__Eubacterium_oxidoreducens_group	OTU9005	0	0	0	0	0	0	0	0	0	0	0	0	0	0	0	0	3	0	3	0.0104167	9.58765e-07
d__Bacteria	k__norank_d__Bacteria	p__unclassified_k__norank_d__Bacteria	c__unclassified_k__norank_d__Bacteria	o__unclassified_k__norank_d__Bacteria	f__unclassified_k__norank_d__Bacteria	g__unclassified_k__norank_d__Bacteria	s__unclassified_k__norank_d__Bacteria	OTU3680	0	0	0	0	0	0	0	1	1	0	0	0	0	0	0	0	0	0	7	0.0729167	2.23712e-06
d__Bacteria	k__norank_d__Bacteria	p__unclassified_k__norank_d__Bacteria	c__unclassified_k__norank_d__Bacteria	o__unclassified_k__norank_d__Bacteria	f__unclassified_k__norank_d__Bacteria	g__unclassified_k__norank_d__Bacteria	s__unclassified_k__norank_d__Bacteria	OTU3682	0	0	0	0	0	0	0	0	0	0	0	0	0	0	0	0	0	0	2	0.0104167	6.39177e-07
d__Bacteria	k__norank_d__Bacteria	p__Firmicutes	c__Clostridia	o__Oscillospirales	f__Ruminococcaceae	g__Subdoligranulum	s__uncultured_bacterium_g__Subdoligranulum	OTU5461	1	2	2	1	0	0	0	6	2	1	1	5	1	3	2	0	0	1	760	0.666667	0.000242887
d__Bacteria	k__norank_d__Bacteria	p__Firmicutes	c__Clostridia	o__unclassified_c__Clostridia	f__unclassified_c__Clostridia	g__unclassified_c__Clostridia	s__unclassified_c__Clostridia	OTU3768	0	0	0	0	0	0	0	0	0	0	0	0	0	0	0	0	0	0	4	0.03125	1.27835e-06
d__Bacteria	k__norank_d__Bacteria	p__Bacteroidota	c__Bacteroidia	o__Bacteroidales	f__unclassified_o__Bacteroidales	g__unclassified_o__Bacteroidales	s__unclassified_o__Bacteroidales	OTU12637	0	0	0	0	0	0	0	0	0	0	0	0	0	0	1	0	0	0	3	0.0208333	9.58765e-07
d__Bacteria	k__norank_d__Bacteria	p__Firmicutes	c__Clostridia	o__unclassified_c__Clostridia	f__unclassified_c__Clostridia	g__unclassified_c__Clostridia	s__unclassified_c__Clostridia	OTU14122	0	0	0	0	0	0	0	0	0	0	0	0	0	0	0	2	0	0	4	0.0208333	1.27835e-06
d__Bacteria	k__norank_d__Bacteria	p__Bacteroidota	c__Bacteroidia	o__Bacteroidales	f__unclassified_o__Bacteroidales	g__unclassified_o__Bacteroidales	s__unclassified_o__Bacteroidales	OTU12633	0	0	0	0	0	0	0	0	0	0	0	0	0	0	3	0	0	0	3	0.0104167	9.58765e-07
d__Bacteria	k__norank_d__Bacteria	p__Firmicutes	c__Clostridia	o__Christensenellales	f__Christensenellaceae	g__Christensenellaceae_R-7_group	s__unclassified_g__Christensenellaceae_R-7_group	OTU3091	0	0	0	0	0	0	0	0	0	0	0	0	0	0	0	1	0	0	3	0.0208333	9.58765e-07
d__Bacteria	k__norank_d__Bacteria	p__Firmicutes	c__Clostridia	o__unclassified_c__Clostridia	f__unclassified_c__Clostridia	g__unclassified_c__Clostridia	s__unclassified_c__Clostridia	OTU8042	0	0	0	0	0	0	0	0	0	0	0	0	0	0	0	0	0	0	3	0.0208333	9.58765e-07
d__Bacteria	k__norank_d__Bacteria	p__Bacteroidota	c__Bacteroidia	o__Bacteroidales	f__Marinifilaceae	g__Odoribacter	s__uncultured_bacterium_g__Odoribacter	OTU8993	0	0	0	0	0	0	0	0	0	0	0	0	0	0	0	0	4	0	5	0.0208333	1.59794e-06
d__Bacteria	k__norank_d__Bacteria	p__Bacteroidota	c__Bacteroidia	o__Bacteroidales	f__unclassified_o__Bacteroidales	g__unclassified_o__Bacteroidales	s__unclassified_o__Bacteroidales	OTU10984	0	0	0	0	0	0	0	0	0	0	0	0	0	0	0	0	0	0	2	0.0208333	6.39177e-07
d__Bacteria	k__norank_d__Bacteria	p__Bacteroidota	c__Bacteroidia	o__Bacteroidales	f__unclassified_o__Bacteroidales	g__unclassified_o__Bacteroidales	s__unclassified_o__Bacteroidales	OTU7502	0	0	0	0	0	0	0	0	0	0	0	0	0	0	0	0	0	0	2	0.0104167	6.39177e-07
d__Bacteria	k__norank_d__Bacteria	p__Bacteroidota	c__Bacteroidia	o__Bacteroidales	f__unclassified_o__Bacteroidales	g__unclassified_o__Bacteroidales	s__unclassified_o__Bacteroidales	OTU7501	0	0	0	0	0	0	0	0	0	0	0	0	0	0	0	0	0	0	1	0.0104167	3.19588e-07
d__Bacteria	k__norank_d__Bacteria	p__Bacteroidota	c__Bacteroidia	o__Bacteroidales	f__unclassified_o__Bacteroidales	g__unclassified_o__Bacteroidales	s__unclassified_o__Bacteroidales	OTU10987	0	0	0	0	0	0	0	0	0	0	0	0	0	0	0	0	0	0	3	0.0104167	9.58765e-07
d__Bacteria	k__norank_d__Bacteria	p__Bacteroidota	c__Bacteroidia	o__Bacteroidales	f__unclassified_o__Bacteroidales	g__unclassified_o__Bacteroidales	s__unclassified_o__Bacteroidales	OTU7506	0	0	0	0	0	0	0	0	0	0	0	0	0	0	0	0	0	0	2	0.0104167	6.39177e-07
d__Bacteria	k__norank_d__Bacteria	p__Bacteroidota	c__Bacteroidia	o__Bacteroidales	f__unclassified_o__Bacteroidales	g__unclassified_o__Bacteroidales	s__unclassified_o__Bacteroidales	OTU7505	0	0	0	0	0	0	0	0	0	0	0	0	0	0	0	0	0	0	1	0.0104167	3.19588e-07
d__Bacteria	k__norank_d__Bacteria	p__Bacteroidota	c__Bacteroidia	o__Bacteroidales	f__unclassified_o__Bacteroidales	g__unclassified_o__Bacteroidales	s__unclassified_o__Bacteroidales	OTU14492	0	0	0	0	0	0	0	0	0	0	0	0	0	0	0	0	0	0	2	0.0104167	6.39177e-07
d__Bacteria	k__norank_d__Bacteria	p__Bacteroidota	c__Bacteroidia	o__Bacteroidales	f__Rikenellaceae	g__Rikenellaceae_RC9_gut_group	s__unclassified_g__Rikenellaceae_RC9_gut_group	OTU1324	0	0	0	0	0	4	0	0	0	0	0	0	0	0	0	0	0	0	7	0.0416667	2.23712e-06
d__Bacteria	k__norank_d__Bacteria	p__Firmicutes	c__Clostridia	o__Oscillospirales	f__Oscillospiraceae	g__unclassified_f__Oscillospiraceae	s__unclassified_f__Oscillospiraceae	OTU8226	2	16	17	14	8	20	17	31	11	7	9	1	7	31	29	16	12	22	1035	0.90625	0.000330774
d__Bacteria	k__norank_d__Bacteria	p__Firmicutes	c__Clostridia	o__Oscillospirales	f__Oscillospiraceae	g__unclassified_f__Oscillospiraceae	s__unclassified_f__Oscillospiraceae	OTU8224	0	0	0	0	0	0	0	0	0	0	0	0	0	0	0	0	0	0	2	0.0104167	6.39177e-07
d__Bacteria	k__norank_d__Bacteria	p__Firmicutes	c__Clostridia	o__Oscillospirales	f__Oscillospiraceae	g__unclassified_f__Oscillospiraceae	s__unclassified_f__Oscillospiraceae	OTU8737	0	0	0	0	0	0	0	0	0	0	0	0	0	0	0	0	3	0	3	0.0104167	9.58765e-07
d__Bacteria	k__norank_d__Bacteria	p__unclassified_k__norank_d__Bacteria	c__unclassified_k__norank_d__Bacteria	o__unclassified_k__norank_d__Bacteria	f__unclassified_k__norank_d__Bacteria	g__unclassified_k__norank_d__Bacteria	s__unclassified_k__norank_d__Bacteria	OTU1134	0	0	0	0	0	0	0	0	2	0	1	0	0	0	0	1	0	0	16	0.114583	5.11342e-06
d__Bacteria	k__norank_d__Bacteria	p__unclassified_k__norank_d__Bacteria	c__unclassified_k__norank_d__Bacteria	o__unclassified_k__norank_d__Bacteria	f__unclassified_k__norank_d__Bacteria	g__unclassified_k__norank_d__Bacteria	s__unclassified_k__norank_d__Bacteria	OTU1136	0	0	0	0	0	0	0	0	0	0	0	0	0	0	0	0	0	0	2	0.0104167	6.39177e-07
d__Bacteria	k__norank_d__Bacteria	p__Bacteroidota	c__Bacteroidia	o__Bacteroidales	f__unclassified_o__Bacteroidales	g__unclassified_o__Bacteroidales	s__unclassified_o__Bacteroidales	OTU14290	0	0	0	0	0	0	0	0	0	0	0	0	0	0	0	2	0	0	2	0.0104167	6.39177e-07
d__Bacteria	k__norank_d__Bacteria	p__Firmicutes	c__Clostridia	o__Christensenellales	f__Christensenellaceae	g__Christensenellaceae_R-7_group	s__unclassified_g__Christensenellaceae_R-7_group	OTU11079	1	0	0	0	0	2	0	0	1	0	0	0	1	0	2	0	0	0	17	0.145833	5.433e-06
d__Bacteria	k__norank_d__Bacteria	p__unclassified_k__norank_d__Bacteria	c__unclassified_k__norank_d__Bacteria	o__unclassified_k__norank_d__Bacteria	f__unclassified_k__norank_d__Bacteria	g__unclassified_k__norank_d__Bacteria	s__unclassified_k__norank_d__Bacteria	OTU9211	0	0	0	0	0	0	0	0	0	0	0	0	0	0	0	0	0	0	2	0.0104167	6.39177e-07
d__Bacteria	k__norank_d__Bacteria	p__unclassified_k__norank_d__Bacteria	c__unclassified_k__norank_d__Bacteria	o__unclassified_k__norank_d__Bacteria	f__unclassified_k__norank_d__Bacteria	g__unclassified_k__norank_d__Bacteria	s__unclassified_k__norank_d__Bacteria	OTU1682	0	0	0	0	0	0	0	0	0	0	0	0	0	0	0	0	0	0	2	0.0104167	6.39177e-07
d__Bacteria	k__norank_d__Bacteria	p__unclassified_k__norank_d__Bacteria	c__unclassified_k__norank_d__Bacteria	o__unclassified_k__norank_d__Bacteria	f__unclassified_k__norank_d__Bacteria	g__unclassified_k__norank_d__Bacteria	s__unclassified_k__norank_d__Bacteria	OTU12015	0	0	2	0	0	0	0	0	0	0	0	0	0	0	0	0	0	0	2	0.0104167	6.39177e-07
d__Bacteria	k__norank_d__Bacteria	p__unclassified_k__norank_d__Bacteria	c__unclassified_k__norank_d__Bacteria	o__unclassified_k__norank_d__Bacteria	f__unclassified_k__norank_d__Bacteria	g__unclassified_k__norank_d__Bacteria	s__unclassified_k__norank_d__Bacteria	OTU1680	0	0	0	0	0	0	0	0	0	0	0	0	0	0	0	0	0	0	1	0.0104167	3.19588e-07
d__Bacteria	k__norank_d__Bacteria	p__Firmicutes	c__Clostridia	o__Oscillospirales	f__Oscillospiraceae	g__Intestinimonas	s__uncultured_bacterium_g__Intestinimonas	OTU5754	0	0	0	0	0	0	0	0	0	6	0	0	8	2	0	9	9	8	127	0.302083	4.05877e-05
d__Bacteria	k__norank_d__Bacteria	p__unclassified_k__norank_d__Bacteria	c__unclassified_k__norank_d__Bacteria	o__unclassified_k__norank_d__Bacteria	f__unclassified_k__norank_d__Bacteria	g__unclassified_k__norank_d__Bacteria	s__unclassified_k__norank_d__Bacteria	OTU1684	0	0	0	0	0	0	0	0	0	0	0	0	0	0	0	0	0	0	3	0.0104167	9.58765e-07
d__Bacteria	k__norank_d__Bacteria	p__Bacteroidota	c__Bacteroidia	o__Bacteroidales	f__unclassified_o__Bacteroidales	g__unclassified_o__Bacteroidales	s__unclassified_o__Bacteroidales	OTU4099	0	0	0	0	0	0	0	0	0	0	0	0	0	0	0	0	0	0	3	0.0104167	9.58765e-07
d__Bacteria	k__norank_d__Bacteria	p__Bacteroidota	c__Bacteroidia	o__Bacteroidales	f__Rikenellaceae	g__unclassified_f__Rikenellaceae	s__unclassified_f__Rikenellaceae	OTU11679	0	0	0	0	0	0	0	0	0	0	0	0	0	0	0	0	0	0	3	0.0208333	9.58765e-07
d__Bacteria	k__norank_d__Bacteria	p__Bacteroidota	c__Bacteroidia	o__Bacteroidales	f__unclassified_o__Bacteroidales	g__unclassified_o__Bacteroidales	s__unclassified_o__Bacteroidales	OTU3424	0	0	0	0	0	0	0	0	0	0	0	0	0	0	0	0	0	0	5	0.0208333	1.59794e-06
d__Bacteria	k__norank_d__Bacteria	p__Bacteroidota	c__Bacteroidia	o__Bacteroidales	f__Rikenellaceae	g__Rikenellaceae_RC9_gut_group	s__unclassified_g__Rikenellaceae_RC9_gut_group	OTU3789	0	0	1	0	0	5	0	1	0	0	0	0	0	0	0	0	0	0	15	0.09375	4.79383e-06
d__Bacteria	k__norank_d__Bacteria	p__Firmicutes	c__Clostridia	o__Peptostreptococcales-Tissierellales	f__Peptostreptococcaceae	g__unclassified_f__Peptostreptococcaceae	s__unclassified_f__Peptostreptococcaceae	OTU7343	0	0	0	0	0	0	0	0	0	0	0	0	0	0	0	0	0	0	1	0.0104167	3.19588e-07
d__Bacteria	k__norank_d__Bacteria	p__Bacteroidota	c__Bacteroidia	o__Bacteroidales	f__unclassified_o__Bacteroidales	g__unclassified_o__Bacteroidales	s__unclassified_o__Bacteroidales	OTU3429	0	0	0	0	0	0	0	0	0	0	0	0	0	0	0	0	0	0	1	0.0104167	3.19588e-07
d__Bacteria	k__norank_d__Bacteria	p__Bacteroidota	c__Bacteroidia	o__Bacteroidales	f__Bacteroidaceae	g__Bacteroides	s__uncultured_Bacteroidales_bacterium_g__Bacteroides	OTU12332	0	0	0	4	0	2	3	3	2	9	2	2	0	5	0	3	0	2	196	0.53125	6.26393e-05
d__Bacteria	k__norank_d__Bacteria	p__Firmicutes	c__Clostridia	o__Lachnospirales	f__Lachnospiraceae	g__unclassified_f__Lachnospiraceae	s__unclassified_f__Lachnospiraceae	OTU6163	0	0	0	0	0	0	0	0	0	0	0	0	0	0	0	0	0	0	2	0.0208333	6.39177e-07
d__Bacteria	k__norank_d__Bacteria	p__Bacteroidota	c__Bacteroidia	o__Bacteroidales	f__Bacteroidaceae	g__Bacteroides	s__unclassified_g__Bacteroides	OTU6539	17	46	72	7	39	47	59	16	74	43	4	3	39	86	20	1	20	0	4372	0.8125	0.00139724
d__Bacteria	k__norank_d__Bacteria	p__Bacteroidota	c__Bacteroidia	o__Bacteroidales	f__unclassified_o__Bacteroidales	g__unclassified_o__Bacteroidales	s__unclassified_o__Bacteroidales	OTU6344	0	0	0	0	0	0	0	0	0	0	0	0	0	0	0	0	0	0	2	0.0104167	6.39177e-07
d__Bacteria	k__norank_d__Bacteria	p__Bacteroidota	c__Bacteroidia	o__Bacteroidales	f__unclassified_o__Bacteroidales	g__unclassified_o__Bacteroidales	s__unclassified_o__Bacteroidales	OTU9274	0	0	0	0	0	0	0	0	0	0	0	0	0	0	0	0	0	0	4	0.0104167	1.27835e-06
d__Bacteria	k__norank_d__Bacteria	p__Bacteroidota	c__Bacteroidia	o__Bacteroidales	f__unclassified_o__Bacteroidales	g__unclassified_o__Bacteroidales	s__unclassified_o__Bacteroidales	OTU14032	0	0	0	0	0	0	0	0	0	0	0	0	0	2	0	0	0	0	2	0.0104167	6.39177e-07
d__Bacteria	k__norank_d__Bacteria	p__Bacteroidota	c__Bacteroidia	o__Bacteroidales	f__Bacteroidaceae	g__Bacteroides	s__Bacteroides_caecicola	OTU9332	0	0	0	0	0	0	0	0	0	0	0	0	0	0	0	0	0	0	1	0.0104167	3.19588e-07
d__Bacteria	k__norank_d__Bacteria	p__unclassified_k__norank_d__Bacteria	c__unclassified_k__norank_d__Bacteria	o__unclassified_k__norank_d__Bacteria	f__unclassified_k__norank_d__Bacteria	g__unclassified_k__norank_d__Bacteria	s__unclassified_k__norank_d__Bacteria	OTU8501	0	0	0	0	0	0	0	0	0	0	0	0	0	0	0	0	0	0	2	0.0104167	6.39177e-07
d__Bacteria	k__norank_d__Bacteria	p__Bacteroidota	c__Bacteroidia	o__Bacteroidales	f__Rikenellaceae	g__Rikenellaceae_RC9_gut_group	s__uncultured_bacterium_g__Rikenellaceae_RC9_gut_group	OTU4160	0	0	0	0	0	0	0	0	0	1	0	0	0	0	0	0	0	0	17	0.09375	5.433e-06
d__Bacteria	k__norank_d__Bacteria	p__unclassified_k__norank_d__Bacteria	c__unclassified_k__norank_d__Bacteria	o__unclassified_k__norank_d__Bacteria	f__unclassified_k__norank_d__Bacteria	g__unclassified_k__norank_d__Bacteria	s__unclassified_k__norank_d__Bacteria	OTU9107	0	0	0	0	0	0	0	0	0	0	0	0	0	0	0	0	0	0	2	0.0104167	6.39177e-07
d__Bacteria	k__norank_d__Bacteria	p__unclassified_k__norank_d__Bacteria	c__unclassified_k__norank_d__Bacteria	o__unclassified_k__norank_d__Bacteria	f__unclassified_k__norank_d__Bacteria	g__unclassified_k__norank_d__Bacteria	s__unclassified_k__norank_d__Bacteria	OTU9100	0	0	0	0	0	0	0	0	0	0	0	0	0	0	0	0	0	0	2	0.0104167	6.39177e-07
d__Bacteria	k__norank_d__Bacteria	p__Firmicutes	c__Bacilli	o__RF39	f__norank_o__RF39	g__norank_f__norank_o__RF39	s__uncultured_Erysipelotrichaceae_bacterium_g__norank_f__norank_o__RF39	OTU6185	1	0	0	0	0	1	14	16	0	2	0	0	0	19	0	12	31	3	250	0.354167	7.98971e-05
d__Bacteria	k__norank_d__Bacteria	p__unclassified_k__norank_d__Bacteria	c__unclassified_k__norank_d__Bacteria	o__unclassified_k__norank_d__Bacteria	f__unclassified_k__norank_d__Bacteria	g__unclassified_k__norank_d__Bacteria	s__unclassified_k__norank_d__Bacteria	OTU9103	0	0	0	0	0	0	0	0	0	0	0	0	0	0	0	0	0	0	2	0.0104167	6.39177e-07
d__Bacteria	k__norank_d__Bacteria	p__Bacteroidota	c__Bacteroidia	o__Bacteroidales	f__Prevotellaceae	g__unclassified_f__Prevotellaceae	s__unclassified_f__Prevotellaceae	OTU3375	0	0	0	0	0	0	0	0	0	0	0	0	0	0	0	0	0	0	3	0.0208333	9.58765e-07
d__Bacteria	k__norank_d__Bacteria	p__Firmicutes	c__Clostridia	o__Oscillospirales	f__Ruminococcaceae	g__unclassified_f__Ruminococcaceae	s__unclassified_f__Ruminococcaceae	OTU9455	0	0	0	0	0	0	0	0	0	0	0	0	1	0	0	0	0	0	1	0.0104167	3.19588e-07
d__Bacteria	k__norank_d__Bacteria	p__Bacteroidota	c__Bacteroidia	o__Bacteroidales	f__unclassified_o__Bacteroidales	g__unclassified_o__Bacteroidales	s__unclassified_o__Bacteroidales	OTU13181	0	0	0	0	0	0	0	0	0	0	0	0	0	0	0	0	0	0	6	0.03125	1.91753e-06
d__Bacteria	k__norank_d__Bacteria	p__Firmicutes	c__Clostridia	o__Clostridia_UCG-014	f__norank_o__Clostridia_UCG-014	g__norank_f__norank_o__Clostridia_UCG-014	s__uncultured_bacterium_g__norank_f__norank_o__Clostridia_UCG-014	OTU6864	9	22	2	3	17	4	3	5	41	8	4	11	1	0	0	7	0	0	1026	0.75	0.000327898
d__Bacteria	k__norank_d__Bacteria	p__Bacteroidota	c__Bacteroidia	o__Bacteroidales	f__Bacteroidaceae	g__Bacteroides	s__Bacteroides_caecicola	OTU8020	0	0	0	0	0	0	0	0	0	0	0	0	0	0	0	0	0	0	2	0.0104167	6.39177e-07
d__Bacteria	k__norank_d__Bacteria	p__Firmicutes	c__Clostridia	o__Oscillospirales	f__Ruminococcaceae	g__Fournierella	s__unclassified_g__Fournierella	OTU12296	0	0	0	0	0	0	0	0	0	0	0	0	0	0	0	0	0	0	2	0.0104167	6.39177e-07
d__Bacteria	k__norank_d__Bacteria	p__Bacteroidota	c__Bacteroidia	o__Bacteroidales	f__Bacteroidaceae	g__Bacteroides	s__Bacteroides_caecicola	OTU1512	0	0	0	0	0	2	0	0	0	0	0	0	0	0	0	0	0	0	2	0.0104167	6.39177e-07
d__Bacteria	k__norank_d__Bacteria	p__Bacteroidota	c__Bacteroidia	o__Bacteroidales	f__Bacteroidaceae	g__Bacteroides	s__Bacteroides_caecicola	OTU1045	0	0	0	0	0	0	0	0	0	0	0	0	0	0	0	0	0	1	6	0.0416667	1.91753e-06
d__Bacteria	k__norank_d__Bacteria	p__unclassified_k__norank_d__Bacteria	c__unclassified_k__norank_d__Bacteria	o__unclassified_k__norank_d__Bacteria	f__unclassified_k__norank_d__Bacteria	g__unclassified_k__norank_d__Bacteria	s__unclassified_k__norank_d__Bacteria	OTU1359	0	0	0	0	0	2	0	0	0	0	0	0	0	0	0	0	0	0	2	0.0104167	6.39177e-07
d__Bacteria	k__norank_d__Bacteria	p__Bacteroidota	c__Bacteroidia	o__Bacteroidales	f__Bacteroidaceae	g__Bacteroides	s__unclassified_g__Bacteroides	OTU2653	0	0	0	0	0	0	0	0	0	0	0	0	0	0	0	0	0	0	2	0.0208333	6.39177e-07
d__Bacteria	k__norank_d__Bacteria	p__Bacteroidota	c__Bacteroidia	o__Bacteroidales	f__Bacteroidaceae	g__Bacteroides	s__unclassified_g__Bacteroides	OTU2652	0	0	0	0	0	0	0	0	0	0	0	0	0	0	0	0	0	0	2	0.0104167	6.39177e-07
d__Bacteria	k__norank_d__Bacteria	p__Bacteroidota	c__Bacteroidia	o__Bacteroidales	f__Bacteroidaceae	g__Bacteroides	s__unclassified_g__Bacteroides	OTU2307	0	0	0	0	0	0	0	0	0	0	0	0	0	0	0	0	0	0	5	0.0416667	1.59794e-06
d__Bacteria	k__norank_d__Bacteria	p__Bacteroidota	c__Bacteroidia	o__Bacteroidales	f__Bacteroidaceae	g__Bacteroides	s__unclassified_g__Bacteroides	OTU2657	0	1	0	0	0	1	0	1	1	0	1	0	1	4	1	0	0	0	51	0.34375	1.6299e-05
d__Bacteria	k__norank_d__Bacteria	p__Bacteroidota	c__Bacteroidia	o__Bacteroidales	f__Bacteroidaceae	g__Bacteroides	s__unclassified_g__Bacteroides	OTU2656	0	0	0	0	0	0	0	0	0	0	0	1	0	0	1	0	0	0	10	0.0625	3.19588e-06
d__Bacteria	k__norank_d__Bacteria	p__Bacteroidota	c__Bacteroidia	o__Bacteroidales	f__Prevotellaceae	g__unclassified_f__Prevotellaceae	s__unclassified_f__Prevotellaceae	OTU14664	0	0	0	0	0	0	0	0	0	0	0	0	0	0	0	0	0	0	12	0.0520833	3.83506e-06
d__Bacteria	k__norank_d__Bacteria	p__Firmicutes	c__Clostridia	o__unclassified_c__Clostridia	f__unclassified_c__Clostridia	g__unclassified_c__Clostridia	s__unclassified_c__Clostridia	OTU128	0	0	0	0	0	0	0	0	0	0	0	0	0	0	0	0	0	0	2	0.0104167	6.39177e-07
d__Bacteria	k__norank_d__Bacteria	p__Bacteroidota	c__Bacteroidia	o__unclassified_c__Bacteroidia	f__unclassified_c__Bacteroidia	g__unclassified_c__Bacteroidia	s__unclassified_c__Bacteroidia	OTU12094	0	0	0	0	0	0	0	0	0	0	0	0	0	0	0	0	0	0	2	0.0104167	6.39177e-07
d__Bacteria	k__norank_d__Bacteria	p__Bacteroidota	c__Bacteroidia	o__Bacteroidales	f__unclassified_o__Bacteroidales	g__unclassified_o__Bacteroidales	s__unclassified_o__Bacteroidales	OTU5575	0	0	0	0	0	0	0	0	0	0	0	0	0	0	0	0	0	0	3	0.0208333	9.58765e-07
d__Bacteria	k__norank_d__Bacteria	p__Bacteroidota	c__Bacteroidia	o__Bacteroidales	f__unclassified_o__Bacteroidales	g__unclassified_o__Bacteroidales	s__unclassified_o__Bacteroidales	OTU3998	0	0	0	0	0	0	0	0	0	0	0	0	0	0	0	0	0	0	3	0.0208333	9.58765e-07
d__Bacteria	k__norank_d__Bacteria	p__Firmicutes	c__Clostridia	o__Oscillospirales	f__unclassified_o__Oscillospirales	g__unclassified_o__Oscillospirales	s__unclassified_o__Oscillospirales	OTU11421	0	0	0	0	0	0	0	0	0	0	0	0	0	0	0	0	0	0	3	0.0104167	9.58765e-07
d__Bacteria	k__norank_d__Bacteria	p__Bacteroidota	c__Bacteroidia	o__Bacteroidales	f__unclassified_o__Bacteroidales	g__unclassified_o__Bacteroidales	s__unclassified_o__Bacteroidales	OTU9278	0	0	0	0	0	0	0	0	0	0	0	0	0	0	0	0	0	0	5	0.0208333	1.59794e-06
d__Bacteria	k__norank_d__Bacteria	p__Bacteroidota	c__Bacteroidia	o__Bacteroidales	f__unclassified_o__Bacteroidales	g__unclassified_o__Bacteroidales	s__unclassified_o__Bacteroidales	OTU13985	0	0	0	0	0	0	0	0	0	0	0	0	0	1	0	0	0	0	1	0.0104167	3.19588e-07
d__Bacteria	k__norank_d__Bacteria	p__Firmicutes	c__Bacilli	o__Erysipelotrichales	f__Erysipelotrichaceae	g__Turicibacter	s__uncultured_Erysipelotrichaceae_bacterium_g__Turicibacter	OTU7693	0	0	0	0	0	0	0	0	0	0	0	0	0	0	0	0	0	0	2	0.0104167	6.39177e-07
d__Bacteria	k__norank_d__Bacteria	p__Bacteroidota	c__Bacteroidia	o__Bacteroidales	f__Bacteroidaceae	g__Bacteroides	s__Bacteroides_sp._Marseille-P3166	OTU2143	0	0	0	0	0	0	0	0	0	2	0	0	0	0	0	0	0	0	2	0.0104167	6.39177e-07
d__Bacteria	k__norank_d__Bacteria	p__Firmicutes	c__Clostridia	o__Peptococcales	f__Peptococcaceae	g__Peptococcus	s__unclassified_g__Peptococcus	OTU12464	0	0	0	0	0	0	0	0	0	0	0	0	0	0	0	0	0	0	3	0.0104167	9.58765e-07
d__Bacteria	k__norank_d__Bacteria	p__Firmicutes	c__Clostridia	o__Oscillospirales	f__unclassified_o__Oscillospirales	g__unclassified_o__Oscillospirales	s__unclassified_o__Oscillospirales	OTU1902	0	0	0	0	0	0	0	0	0	0	0	0	0	0	0	0	0	0	2	0.0104167	6.39177e-07
d__Bacteria	k__norank_d__Bacteria	p__Firmicutes	c__Clostridia	o__Christensenellales	f__Christensenellaceae	g__Christensenellaceae_R-7_group	s__uncultured_Clostridia_bacterium_g__Christensenellaceae_R-7_group	OTU3454	0	0	1	0	0	0	0	1	0	0	0	0	1	0	0	0	2	0	19	0.145833	6.07218e-06
d__Bacteria	k__norank_d__Bacteria	p__Firmicutes	c__Clostridia	o__Oscillospirales	f__Ruminococcaceae	g__Subdoligranulum	s__unclassified_g__Subdoligranulum	OTU10809	0	0	0	0	0	0	0	0	0	0	0	0	0	0	0	0	0	0	3	0.0104167	9.58765e-07
d__Bacteria	k__norank_d__Bacteria	p__Firmicutes	c__Clostridia	o__Christensenellales	f__Christensenellaceae	g__Christensenellaceae_R-7_group	s__unclassified_g__Christensenellaceae_R-7_group	OTU7799	4	0	0	0	0	2	0	0	0	0	0	0	0	0	0	0	0	0	24	0.145833	7.67012e-06
d__Bacteria	k__norank_d__Bacteria	p__Firmicutes	c__Clostridia	o__Lachnospirales	f__Lachnospiraceae	g__Ruminococcus_torques_group	s__unclassified_g__Ruminococcus_torques_group	OTU8074	0	0	0	0	0	0	0	0	0	0	0	0	0	0	0	0	0	0	4	0.03125	1.27835e-06
d__Bacteria	k__norank_d__Bacteria	p__Bacteroidota	c__Bacteroidia	o__Bacteroidales	f__Bacteroidaceae	g__Bacteroides	s__unclassified_g__Bacteroides	OTU14433	0	0	0	0	0	0	0	0	0	0	0	0	0	0	0	0	0	0	2	0.0104167	6.39177e-07
d__Bacteria	k__norank_d__Bacteria	p__Firmicutes	c__Clostridia	o__Lachnospirales	f__Lachnospiraceae	g__unclassified_f__Lachnospiraceae	s__unclassified_f__Lachnospiraceae	OTU8590	0	0	0	0	0	0	0	0	0	0	0	0	0	0	0	0	0	0	1	0.0104167	3.19588e-07
d__Bacteria	k__norank_d__Bacteria	p__Bacteroidota	c__Bacteroidia	o__Bacteroidales	f__Rikenellaceae	g__Rikenellaceae_RC9_gut_group	s__unclassified_g__Rikenellaceae_RC9_gut_group	OTU2674	0	0	0	3	0	0	0	0	0	0	0	0	0	0	0	0	0	0	3	0.0104167	9.58765e-07
d__Bacteria	k__norank_d__Bacteria	p__Firmicutes	c__Clostridia	o__Oscillospirales	f__Ruminococcaceae	g__Faecalibacterium	s__unclassified_g__Faecalibacterium	OTU8369	0	0	0	0	0	0	0	0	0	0	0	0	0	0	0	0	0	0	1	0.0104167	3.19588e-07
d__Bacteria	k__norank_d__Bacteria	p__Firmicutes	c__Clostridia	o__Lachnospirales	f__Lachnospiraceae	g__unclassified_f__Lachnospiraceae	s__unclassified_f__Lachnospiraceae	OTU13213	0	0	0	0	0	1	0	0	0	0	0	0	0	0	0	0	0	0	4	0.03125	1.27835e-06
d__Bacteria	k__norank_d__Bacteria	p__Bacteroidota	c__Bacteroidia	o__Bacteroidales	f__unclassified_o__Bacteroidales	g__unclassified_o__Bacteroidales	s__unclassified_o__Bacteroidales	OTU11729	0	0	0	0	0	0	0	0	0	0	0	0	0	0	0	0	0	0	1	0.0104167	3.19588e-07
d__Bacteria	k__norank_d__Bacteria	p__Firmicutes	c__Clostridia	o__Lachnospirales	f__Lachnospiraceae	g__Oribacterium	s__unclassified_g__Oribacterium	OTU12752	0	1	0	0	0	1	0	0	0	1	1	0	0	1	0	0	0	1	54	0.3125	1.72578e-05
d__Bacteria	k__norank_d__Bacteria	p__Firmicutes	c__Clostridia	o__Peptostreptococcales-Tissierellales	f__Peptostreptococcaceae	g__Peptostreptococcus	s__uncultured_bacterium_g__Peptostreptococcus	OTU5527	0	0	0	0	0	0	0	0	0	0	0	0	0	0	0	0	0	0	61	0.0625	1.94949e-05
d__Bacteria	k__norank_d__Bacteria	p__unclassified_k__norank_d__Bacteria	c__unclassified_k__norank_d__Bacteria	o__unclassified_k__norank_d__Bacteria	f__unclassified_k__norank_d__Bacteria	g__unclassified_k__norank_d__Bacteria	s__unclassified_k__norank_d__Bacteria	OTU11279	0	0	0	0	0	0	0	0	0	0	0	0	0	0	0	0	0	0	4	0.0104167	1.27835e-06
d__Bacteria	k__norank_d__Bacteria	p__Firmicutes	c__Clostridia	o__Clostridia_UCG-014	f__norank_o__Clostridia_UCG-014	g__norank_f__norank_o__Clostridia_UCG-014	s__uncultured_rumen_bacterium_g__norank_f__norank_o__Clostridia_UCG-014	OTU10826	13	1	0	2	22	1	14	1	2	1	8	1	0	1	0	0	0	0	968	0.520833	0.000309362
d__Bacteria	k__norank_d__Bacteria	p__unclassified_k__norank_d__Bacteria	c__unclassified_k__norank_d__Bacteria	o__unclassified_k__norank_d__Bacteria	f__unclassified_k__norank_d__Bacteria	g__unclassified_k__norank_d__Bacteria	s__unclassified_k__norank_d__Bacteria	OTU11273	0	0	0	0	1	0	0	0	0	0	0	0	0	0	0	0	0	0	2	0.0208333	6.39177e-07
d__Bacteria	k__norank_d__Bacteria	p__Bacteroidota	c__Bacteroidia	o__Bacteroidales	f__Muribaculaceae	g__norank_f__Muribaculaceae	s__uncultured_bacterium_g__norank_f__Muribaculaceae	OTU707	1	1	0	0	0	3	0	1	0	0	0	0	0	1	1	0	0	0	45	0.270833	1.43815e-05
d__Bacteria	k__norank_d__Bacteria	p__Firmicutes	c__Clostridia	o__Clostridia_UCG-014	f__norank_o__Clostridia_UCG-014	g__norank_f__norank_o__Clostridia_UCG-014	s__unclassified_g__norank_f__norank_o__Clostridia_UCG-014	OTU2315	0	0	0	0	0	0	0	0	0	0	0	3	0	0	0	0	0	0	3	0.0104167	9.58765e-07
d__Bacteria	k__norank_d__Bacteria	p__unclassified_k__norank_d__Bacteria	c__unclassified_k__norank_d__Bacteria	o__unclassified_k__norank_d__Bacteria	f__unclassified_k__norank_d__Bacteria	g__unclassified_k__norank_d__Bacteria	s__unclassified_k__norank_d__Bacteria	OTU11276	0	0	0	0	0	0	0	0	0	0	0	0	0	0	0	0	0	0	1	0.0104167	3.19588e-07
d__Bacteria	k__norank_d__Bacteria	p__Bacteroidota	c__Bacteroidia	o__Bacteroidales	f__Bacteroidaceae	g__Bacteroides	s__unclassified_g__Bacteroides	OTU11759	0	0	0	0	0	0	0	0	0	0	0	0	0	0	0	0	0	0	2	0.0104167	6.39177e-07
d__Bacteria	k__norank_d__Bacteria	p__Firmicutes	c__Clostridia	o__Peptococcales	f__Peptococcaceae	g__norank_f__Peptococcaceae	s__unclassified_g__norank_f__Peptococcaceae	OTU14071	0	0	0	0	0	0	0	0	0	0	0	0	0	1	2	1	0	0	23	0.125	7.35053e-06
d__Bacteria	k__norank_d__Bacteria	p__Bacteroidota	c__Bacteroidia	o__Bacteroidales	f__unclassified_o__Bacteroidales	g__unclassified_o__Bacteroidales	s__unclassified_o__Bacteroidales	OTU9901	0	0	0	0	0	0	0	0	0	0	0	0	0	0	0	0	0	3	3	0.0104167	9.58765e-07
d__Bacteria	k__norank_d__Bacteria	p__Bacteroidota	c__Bacteroidia	o__Bacteroidales	f__unclassified_o__Bacteroidales	g__unclassified_o__Bacteroidales	s__unclassified_o__Bacteroidales	OTU12588	0	0	0	0	0	0	0	0	0	0	0	0	0	0	2	0	0	0	2	0.0104167	6.39177e-07
d__Bacteria	k__norank_d__Bacteria	p__Bacteroidota	c__Bacteroidia	o__Bacteroidales	f__Prevotellaceae	g__unclassified_f__Prevotellaceae	s__unclassified_f__Prevotellaceae	OTU1620	0	0	0	0	0	0	0	0	0	0	0	0	0	0	0	0	0	0	2	0.0104167	6.39177e-07
d__Bacteria	k__norank_d__Bacteria	p__Firmicutes	c__Clostridia	o__Lachnospirales	f__Lachnospiraceae	g__Blautia	s__unclassified_g__Blautia	OTU4181	1	0	0	0	0	0	0	0	0	0	0	0	0	1	0	0	2	0	21	0.177083	6.71136e-06
d__Bacteria	k__norank_d__Bacteria	p__Bacteroidota	c__Bacteroidia	o__Bacteroidales	f__Rikenellaceae	g__Rikenellaceae_RC9_gut_group	s__unclassified_g__Rikenellaceae_RC9_gut_group	OTU9846	10	2	0	0	1	0	0	1	11	5	0	4	34	2	6	11	7	55	672	0.645833	0.000214763
d__Bacteria	k__norank_d__Bacteria	p__Bacteroidota	c__Bacteroidia	o__Bacteroidales	f__Bacteroidaceae	g__Bacteroides	s__unclassified_g__Bacteroides	OTU11753	0	0	0	0	0	0	0	0	0	0	0	0	0	0	0	0	0	0	2	0.0104167	6.39177e-07
d__Bacteria	k__norank_d__Bacteria	p__Bacteroidota	c__Bacteroidia	o__Bacteroidales	f__unclassified_o__Bacteroidales	g__unclassified_o__Bacteroidales	s__unclassified_o__Bacteroidales	OTU12585	0	0	0	0	0	0	0	0	0	0	0	0	0	0	2	0	0	0	9	0.0416667	2.8763e-06
d__Bacteria	k__norank_d__Bacteria	p__Bacteroidota	c__Bacteroidia	o__Bacteroidales	f__Bacteroidaceae	g__Bacteroides	s__unclassified_g__Bacteroides	OTU11755	0	0	0	0	0	0	0	0	0	0	0	0	0	0	0	0	0	0	6	0.0520833	1.91753e-06
d__Bacteria	k__norank_d__Bacteria	p__Bacteroidota	c__Bacteroidia	o__Bacteroidales	f__Prevotellaceae	g__unclassified_f__Prevotellaceae	s__unclassified_f__Prevotellaceae	OTU1629	0	0	0	0	0	0	0	0	0	0	0	0	0	0	0	0	0	0	2	0.0104167	6.39177e-07
d__Bacteria	k__norank_d__Bacteria	p__Bacteroidota	c__Bacteroidia	o__Bacteroidales	f__Barnesiellaceae	g__Barnesiella	s__unclassified_g__Barnesiella	OTU6211	0	0	0	0	0	0	0	0	0	0	0	0	0	0	0	0	0	0	1	0.0104167	3.19588e-07
d__Bacteria	k__norank_d__Bacteria	p__Firmicutes	c__Clostridia	o__Oscillospirales	f__Ruminococcaceae	g__Faecalibacterium	s__uncultured_bacterium_g__Faecalibacterium	OTU5906	5	0	0	0	1	6	0	0	0	1	0	3	42	1	0	74	0	0	226	0.28125	7.2227e-05
d__Bacteria	k__norank_d__Bacteria	p__Bacteroidota	c__Bacteroidia	o__Bacteroidales	f__Bacteroidaceae	g__Bacteroides	s__unclassified_g__Bacteroides	OTU13265	0	0	0	0	0	0	0	0	0	0	0	0	0	0	0	0	0	0	2	0.0104167	6.39177e-07
d__Bacteria	k__norank_d__Bacteria	p__Firmicutes	c__Clostridia	o__Oscillospirales	f__Butyricicoccaceae	g__UCG-009	s__uncultured_bacterium_g__UCG-009	OTU6654	0	0	2	2	2	4	5	2	2	0	2	2	0	1	2	0	0	0	140	0.520833	4.47424e-05
d__Bacteria	k__norank_d__Bacteria	p__Firmicutes	c__Clostridia	o__Peptostreptococcales-Tissierellales	f__Peptostreptococcaceae	g__unclassified_f__Peptostreptococcaceae	s__unclassified_f__Peptostreptococcaceae	OTU8794	0	0	0	0	0	0	0	0	0	0	0	0	0	0	0	0	1	0	1	0.0104167	3.19588e-07
d__Bacteria	k__norank_d__Bacteria	p__Bacteroidota	c__Bacteroidia	o__Bacteroidales	f__Barnesiellaceae	g__Barnesiella	s__unclassified_g__Barnesiella	OTU1915	0	0	0	0	0	0	0	0	0	0	0	0	0	0	0	0	0	0	3	0.0104167	9.58765e-07
d__Bacteria	k__norank_d__Bacteria	p__Firmicutes	c__Clostridia	o__Oscillospirales	f__Ruminococcaceae	g__Anaerofilum	s__uncultured_bacterium_g__Anaerofilum	OTU5729	0	0	0	3	2	1	0	0	2	2	0	1	0	1	2	0	0	0	143	0.375	4.57012e-05
d__Bacteria	k__norank_d__Bacteria	p__Bacteroidota	c__Bacteroidia	o__Bacteroidales	f__Bacteroidaceae	g__Bacteroides	s__unclassified_g__Bacteroides	OTU12057	0	0	0	0	0	0	0	0	0	0	0	0	0	0	0	0	0	0	5	0.0208333	1.59794e-06
d__Bacteria	k__norank_d__Bacteria	p__Firmicutes	c__Clostridia	o__Lachnospirales	f__Lachnospiraceae	g__unclassified_f__Lachnospiraceae	s__unclassified_f__Lachnospiraceae	OTU4596	0	0	0	0	0	0	0	0	0	0	0	0	0	0	0	0	0	0	1	0.0104167	3.19588e-07
d__Bacteria	k__norank_d__Bacteria	p__Bacteroidota	c__Bacteroidia	o__Bacteroidales	f__Bacteroidaceae	g__Bacteroides	s__unclassified_g__Bacteroides	OTU12054	0	0	0	0	0	2	0	0	0	0	0	0	0	0	0	0	0	0	13	0.09375	4.15465e-06
d__Bacteria	k__norank_d__Bacteria	p__Bacteroidota	c__Bacteroidia	o__Bacteroidales	f__Bacteroidaceae	g__Bacteroides	s__unclassified_g__Bacteroides	OTU12053	0	0	0	0	0	0	0	0	0	0	0	0	0	0	0	0	0	0	4	0.03125	1.27835e-06
d__Bacteria	k__norank_d__Bacteria	p__unclassified_k__norank_d__Bacteria	c__unclassified_k__norank_d__Bacteria	o__unclassified_k__norank_d__Bacteria	f__unclassified_k__norank_d__Bacteria	g__unclassified_k__norank_d__Bacteria	s__unclassified_k__norank_d__Bacteria	OTU8883	1	0	0	0	0	0	0	0	0	0	0	0	0	0	0	0	2	0	5	0.03125	1.59794e-06
d__Bacteria	k__norank_d__Bacteria	p__Firmicutes	c__Clostridia	o__Lachnospirales	f__Lachnospiraceae	g__unclassified_f__Lachnospiraceae	s__unclassified_f__Lachnospiraceae	OTU9745	0	1	0	0	3	0	0	0	0	0	2	0	0	0	0	0	0	0	43	0.197917	1.37423e-05
d__Bacteria	k__norank_d__Bacteria	p__Firmicutes	c__Clostridia	o__Lachnospirales	f__Lachnospiraceae	g__unclassified_f__Lachnospiraceae	s__unclassified_f__Lachnospiraceae	OTU9749	5	3	5	12	18	8	3	2	1	70	4	12	22	15	49	92	5	5	1765	0.90625	0.000564074
d__Bacteria	k__norank_d__Bacteria	p__Bacteroidota	c__Bacteroidia	o__Bacteroidales	f__Rikenellaceae	g__Rikenellaceae_RC9_gut_group	s__unclassified_g__Rikenellaceae_RC9_gut_group	OTU12320	0	0	0	0	0	0	0	0	0	0	0	0	0	0	0	0	0	0	3	0.0208333	9.58765e-07
d__Bacteria	k__norank_d__Bacteria	p__unclassified_k__norank_d__Bacteria	c__unclassified_k__norank_d__Bacteria	o__unclassified_k__norank_d__Bacteria	f__unclassified_k__norank_d__Bacteria	g__unclassified_k__norank_d__Bacteria	s__unclassified_k__norank_d__Bacteria	OTU8888	0	0	0	0	0	0	0	0	0	0	0	0	0	0	0	0	1	0	7	0.0625	2.23712e-06
d__Bacteria	k__norank_d__Bacteria	p__Bacteroidota	c__Bacteroidia	o__Bacteroidales	f__unclassified_o__Bacteroidales	g__unclassified_o__Bacteroidales	s__unclassified_o__Bacteroidales	OTU13212	0	0	0	0	0	0	0	0	0	0	0	0	0	0	0	0	0	0	4	0.03125	1.27835e-06
d__Bacteria	k__norank_d__Bacteria	p__Firmicutes	c__Clostridia	o__Oscillospirales	f__Butyricicoccaceae	g__Butyricicoccus	s__unclassified_g__Butyricicoccus	OTU13200	0	0	0	0	0	0	0	0	0	0	0	0	0	0	0	0	0	0	3	0.0208333	9.58765e-07
d__Bacteria	k__norank_d__Bacteria	p__Actinobacteriota	c__Coriobacteriia	o__Coriobacteriales	f__Eggerthellaceae	g__unclassified_f__Eggerthellaceae	s__unclassified_f__Eggerthellaceae	OTU2916	0	0	0	0	0	0	0	0	0	0	0	0	0	0	0	0	0	0	4	0.03125	1.27835e-06
d__Bacteria	k__norank_d__Bacteria	p__Bacteroidota	c__Bacteroidia	o__Bacteroidales	f__Prevotellaceae	g__unclassified_f__Prevotellaceae	s__unclassified_f__Prevotellaceae	OTU12956	0	0	0	0	0	0	0	0	0	0	0	0	0	0	0	0	0	0	2	0.0104167	6.39177e-07
d__Bacteria	k__norank_d__Bacteria	p__Bacteroidota	c__Bacteroidia	o__Bacteroidales	f__Bacteroidaceae	g__Bacteroides	s__Bacteroides_sp._Marseille-P3166	OTU1631	0	0	0	0	0	0	0	0	0	0	0	0	0	0	0	0	0	0	2	0.0104167	6.39177e-07
d__Bacteria	k__norank_d__Bacteria	p__Bacteroidota	c__Bacteroidia	o__Bacteroidales	f__Rikenellaceae	g__unclassified_f__Rikenellaceae	s__unclassified_f__Rikenellaceae	OTU11114	0	0	0	0	0	0	0	0	0	0	0	0	0	0	0	0	0	0	1	0.0104167	3.19588e-07
d__Bacteria	k__norank_d__Bacteria	p__Bacteroidota	c__Bacteroidia	o__Bacteroidales	f__Bacteroidaceae	g__Bacteroides	s__uncultured_Bacteroidales_bacterium_g__Bacteroides	OTU6933	50	88	69	285	49	151	135	86	249	258	87	103	83	465	815	92	256	115	19012	0.989583	0.00607602
d__Bacteria	k__norank_d__Bacteria	p__unclassified_k__norank_d__Bacteria	c__unclassified_k__norank_d__Bacteria	o__unclassified_k__norank_d__Bacteria	f__unclassified_k__norank_d__Bacteria	g__unclassified_k__norank_d__Bacteria	s__unclassified_k__norank_d__Bacteria	OTU14166	0	0	0	0	0	0	0	0	0	0	0	0	0	0	0	2	0	0	2	0.0104167	6.39177e-07
d__Bacteria	k__norank_d__Bacteria	p__Firmicutes	c__Bacilli	o__Erysipelotrichales	f__Erysipelotrichaceae	g__Faecalicoccus	s__Clostridiales_bacterium_41-2a	OTU12109	0	0	0	0	0	0	0	0	0	0	0	0	1	0	0	0	0	0	20	0.135417	6.39177e-06
d__Bacteria	k__norank_d__Bacteria	p__Firmicutes	c__Clostridia	o__Lachnospirales	f__Lachnospiraceae	g__GCA-900066575	s__uncultured_Clostridium_sp._g__GCA-900066575	OTU5943	0	0	0	0	0	0	0	0	0	0	0	0	0	0	0	0	1	0	3	0.0208333	9.58765e-07
d__Bacteria	k__norank_d__Bacteria	p__unclassified_k__norank_d__Bacteria	c__unclassified_k__norank_d__Bacteria	o__unclassified_k__norank_d__Bacteria	f__unclassified_k__norank_d__Bacteria	g__unclassified_k__norank_d__Bacteria	s__unclassified_k__norank_d__Bacteria	OTU14162	0	0	0	0	0	0	0	0	0	0	0	0	0	1	0	2	0	0	3	0.0208333	9.58765e-07
d__Bacteria	k__norank_d__Bacteria	p__Bacteroidota	c__Bacteroidia	o__Bacteroidales	f__Bacteroidaceae	g__Bacteroides	s__Bacteroides_caecicola	OTU2431	0	0	0	0	0	0	1	0	0	0	0	2	2	0	0	3	0	0	25	0.145833	7.98971e-06
d__Bacteria	k__norank_d__Bacteria	p__Firmicutes	c__Bacilli	o__Lactobacillales	f__Lactobacillaceae	g__Lactobacillus	s__unclassified_g__Lactobacillus	OTU419	0	0	0	0	0	0	0	0	0	0	0	0	0	0	0	0	0	0	2	0.0104167	6.39177e-07
d__Bacteria	k__norank_d__Bacteria	p__Firmicutes	c__Clostridia	o__Clostridia_UCG-014	f__norank_o__Clostridia_UCG-014	g__norank_f__norank_o__Clostridia_UCG-014	s__unclassified_g__norank_f__norank_o__Clostridia_UCG-014	OTU13989	0	0	0	0	0	2	1	0	0	0	0	0	1	2	10	4	0	0	98	0.302083	3.13197e-05
d__Bacteria	k__norank_d__Bacteria	p__Actinobacteriota	c__Actinobacteria	o__Micrococcales	f__Micrococcaceae	g__Rothia	s__Rothia_nasimurium	OTU5340	0	0	0	0	0	0	0	0	0	0	0	0	0	0	0	0	0	0	6	0.0208333	1.91753e-06
d__Bacteria	k__norank_d__Bacteria	p__Firmicutes	c__Clostridia	o__unclassified_c__Clostridia	f__unclassified_c__Clostridia	g__unclassified_c__Clostridia	s__unclassified_c__Clostridia	OTU14181	0	0	0	0	0	0	0	0	0	0	0	0	0	0	0	2	0	0	2	0.0104167	6.39177e-07
d__Bacteria	k__norank_d__Bacteria	p__Spirochaetota	c__Brachyspirae	o__Brachyspirales	f__Brachyspiraceae	g__Brachyspira	s__unclassified_g__Brachyspira	OTU8523	0	0	0	0	0	0	0	0	0	0	0	0	0	0	0	0	0	0	2	0.0104167	6.39177e-07
d__Bacteria	k__norank_d__Bacteria	p__Bacteroidota	c__Bacteroidia	o__unclassified_c__Bacteroidia	f__unclassified_c__Bacteroidia	g__unclassified_c__Bacteroidia	s__unclassified_c__Bacteroidia	OTU9598	0	0	0	0	0	0	0	0	0	0	0	0	0	0	0	0	0	0	4	0.0104167	1.27835e-06
d__Bacteria	k__norank_d__Bacteria	p__Bacteroidota	c__Bacteroidia	o__Bacteroidales	f__unclassified_o__Bacteroidales	g__unclassified_o__Bacteroidales	s__unclassified_o__Bacteroidales	OTU13376	0	0	0	0	0	0	0	0	0	0	0	0	0	0	0	0	0	0	2	0.0104167	6.39177e-07
d__Bacteria	k__norank_d__Bacteria	p__Firmicutes	c__Clostridia	o__Oscillospirales	f__Oscillospiraceae	g__UCG-005	s__unclassified_g__UCG-005	OTU9390	0	0	0	0	0	0	0	0	0	0	0	0	0	0	0	0	0	2	2	0.0104167	6.39177e-07
d__Bacteria	k__norank_d__Bacteria	p__Firmicutes	c__Clostridia	o__unclassified_c__Clostridia	f__unclassified_c__Clostridia	g__unclassified_c__Clostridia	s__unclassified_c__Clostridia	OTU11389	0	0	0	0	0	0	0	0	0	0	0	0	0	0	0	0	0	0	1	0.0104167	3.19588e-07
d__Bacteria	k__norank_d__Bacteria	p__Firmicutes	c__Clostridia	o__Oscillospirales	f__unclassified_o__Oscillospirales	g__unclassified_o__Oscillospirales	s__unclassified_o__Oscillospirales	OTU11353	0	0	0	0	0	0	0	0	0	0	0	0	0	0	0	0	0	0	2	0.0104167	6.39177e-07
d__Bacteria	k__norank_d__Bacteria	p__Bacteroidota	c__Bacteroidia	o__Bacteroidales	f__Rikenellaceae	g__Rikenellaceae_RC9_gut_group	s__uncultured_bacterium_g__Rikenellaceae_RC9_gut_group	OTU11371	0	0	0	0	0	0	0	0	0	0	0	0	0	0	0	0	0	0	1	0.0104167	3.19588e-07
d__Bacteria	k__norank_d__Bacteria	p__Firmicutes	c__Clostridia	o__Oscillospirales	f__Oscillospiraceae	g__UCG-005	s__unclassified_g__UCG-005	OTU9394	0	0	0	0	0	0	0	0	1	0	0	0	5	0	0	0	0	0	7	0.03125	2.23712e-06
d__Bacteria	k__norank_d__Bacteria	p__Firmicutes	c__Clostridia	o__unclassified_c__Clostridia	f__unclassified_c__Clostridia	g__unclassified_c__Clostridia	s__unclassified_c__Clostridia	OTU11386	0	0	0	0	0	0	0	0	0	0	0	0	0	0	0	0	0	0	2	0.0104167	6.39177e-07
d__Bacteria	k__norank_d__Bacteria	p__Firmicutes	c__Clostridia	o__Oscillospirales	f__Oscillospiraceae	g__Colidextribacter	s__Clostridiales_bacterium_NK3B98_g__Colidextribacter	OTU11558	0	0	0	0	0	0	0	0	0	0	0	0	0	4	0	0	0	0	28	0.0520833	8.94848e-06
d__Bacteria	k__norank_d__Bacteria	p__Bacteroidota	c__Bacteroidia	o__Bacteroidales	f__Rikenellaceae	g__Rikenellaceae_RC9_gut_group	s__uncultured_bacterium_g__Rikenellaceae_RC9_gut_group	OTU12342	0	0	0	0	0	1	0	0	0	0	0	0	0	0	0	0	0	0	3	0.03125	9.58765e-07
d__Bacteria	k__norank_d__Bacteria	p__Firmicutes	c__Clostridia	o__Clostridia_UCG-014	f__norank_o__Clostridia_UCG-014	g__norank_f__norank_o__Clostridia_UCG-014	s__unclassified_g__norank_f__norank_o__Clostridia_UCG-014	OTU10152	0	0	0	0	0	0	0	0	0	0	0	0	0	0	0	0	0	0	1	0.0104167	3.19588e-07
d__Bacteria	k__norank_d__Bacteria	p__Bacteroidota	c__Bacteroidia	o__Bacteroidales	f__Bacteroidaceae	g__Bacteroides	s__unclassified_g__Bacteroides	OTU2463	0	0	0	0	0	0	0	0	0	0	0	0	0	0	0	0	0	0	5	0.03125	1.59794e-06
d__Bacteria	k__norank_d__Bacteria	p__Bacteroidota	c__Bacteroidia	o__Bacteroidales	f__unclassified_o__Bacteroidales	g__unclassified_o__Bacteroidales	s__unclassified_o__Bacteroidales	OTU8337	0	0	0	0	0	0	0	0	0	0	0	0	0	0	0	0	0	0	7	0.0520833	2.23712e-06
d__Bacteria	k__norank_d__Bacteria	p__Bacteroidota	c__Bacteroidia	o__Bacteroidales	f__unclassified_o__Bacteroidales	g__unclassified_o__Bacteroidales	s__unclassified_o__Bacteroidales	OTU8336	0	0	0	0	0	0	0	0	0	0	0	0	0	0	0	0	0	0	3	0.0104167	9.58765e-07
d__Bacteria	k__norank_d__Bacteria	p__Firmicutes	c__Clostridia	o__unclassified_c__Clostridia	f__unclassified_c__Clostridia	g__unclassified_c__Clostridia	s__unclassified_c__Clostridia	OTU13731	0	0	0	0	0	0	0	0	0	0	0	0	0	0	0	0	0	0	1	0.0104167	3.19588e-07
d__Bacteria	k__norank_d__Bacteria	p__Bacteroidota	c__Bacteroidia	o__Bacteroidales	f__Bacteroidaceae	g__Bacteroides	s__Bacteroides_sp._SB5	OTU7193	0	0	0	0	0	0	0	0	0	0	0	0	0	0	0	0	0	0	1	0.0104167	3.19588e-07
d__Bacteria	k__norank_d__Bacteria	p__Firmicutes	c__Clostridia	o__Oscillospirales	f__Oscillospiraceae	g__NK4A214_group	s__unclassified_g__NK4A214_group	OTU10814	5	3	3	0	6	7	1	11	1	16	1	2	0	7	10	3	4	3	264	0.802083	8.43714e-05
d__Bacteria	k__norank_d__Bacteria	p__Bacteroidota	c__Bacteroidia	o__Bacteroidales	f__Bacteroidaceae	g__Bacteroides	s__unclassified_g__Bacteroides	OTU918	0	0	0	0	0	0	0	0	1	0	2	0	0	0	0	0	0	0	16	0.0833333	5.11342e-06
d__Bacteria	k__norank_d__Bacteria	p__unclassified_k__norank_d__Bacteria	c__unclassified_k__norank_d__Bacteria	o__unclassified_k__norank_d__Bacteria	f__unclassified_k__norank_d__Bacteria	g__unclassified_k__norank_d__Bacteria	s__unclassified_k__norank_d__Bacteria	OTU14307	0	0	0	0	1	0	0	0	0	0	0	0	0	0	0	1	0	0	8	0.0729167	2.55671e-06
d__Bacteria	k__norank_d__Bacteria	p__Firmicutes	c__Bacilli	o__Erysipelotrichales	f__Erysipelotrichaceae	g__Faecalicoccus	s__unclassified_g__Faecalicoccus	OTU587	0	0	0	0	0	0	0	0	0	0	1	0	0	0	0	0	0	0	1	0.0104167	3.19588e-07
d__Bacteria	k__norank_d__Bacteria	p__Firmicutes	c__Clostridia	o__unclassified_c__Clostridia	f__unclassified_c__Clostridia	g__unclassified_c__Clostridia	s__unclassified_c__Clostridia	OTU338	0	0	0	0	3	0	0	0	0	0	0	0	0	0	0	0	0	0	3	0.0104167	9.58765e-07
d__Bacteria	k__norank_d__Bacteria	p__Firmicutes	c__Clostridia	o__unclassified_c__Clostridia	f__unclassified_c__Clostridia	g__unclassified_c__Clostridia	s__unclassified_c__Clostridia	OTU339	0	0	0	0	2	0	0	0	0	0	0	0	0	0	0	0	0	0	2	0.0104167	6.39177e-07
d__Bacteria	k__norank_d__Bacteria	p__Firmicutes	c__Clostridia	o__Lachnospirales	f__Lachnospiraceae	g__Ruminococcus_torques_group	s__uncultured_Clostridiales_bacterium_g__Ruminococcus_torques_group	OTU6666	0	0	0	0	2	5	0	0	1	2	0	1	0	0	0	0	0	0	74	0.3125	2.36495e-05
d__Bacteria	k__norank_d__Bacteria	p__Bacteroidota	c__Bacteroidia	o__Bacteroidales	f__Bacteroidaceae	g__Bacteroides	s__uncultured_Bacteroidales_bacterium_g__Bacteroides	OTU13321	0	0	0	0	0	0	0	0	0	0	0	0	0	0	0	0	0	0	4	0.0104167	1.27835e-06
d__Bacteria	k__norank_d__Bacteria	p__Firmicutes	c__Clostridia	o__Peptostreptococcales-Tissierellales	f__Peptostreptococcaceae	g__unclassified_f__Peptostreptococcaceae	s__unclassified_f__Peptostreptococcaceae	OTU4055	0	0	0	0	0	0	0	0	0	0	0	0	0	0	0	0	0	0	2	0.0104167	6.39177e-07
d__Bacteria	k__norank_d__Bacteria	p__Firmicutes	c__Clostridia	o__Oscillospirales	f__Ruminococcaceae	g__Subdoligranulum	s__unclassified_g__Subdoligranulum	OTU10377	0	0	0	0	0	0	0	0	0	0	0	0	0	0	0	0	0	0	2	0.0104167	6.39177e-07
d__Bacteria	k__norank_d__Bacteria	p__Bacteroidota	c__Bacteroidia	o__Bacteroidales	f__unclassified_o__Bacteroidales	g__unclassified_o__Bacteroidales	s__unclassified_o__Bacteroidales	OTU10679	0	0	0	0	0	0	0	0	0	0	0	0	0	0	0	0	0	0	4	0.0208333	1.27835e-06
d__Bacteria	k__norank_d__Bacteria	p__Firmicutes	c__Bacilli	o__Lactobacillales	f__Lactobacillaceae	g__Lactobacillus	s__Lactobacillus_alvi	OTU12082	0	0	0	0	0	0	0	0	0	0	0	0	0	0	0	0	0	0	3	0.0104167	9.58765e-07
d__Bacteria	k__norank_d__Bacteria	p__Bacteroidota	c__Bacteroidia	o__Bacteroidales	f__Rikenellaceae	g__Rikenellaceae_RC9_gut_group	s__uncultured_bacterium_g__Rikenellaceae_RC9_gut_group	OTU2406	0	4	0	0	0	0	0	0	0	0	1	3	0	0	0	0	0	1	21	0.145833	6.71136e-06
d__Bacteria	k__norank_d__Bacteria	p__Bacteroidota	c__Bacteroidia	o__Bacteroidales	f__unclassified_o__Bacteroidales	g__unclassified_o__Bacteroidales	s__unclassified_o__Bacteroidales	OTU14740	0	0	0	0	0	0	0	0	0	0	0	0	0	0	0	0	0	0	2	0.0208333	6.39177e-07
d__Bacteria	k__norank_d__Bacteria	p__Firmicutes	c__Clostridia	o__unclassified_c__Clostridia	f__unclassified_c__Clostridia	g__unclassified_c__Clostridia	s__unclassified_c__Clostridia	OTU7731	0	0	0	0	0	0	0	0	0	0	0	0	0	0	0	0	0	0	2	0.0104167	6.39177e-07
d__Bacteria	k__norank_d__Bacteria	p__Firmicutes	c__Clostridia	o__Oscillospirales	f__Ruminococcaceae	g__Faecalibacterium	s__unclassified_g__Faecalibacterium	OTU2180	0	0	0	0	0	0	1	1	0	0	0	0	0	0	0	0	0	0	12	0.114583	3.83506e-06
d__Bacteria	k__norank_d__Bacteria	p__Bacteroidota	c__Bacteroidia	o__Bacteroidales	f__unclassified_o__Bacteroidales	g__unclassified_o__Bacteroidales	s__unclassified_o__Bacteroidales	OTU10185	0	0	0	0	0	0	0	0	0	0	0	0	0	0	0	0	0	0	43	0.0104167	1.37423e-05
d__Bacteria	k__norank_d__Bacteria	p__Bacteroidota	c__Bacteroidia	o__Bacteroidales	f__unclassified_o__Bacteroidales	g__unclassified_o__Bacteroidales	s__unclassified_o__Bacteroidales	OTU10180	0	0	0	0	0	0	0	0	0	0	0	0	0	0	0	0	0	0	2	0.0104167	6.39177e-07
d__Bacteria	k__norank_d__Bacteria	p__Bacteroidota	c__Bacteroidia	o__Bacteroidales	f__Bacteroidaceae	g__Bacteroides	s__unclassified_g__Bacteroides	OTU911	0	0	0	0	0	0	0	0	0	0	0	0	0	0	0	0	0	0	2	0.0104167	6.39177e-07
d__Bacteria	k__norank_d__Bacteria	p__Bacteroidota	c__Bacteroidia	o__Bacteroidales	f__Barnesiellaceae	g__Barnesiella	s__unclassified_g__Barnesiella	OTU58	2	0	0	0	0	0	0	0	0	0	0	0	0	0	0	0	0	0	2	0.0104167	6.39177e-07
d__Bacteria	k__norank_d__Bacteria	p__Bacteroidota	c__Bacteroidia	o__Bacteroidales	f__Bacteroidaceae	g__Bacteroides	s__unclassified_g__Bacteroides	OTU3219	0	0	2	0	0	1	0	0	1	0	0	1	0	0	0	0	0	0	38	0.21875	1.21444e-05
d__Bacteria	k__norank_d__Bacteria	p__Bacteroidota	c__Bacteroidia	o__Bacteroidales	f__unclassified_o__Bacteroidales	g__unclassified_o__Bacteroidales	s__unclassified_o__Bacteroidales	OTU14724	0	0	0	0	0	0	0	0	0	0	0	0	0	0	0	0	0	0	5	0.03125	1.59794e-06
d__Bacteria	k__norank_d__Bacteria	p__Firmicutes	c__Clostridia	o__Oscillospirales	f__Ruminococcaceae	g__norank_f__Ruminococcaceae	s__uncultured_Clostridium_sp._g__norank_f__Ruminococcaceae	OTU7826	0	3	0	0	0	0	0	7	0	1	0	1	2	0	0	3	0	0	64	0.354167	2.04537e-05
d__Bacteria	k__norank_d__Bacteria	p__Firmicutes	c__Clostridia	o__unclassified_c__Clostridia	f__unclassified_c__Clostridia	g__unclassified_c__Clostridia	s__unclassified_c__Clostridia	OTU7868	0	0	0	0	0	0	0	0	0	0	0	0	0	0	0	3	0	0	6	0.03125	1.91753e-06
d__Bacteria	k__norank_d__Bacteria	p__Bacteroidota	c__Bacteroidia	o__Bacteroidales	f__Rikenellaceae	g__unclassified_f__Rikenellaceae	s__unclassified_f__Rikenellaceae	OTU4546	0	0	0	0	0	0	0	0	0	0	0	0	0	0	0	0	0	0	1	0.0104167	3.19588e-07
d__Bacteria	k__norank_d__Bacteria	p__Firmicutes	c__Clostridia	o__unclassified_c__Clostridia	f__unclassified_c__Clostridia	g__unclassified_c__Clostridia	s__unclassified_c__Clostridia	OTU12979	0	0	0	0	0	0	0	0	0	0	0	0	0	0	0	0	0	0	2	0.0104167	6.39177e-07
d__Bacteria	k__norank_d__Bacteria	p__Firmicutes	c__Clostridia	o__unclassified_c__Clostridia	f__unclassified_c__Clostridia	g__unclassified_c__Clostridia	s__unclassified_c__Clostridia	OTU12978	0	0	0	0	0	0	0	0	0	0	0	0	0	0	0	0	0	0	2	0.0104167	6.39177e-07
d__Bacteria	k__norank_d__Bacteria	p__unclassified_k__norank_d__Bacteria	c__unclassified_k__norank_d__Bacteria	o__unclassified_k__norank_d__Bacteria	f__unclassified_k__norank_d__Bacteria	g__unclassified_k__norank_d__Bacteria	s__unclassified_k__norank_d__Bacteria	OTU3069	0	0	0	0	0	0	0	0	0	0	0	0	0	1	0	0	0	0	6	0.03125	1.91753e-06
d__Bacteria	k__norank_d__Bacteria	p__Firmicutes	c__Bacilli	o__Erysipelotrichales	f__Erysipelotrichaceae	g__Dielma	s__Dielma_sp._Marseille-P3110	OTU12590	0	0	0	0	0	0	0	0	0	0	0	0	0	0	2	0	0	0	2	0.0104167	6.39177e-07
d__Bacteria	k__norank_d__Bacteria	p__unclassified_k__norank_d__Bacteria	c__unclassified_k__norank_d__Bacteria	o__unclassified_k__norank_d__Bacteria	f__unclassified_k__norank_d__Bacteria	g__unclassified_k__norank_d__Bacteria	s__unclassified_k__norank_d__Bacteria	OTU3063	0	0	0	0	0	0	0	0	0	0	1	0	0	0	0	0	0	0	4	0.03125	1.27835e-06
d__Bacteria	k__norank_d__Bacteria	p__Bacteroidota	c__Bacteroidia	o__Bacteroidales	f__unclassified_o__Bacteroidales	g__unclassified_o__Bacteroidales	s__unclassified_o__Bacteroidales	OTU5652	0	0	0	0	0	0	0	0	0	0	0	0	0	0	0	0	0	0	6	0.0208333	1.91753e-06
d__Bacteria	k__norank_d__Bacteria	p__Firmicutes	c__Clostridia	o__Peptostreptococcales-Tissierellales	f__Peptostreptococcaceae	g__unclassified_f__Peptostreptococcaceae	s__unclassified_f__Peptostreptococcaceae	OTU2843	0	0	0	0	0	0	0	0	0	0	0	0	0	0	0	0	0	0	3	0.0104167	9.58765e-07
d__Bacteria	k__norank_d__Bacteria	p__unclassified_k__norank_d__Bacteria	c__unclassified_k__norank_d__Bacteria	o__unclassified_k__norank_d__Bacteria	f__unclassified_k__norank_d__Bacteria	g__unclassified_k__norank_d__Bacteria	s__unclassified_k__norank_d__Bacteria	OTU6012	0	0	0	0	0	0	0	0	0	0	0	0	0	0	0	0	0	0	3	0.0208333	9.58765e-07
d__Bacteria	k__norank_d__Bacteria	p__Firmicutes	c__Bacilli	o__RF39	f__norank_o__RF39	g__norank_f__norank_o__RF39	s__unclassified_g__norank_f__norank_o__RF39	OTU8989	0	0	0	0	0	0	3	0	1	4	0	0	3	0	8	7	10	0	105	0.291667	3.35568e-05
d__Bacteria	k__norank_d__Bacteria	p__Bacteroidota	c__Bacteroidia	o__Bacteroidales	f__Rikenellaceae	g__Alistipes	s__Alistipes_sp._cv1	OTU439	0	0	0	0	0	0	0	0	0	0	0	0	0	0	0	0	0	0	2	0.0104167	6.39177e-07
d__Bacteria	k__norank_d__Bacteria	p__Firmicutes	c__Clostridia	o__Lachnospirales	f__Lachnospiraceae	g__unclassified_f__Lachnospiraceae	s__unclassified_f__Lachnospiraceae	OTU4849	0	0	0	0	0	0	0	0	0	0	0	0	0	0	0	0	0	0	2	0.0104167	6.39177e-07
d__Bacteria	k__norank_d__Bacteria	p__unclassified_k__norank_d__Bacteria	c__unclassified_k__norank_d__Bacteria	o__unclassified_k__norank_d__Bacteria	f__unclassified_k__norank_d__Bacteria	g__unclassified_k__norank_d__Bacteria	s__unclassified_k__norank_d__Bacteria	OTU7942	0	0	0	0	0	0	0	0	0	0	0	0	0	0	0	0	0	0	2	0.0104167	6.39177e-07
d__Bacteria	k__norank_d__Bacteria	p__Bacteroidota	c__Bacteroidia	o__Bacteroidales	f__Rikenellaceae	g__unclassified_f__Rikenellaceae	s__unclassified_f__Rikenellaceae	OTU3799	0	0	0	0	0	0	0	0	0	0	0	0	0	0	0	0	0	0	3	0.0208333	9.58765e-07
d__Bacteria	k__norank_d__Bacteria	p__unclassified_k__norank_d__Bacteria	c__unclassified_k__norank_d__Bacteria	o__unclassified_k__norank_d__Bacteria	f__unclassified_k__norank_d__Bacteria	g__unclassified_k__norank_d__Bacteria	s__unclassified_k__norank_d__Bacteria	OTU7765	0	0	0	0	0	0	0	0	0	0	0	0	0	0	0	0	0	0	2	0.0104167	6.39177e-07
d__Bacteria	k__norank_d__Bacteria	p__Bacteroidota	c__Bacteroidia	o__Bacteroidales	f__unclassified_o__Bacteroidales	g__unclassified_o__Bacteroidales	s__unclassified_o__Bacteroidales	OTU1354	0	0	0	0	0	2	0	0	0	0	0	0	0	0	0	0	0	0	3	0.0208333	9.58765e-07
d__Bacteria	k__norank_d__Bacteria	p__Firmicutes	c__Clostridia	o__Lachnospirales	f__Lachnospiraceae	g__unclassified_f__Lachnospiraceae	s__unclassified_f__Lachnospiraceae	OTU9563	0	0	0	0	0	0	0	0	0	0	0	0	0	0	0	0	0	0	3	0.0208333	9.58765e-07
d__Bacteria	k__norank_d__Bacteria	p__unclassified_k__norank_d__Bacteria	c__unclassified_k__norank_d__Bacteria	o__unclassified_k__norank_d__Bacteria	f__unclassified_k__norank_d__Bacteria	g__unclassified_k__norank_d__Bacteria	s__unclassified_k__norank_d__Bacteria	OTU7944	0	0	0	0	0	0	0	0	0	0	0	0	0	0	0	0	0	0	2	0.0104167	6.39177e-07
d__Bacteria	k__norank_d__Bacteria	p__Bacteroidota	c__Bacteroidia	o__Bacteroidales	f__unclassified_o__Bacteroidales	g__unclassified_o__Bacteroidales	s__unclassified_o__Bacteroidales	OTU1357	0	0	0	0	0	2	0	0	0	0	0	0	0	0	0	0	0	0	2	0.0104167	6.39177e-07
d__Bacteria	k__norank_d__Bacteria	p__Firmicutes	c__Clostridia	o__Peptostreptococcales-Tissierellales	f__Peptostreptococcaceae	g__unclassified_f__Peptostreptococcaceae	s__unclassified_f__Peptostreptococcaceae	OTU144	0	1	0	0	0	0	0	0	0	0	0	0	0	0	0	0	0	0	5	0.0416667	1.59794e-06
d__Bacteria	k__norank_d__Bacteria	p__Bacteroidota	c__Bacteroidia	o__Bacteroidales	f__unclassified_o__Bacteroidales	g__unclassified_o__Bacteroidales	s__unclassified_o__Bacteroidales	OTU8744	0	0	0	0	0	0	0	0	0	0	0	0	0	0	0	0	1	0	1	0.0104167	3.19588e-07
d__Bacteria	k__norank_d__Bacteria	p__Bacteroidota	c__Bacteroidia	o__Bacteroidales	f__Bacteroidaceae	g__Bacteroides	s__unclassified_g__Bacteroides	OTU11963	0	0	0	0	0	0	0	0	0	0	0	0	0	0	0	0	0	0	7	0.0416667	2.23712e-06
d__Bacteria	k__norank_d__Bacteria	p__Firmicutes	c__Clostridia	o__unclassified_c__Clostridia	f__unclassified_c__Clostridia	g__unclassified_c__Clostridia	s__unclassified_c__Clostridia	OTU4519	0	0	0	0	0	0	0	0	0	0	0	0	0	0	0	0	0	0	2	0.0104167	6.39177e-07
d__Bacteria	k__norank_d__Bacteria	p__Bacteroidota	c__Bacteroidia	o__Bacteroidales	f__unclassified_o__Bacteroidales	g__unclassified_o__Bacteroidales	s__unclassified_o__Bacteroidales	OTU8741	0	0	0	1	0	0	0	0	0	1	0	2	3	2	6	1	26	0	288	0.40625	9.20415e-05
d__Bacteria	k__norank_d__Bacteria	p__Firmicutes	c__Bacilli	o__Erysipelotrichales	f__Erysipelotrichaceae	g__Faecalitalea	s__Faecalitalea_cylindroides_T2-87	OTU9755	0	0	0	0	0	0	0	0	0	0	0	0	0	0	0	0	0	0	2	0.0104167	6.39177e-07
d__Bacteria	k__norank_d__Bacteria	p__Bacteroidota	c__Bacteroidia	o__Bacteroidales	f__Bacteroidaceae	g__Bacteroides	s__unclassified_g__Bacteroides	OTU1384	0	0	0	0	0	2	0	0	0	0	0	0	0	0	0	0	0	0	9	0.0520833	2.8763e-06
d__Bacteria	k__norank_d__Bacteria	p__unclassified_k__norank_d__Bacteria	c__unclassified_k__norank_d__Bacteria	o__unclassified_k__norank_d__Bacteria	f__unclassified_k__norank_d__Bacteria	g__unclassified_k__norank_d__Bacteria	s__unclassified_k__norank_d__Bacteria	OTU4940	0	0	0	0	0	0	0	0	0	0	0	0	0	0	0	0	0	0	2	0.0104167	6.39177e-07
d__Bacteria	k__norank_d__Bacteria	p__Bacteroidota	c__Bacteroidia	o__Bacteroidales	f__Bacteroidaceae	g__Bacteroides	s__unclassified_g__Bacteroides	OTU7771	0	0	0	0	0	0	0	0	0	0	0	0	0	0	0	0	0	0	1	0.0104167	3.19588e-07
d__Bacteria	k__norank_d__Bacteria	p__Bacteroidota	c__Bacteroidia	o__Bacteroidales	f__Bacteroidaceae	g__Bacteroides	s__unclassified_g__Bacteroides	OTU7773	0	0	0	0	0	0	0	0	0	1	0	0	0	0	0	0	0	0	9	0.0625	2.8763e-06
d__Bacteria	k__norank_d__Bacteria	p__Bacteroidota	c__Bacteroidia	o__Bacteroidales	f__Bacteroidaceae	g__Bacteroides	s__unclassified_g__Bacteroides	OTU7772	0	0	0	0	0	0	0	0	0	0	0	0	0	0	0	1	0	0	2	0.0208333	6.39177e-07
d__Bacteria	k__norank_d__Bacteria	p__Bacteroidota	c__Bacteroidia	o__Bacteroidales	f__unclassified_o__Bacteroidales	g__unclassified_o__Bacteroidales	s__unclassified_o__Bacteroidales	OTU12232	0	0	0	0	0	0	0	0	0	0	0	0	0	0	0	0	0	0	6	0.0416667	1.91753e-06
d__Bacteria	k__norank_d__Bacteria	p__Bacteroidota	c__Bacteroidia	o__Bacteroidales	f__unclassified_o__Bacteroidales	g__unclassified_o__Bacteroidales	s__unclassified_o__Bacteroidales	OTU10561	0	0	0	0	0	0	0	0	0	0	0	0	0	0	0	0	0	0	3	0.0104167	9.58765e-07
d__Bacteria	k__norank_d__Bacteria	p__Firmicutes	c__Clostridia	o__Lachnospirales	f__Lachnospiraceae	g__Ruminococcus_torques_group	s__unclassified_g__Ruminococcus_torques_group	OTU11048	5	3	0	0	10	8	0	4	2	0	10	1	1	3	0	4	2	0	186	0.5625	5.94435e-05
d__Bacteria	k__norank_d__Bacteria	p__Firmicutes	c__unclassified_p__Firmicutes	o__unclassified_p__Firmicutes	f__unclassified_p__Firmicutes	g__unclassified_p__Firmicutes	s__unclassified_p__Firmicutes	OTU11410	0	0	0	0	0	0	0	0	0	0	0	0	0	0	0	0	0	0	3	0.0208333	9.58765e-07
[truncated: 12,846 more rows]
